# Supplementary material for: Proteomic and metabolomic responses of priority bacterial pathogens to subinhibitory concentration of antibiotics
Source: NPJ Antimicrob Resist. 2025 Sep 16;3:80. doi: 10.1038/s44259-025-00147-7 (PMC12441150; doi:10.1038/s44259-025-00147-7)
Supplement: Supplementary file 2 — Supplementary data 1 [file 44259_2025_147_MOESM2_ESM.xlsx]

## Sheet: Sheet2
Suplementary data 1. Parameters used for normalisation, transformation and scaling of metabolomic datasets prior to the differential abundance analysis in MetaboAnalyst 6.0.
Experimental dataset1	Normalization	Transformation	Scaling
S_aureus_vancomycin_EM	none	log10	Mean centred
S_aureus_vancomycin_IM	sum	log10	auto
S_aureus_oxacillin_IM	sum	log10	Mean centred
S_aureus_oxacillin_EM	sum	log10	Mean centred
S_aureus_chloramphenicol_IM	none	log10	Mean centred
S_aureus_chloramphenicol_EM	none	log10	Mean centred
E_faecium_chloramphenicol_EM	none	log10	Mean centred
E_faecium_chloramphenicol_IM	none	log10	Mean centred
E_coli_kanamycin_IM	none	log10	Mean centred
E_coli_kanamycin_EM	none	log10	Mean centred
E_coli_imipenem_IM	none	log10	Mean centred
E_coli_imipenem_EM	sum	log10	Mean centred
E_coli_ciprofloxacin_IM	none	log10	Mean centred
E_coli_ciprofloxacin_EM	sum	log10	Mean centred
E_coli_cefotaxime_IM	sum	log10	Mean centred
E_coli_cefotaxime_EM	sum	log10	Mean centred
K_pneumoniae_kanamycin_IM	sum	log10	Mean centred
K_pneumoniae_kanamycin_EM	none	log10	Mean centred
K_pneumoniae_imipenem_IM	median	log10	Mean centred
K_pneumoniae_imipenem_EM	none	log10	Mean centred
K_pneumoniae_ciprofloxacin_IM	sum	log10	Mean centred
K_pneumoniae_ciprofloxacin_EM	median	log10	Mean centred
K_pneumoniae_cefotaxime_IM	sum	log10	Mean centred
K_pneumoniae_cefotaxime_EM	none	log10	Mean centred
1The name of each experimental dataset refers to the species metabolites were extracted from, antibiotic treatment vs. control and intracellular (IM) or extracellular metabolites (EM) being analysed
