# Supplementary material for: Proteomic and metabolomic responses of priority bacterial pathogens to subinhibitory concentration of antibiotics
Source: NPJ Antimicrob Resist. 2025 Sep 16;3:80. doi: 10.1038/s44259-025-00147-7 (PMC12441150; doi:10.1038/s44259-025-00147-7)
Supplement: Supplementary file 3 — Supplementary data 2 [file 44259_2025_147_MOESM3_ESM.xlsx]

## Sheet: MG1655_cefotaxime
Majority_protein_IDs (Uniprot accession)	Protein description	Increased in abundance	Decreased in abundance	razorUniqueCount	razorUniqueCount_Control_1	razorUniqueCount_Control_2	razorUniqueCount_Control_3	razorUniqueCount_Cefotaxime_1	razorUniqueCount_Cefotaxime_2	razorUniqueCount_Cefotaxime_3	spectraCount	Potential_contaminant	quantified	log2FC_Cefotaxime__vs__Control	AveExpr_Cefotaxime__vs__Control	t_Cefotaxime__vs__Control	P.Value_Cefotaxime__vs__Control	adj.P.Val_Cefotaxime__vs__Control	B_Cefotaxime__vs__Control	gene_Cefotaxime__vs__Control	count_Cefotaxime__vs__Control	sca.t_Cefotaxime__vs__Control	RawIntensity_Control_1	RawIntensity_Control_2	RawIntensity_Control_3	RawIntensity_Cefotaxime_1	RawIntensity_Cefotaxime_2	RawIntensity_Cefotaxime_3	LFQIntensity_Control_1	LFQIntensity_Control_2	LFQIntensity_Control_3	LFQIntensity_Cefotaxime_1	LFQIntensity_Cefotaxime_2	LFQIntensity_Cefotaxime_3	ImputedIntensity_Control_1	ImputedIntensity_Control_2	ImputedIntensity_Control_3	ImputedIntensity_Cefotaxime_1	ImputedIntensity_Cefotaxime_2	ImputedIntensity_Cefotaxime_3
P15639	Bifunctional purine biosynthesis protein PurH;Phosphoribosylaminoimidazolecarboxamide formyltransferase;IMP cyclohydrolase	+		13	7	7	7	10	9	11	51		+	1.06426	27.7864	8.79805	5.55119e-06	0.00356109	1.3042	P15639	8	10.4532	28.9964	28.8519	28.7435	30.0381	30.1817	30.0985	27.2898	27.2379	27.2351	28.4043	28.1153	28.436	27.2898	27.2379	27.2351	28.4043	28.1153	28.436
P0ABJ9	Cytochrome bd-I ubiquinol oxidase subunit 1	+		6	2	2	1	5	4	4	21		+	2.36173	26.9966	5.18588	0.00055091	0.033658	-0.990901	P0ABJ9	2	5.49793	25.9328	25.9936	25.1243	29.2324	29.4709	29.249	26.3879	26.2752	24.7842	28.3999	28.0599	28.0726	26.3879	26.2752	24.7842	28.3999	28.0599	28.0726
P38489	Oxygen-insensitive NAD(P)H nitroreductase	+		6	6	6	5	5	4	6	34		+	-1.00528	27.5174	-4.29387	0.00114432	0.0493892	-1.82986	P38489	5	-4.90496	30.0589	30.0448	29.4888	28.4018	28.0775	28.7139	28.3535	28.1423	27.5643	27.123	26.804	27.1172	28.3535	28.1423	27.5643	27.123	26.804	27.1172
P27828	UDP-N-acetylglucosamine 2-epimerase			5	3	3	2	2	2	4	14		+	-0.956105	25.735	-6.8399	0.00052513	0.033658	0.24616	P27828	3	-5.53824	27.3292	27.2345	26.5985	25.4757	25.9443	26.9979	26.1946	26.2767	26.168	25.0206	25.2882	25.4622	26.1946	26.2767	26.168	25.0206	25.2882	25.4622
P0A9R4	2Fe-2S ferredoxin			3	3	3	3	3	3	2	17		+	-0.778374	27.7973	-6.75144	0.00119019	0.0493892	0.189042	P0A9R4	3	-4.87418	28.6587	29.0637	29.2353	28.0238	28.2414	28.1001	28.0359	28.3495	28.174	27.4137	27.3624	27.4481	28.0359	28.3495	28.174	27.4137	27.3624	27.4481
P0AGD3	Superoxide dismutase [Fe]			11	11	8	10	8	9	7	86		+	-0.694036	30.7736	-5.2208	0.000241666	0.0206705	-0.960727	P0AGD3	8	-6.21799	33.5071	33.6126	33.4406	32.9406	32.7593	32.6411	31.1475	31.1998	31.0146	30.6445	30.3052	30.3301	31.1475	31.1998	31.0146	30.6445	30.3052	30.3301
P0A817	S-adenosylmethionine synthase			12	11	9	11	9	10	9	79		+	-0.684824	29.9183	-5.02726	0.000240435	0.0206705	-1.13042	P0A817	10	-6.22264	32.2035	32.1325	32.3063	31.473	31.3993	31.7199	30.3749	30.3037	30.1035	29.7116	29.3857	29.6303	30.3749	30.3037	30.1035	29.7116	29.3857	29.6303
P0AFP6	Putative GTP cyclohydrolase 1 type 2			8	7	7	7	4	6	6	53		+	-0.617456	28.2178	-4.97187	0.000939732	0.0493892	-1.18009	P0AFP6	5	-5.06084	30.4118	30.4074	30.3581	29.3422	29.5483	29.6317	28.6255	28.5778	28.3763	27.8694	27.7992	28.0586	28.6255	28.5778	28.3763	27.8694	27.7992	28.0586
P0ADG7	Inosine-5-monophosphate dehydrogenase			15	15	11	15	12	15	15	143		+	-0.436792	30.8471	-4.60871	0.000238851	0.0206705	-1.51837	P0ADG7	12	-6.22866	33.1556	33.3933	33.0583	32.8474	32.8924	32.8078	31.0477	31.0422	31.1066	30.5634	30.5975	30.7252	31.0477	31.0422	31.1066	30.5634	30.5975	30.7252
P0ABB4	ATP synthase subunit beta			18	14	15	14	15	14	17	163		+	0.29342	32.3971	3.32858	0.0010406	0.0493892	-2.89368	P0ABB4	15	4.9798	34.4264	34.4247	34.378	34.7302	34.6788	34.6531	32.2356	32.2592	32.2562	32.61	32.5057	32.5156	32.2356	32.2592	32.2562	32.61	32.5057	32.5156
P0A8V2	DNA-directed RNA polymerase subunit beta			52	42	43	45	45	47	45	347		+	0.31195	30.7588	3.49139	0.00011039	0.014163	-2.70287	P0A8V2	43	6.96064	34.3278	34.4908	34.2808	34.4657	34.7335	34.5604	30.5633	30.6048	30.6404	30.971	30.9091	30.8642	30.5633	30.6048	30.6404	30.971	30.9091	30.8642
P0A9Q7	Aldehyde-alcohol dehydrogenase;Alcohol dehydrogenase;Acetaldehyde dehydrogenase [acetylating];Pyruvate-formate-lyase deactivase			46	39	40	38	37	40	39	410		+	0.348789	32.3328	3.97325	4.29827e-05	0.0104538	-2.16497	P0A9Q7	38	7.94026	35.7059	35.9925	35.6361	36.1058	36.2338	36.0742	32.1825	32.1547	32.1382	32.5668	32.4838	32.4711	32.1825	32.1547	32.1382	32.5668	32.4838	32.4711
P13035	Aerobic glycerol-3-phosphate dehydrogenase			32	24	25	24	24	26	26	175		+	0.353398	30.8269	3.58083	0.000431527	0.029166	-2.59995	P13035	25	5.70532	33.7136	33.8134	33.5566	33.9784	34.1013	33.9123	30.6741	30.7391	30.5375	31.0423	30.9869	30.9818	30.6741	30.7391	30.5375	31.0423	30.9869	30.9818
P0A6P9	Enolase			16	14	14	15	13	15	16	168		+	0.35782	33.5318	3.95443	0.00043192	0.029166	-2.18521	P0A6P9	14	5.70454	35.6033	35.7317	35.8506	35.8742	36.1336	36.0097	33.3453	33.2971	33.4163	33.6653	33.7244	33.7424	33.3453	33.2971	33.4163	33.6653	33.7244	33.7424
P33602	NADH-quinone oxidoreductase subunit G			19	9	12	9	14	11	13	79		+	0.372609	28.4232	3.81136	0.00123649	0.0493892	-2.34112	P33602	10	4.84439	30.5138	30.5646	30.4328	31.1215	30.9865	31.0512	28.2323	28.146	28.3323	28.6613	28.5678	28.5995	28.2323	28.146	28.3323	28.6613	28.5678	28.5995
P0ABD5	Acetyl-coenzyme A carboxylase carboxyl transferase subunit alpha			12	7	10	10	9	10	9	84		+	0.375917	30.2188	4.26735	0.00100388	0.0493892	-1.85688	P0ABD5	8	5.00827	31.9652	31.8494	32.1019	32.0698	32.4641	32.4101	29.9725	30.041	30.079	30.3851	30.4306	30.4046	29.9725	30.041	30.079	30.3851	30.4306	30.4046
P00452	Ribonucleoside-diphosphate reductase 1 subunit alpha			19	13	13	12	13	14	13	87		+	0.384358	28.5447	3.6709	0.00109068	0.0493892	-2.49771	P00452	13	4.94269	31.0014	31.0396	30.4706	31.1476	31.3243	31.2125	28.4082	28.4317	28.2177	28.7991	28.7182	28.6934	28.4082	28.4317	28.2177	28.7991	28.7182	28.6934
P02930	Outer membrane protein TolC			13	12	13	12	12	12	11	108		+	0.393833	29.6488	3.72955	0.00112435	0.0493892	-2.4319	P02930	12	4.91878	32.3093	32.4315	32.296	32.306	32.4801	32.4056	29.3235	29.5464	29.4857	29.9158	29.7851	29.8361	29.3235	29.5464	29.4857	29.9158	29.7851	29.8361
P0A9M0	Lon protease			24	18	17	14	18	18	20	121		+	0.403127	29.5748	4.24251	0.000269129	0.0215808	-1.88232	P0A9M0	15	6.12056	31.8911	31.9866	31.7221	32.34	32.5306	32.5283	29.4741	29.3473	29.2983	29.7579	29.7695	29.8017	29.4741	29.3473	29.2983	29.7579	29.7695	29.8017
P0A7D4	Adenylosuccinate synthetase			17	16	15	15	15	16	15	139		+	0.403149	30.9717	4.05114	0.00037469	0.028278	-2.08188	P0A7D4	16	5.82751	33.8826	33.7683	33.6149	33.9801	34.1929	34.0452	30.8601	30.798	30.6522	31.2091	31.1483	31.1624	30.8601	30.798	30.6522	31.2091	31.1483	31.1624
P0AES4	DNA gyrase subunit A			25	20	18	17	21	23	22	147		+	0.413543	29.4138	4.70093	6.4729e-05	0.0104538	-1.43038	P0AES4	18	7.50279	32.0491	32.1042	32.0752	32.445	32.781	32.6152	29.1962	29.1988	29.2261	29.6845	29.5889	29.5883	29.1962	29.1988	29.2261	29.6845	29.5889	29.5883
P0A940	Outer membrane protein assembly factor BamA			24	18	18	20	18	19	15	123		+	0.413747	28.7506	3.54276	0.00127034	0.0493892	-2.64359	P0A940	16	4.82338	31.6039	31.9782	31.8189	32.0747	32.023	31.4636	28.5026	28.625	28.5035	29.1113	28.8077	28.9534	28.5026	28.625	28.5035	29.1113	28.8077	28.9534
P06959	Dihydrolipoyllysine-residue acetyltransferase component of pyruvate dehydrogenase complex			21	16	17	15	16	19	18	129		+	0.453139	31.5183	4.8563	8.69749e-05	0.0123988	-1.28536	P06959	16	7.19895	33.4863	33.386	33.3612	33.482	33.9856	33.9732	31.3272	31.2671	31.2808	31.8117	31.7666	31.6562	31.3272	31.2671	31.2808	31.8117	31.7666	31.6562
P09831	Glutamate synthase [NADPH] large chain			52	41	36	34	40	40	38	282		+	0.461419	29.0174	4.19017	0.00018017	0.0192632	-1.93626	P09831	35	6.4893	32.5744	32.5488	32.3746	32.9813	33.1056	32.9487	28.7697	28.9256	28.6649	29.2928	29.2805	29.1711	28.7697	28.9256	28.6649	29.2928	29.2805	29.1711
P0A705	Translation initiation factor IF-2			25	20	18	18	21	22	21	138		+	0.490534	29.0967	5.10129	4.94716e-05	0.0104538	-1.06481	P0A705	19	7.78782	31.8533	31.7482	31.8239	32.2875	32.4776	32.2311	28.7853	28.8181	28.9508	29.3599	29.3746	29.2914	28.7853	28.8181	28.9508	29.3599	29.3746	29.2914
P0ABC3	Modulator of FtsH protease HflC			9	7	5	6	5	8	7	47		+	0.490742	27.4956	4.57252	0.00120805	0.0493892	-1.5533	P0ABC3	6	4.86254	29.7278	29.1437	29.4967	30.0312	29.894	30.0522	27.2629	27.2311	27.2566	27.8933	27.6265	27.7031	27.2629	27.2311	27.2566	27.8933	27.6265	27.7031
P22523	Chromosome partition protein MukB			30	15	14	13	16	17	16	81		+	0.490882	27.4289	4.86026	0.000139889	0.0163162	-1.28171	P22523	14	6.72976	29.7338	29.7472	29.7986	30.1059	30.6223	30.1755	27.0625	27.223	27.2649	27.7215	27.6271	27.6745	27.0625	27.223	27.2649	27.7215	27.6271	27.6745
P0AEU7	Chaperone protein Skp			4	4	4	4	4	4	4	45		+	0.542093	31.4906	5.11045	0.00108643	0.0493892	-1.05675	P0AEU7	5	4.94577	31.9707	31.8643	31.9503	32.1143	32.405	32.3526	31.1004	31.2413	31.3168	31.7718	31.6797	31.8333	31.1004	31.2413	31.3168	31.7718	31.6797	31.8333
P0A8T7	DNA-directed RNA polymerase subunit beta			51	41	41	41	46	43	43	337		+	0.56328	31.0873	6.53307	6.29056e-07	0.000807079	0.0440442	P0A8T7	42	13.8651	33.8286	34.0666	33.8644	34.6621	34.6964	34.5564	30.7811	30.8496	30.7861	31.3828	31.3836	31.3404	30.7811	30.8496	30.7861	31.3828	31.3836	31.3404
P37665	Probable lipoprotein YiaD			4	4	3	3	4	4	3	29		+	0.628616	27.4851	5.89762	0.00102105	0.0493892	-0.412378	P37665	4	4.99482	29.162	29.005	28.9844	29.6619	29.7368	29.4152	27.214	27.1383	27.16	27.681	27.7781	27.939	27.214	27.1383	27.16	27.681	27.7781	27.939
P00561	Bifunctional aspartokinase/homoserine dehydrogenase 1;Aspartokinase;Homoserine dehydrogenase			20	7	13	11	13	13	12	64		+	0.71663	27.4964	6.32091	6.51837e-05	0.0104538	-0.102483	P00561	8	7.49548	28.9721	29.9746	29.498	30.4336	30.194	30.027	27.0568	27.136	27.2213	27.9686	27.7069	27.8886	27.0568	27.136	27.2213	27.9686	27.7069	27.8886
P02942	Methyl-accepting chemotaxis protein I			9	6	6	5	8	6	7	50		+	0.806482	28.3026	7.59842	3.85347e-05	0.0104538	0.700204	P02942	6	8.06033	29.5719	29.9429	29.1903	30.6756	30.6386	30.7447	27.7747	27.8959	28.0274	28.6673	28.7569	28.6932	27.7747	27.8959	28.0274	28.6673	28.7569	28.6932
P0A7D7	Phosphoribosylaminoimidazole-succinocarboxamide synthase			10	7	7	7	7	8	9	53		+	0.824671	28.9175	7.08015	2.84168e-05	0.0104538	0.39675	P0A7D7	8	8.40285	29.9378	30.4221	30.1709	31.1559	31.0766	31.2187	28.4346	28.4771	28.6038	29.398	29.1674	29.4242	28.4346	28.4771	28.6038	29.398	29.1674	29.4242
P0A9C0	Anaerobic glycerol-3-phosphate dehydrogenase subunit A			24	20	18	19	16	19	17	128		+	0.295629	29.2765	3.1483	0.00142858	0.0539077	-3.11004	P0A9C0	17	4.7326	31.8818	32.0101	32.0016	31.938	32.1908	32.2497	29.1286	29.0791	29.1782	29.443	29.4866	29.3433	29.1286	29.0791	29.1782	29.443	29.4866	29.3433
P0A998	Bacterial non-heme ferritin			5	4	5	5	3	4	4	29		+	-0.738714	29.2909	-4.72505	0.00151696	0.0556074	-1.4076	P0A998	4	-4.68653	31.6263	30.8154	30.6168	29.1553	29.9982	30.3328	29.857	29.6455	29.4783	28.7233	28.933	29.1084	29.857	29.6455	29.4783	28.7233	28.933	29.1084
P0ABA6	ATP synthase gamma chain			11	5	9	6	8	8	9	55		+	0.423462	30.2767	4.49131	0.00163984	0.058442	-1.63251	P0ABA6	6	4.62711	31.2369	32.0509	31.4883	32.0501	32.0345	32.1646	29.9643	30.0986	30.132	30.5064	30.4854	30.4734	29.9643	30.0986	30.132	30.5064	30.4854	30.4734
P33221	Phosphoribosylglycinamide formyltransferase 2			5	3	1	2	5	4	4	20		+	1.28623	26.3945	5.5997	0.00169093	0.0586341	-0.645388	P33221	2	4.60382	27.2258	26.0643	27.1126	28.5124	28.3901	28.7164	25.8937	25.4502	25.9104	26.8176	26.8523	27.443	25.8937	25.4502	25.9104	26.8176	26.8523	27.443
P0A6A8	Acyl carrier protein			3	3	3	3	3	3	3	23		+	-0.559346	32.252	-5.19954	0.00214816	0.0725286	-0.979073	P0A6A8	4	-4.42412	33.4288	33.2181	33.3907	32.9246	32.641	32.8689	32.5292	32.5902	32.4754	32.066	31.828	32.0228	32.5292	32.5902	32.4754	32.066	31.828	32.0228
P33195	Glycine dehydrogenase (decarboxylating)			18	10	6	10	9	13	10	62		+	0.539156	28.0659	3.79191	0.00220637	0.0725839	-2.3626	P33195	7	4.40427	30.0255	29.654	30.0783	30.4903	30.7114	30.6272	27.9699	27.8427	27.5764	28.2678	28.2609	28.4779	27.9699	27.8427	27.5764	28.2678	28.2609	28.4779
P77395	Uncharacterized protein YbbN			7	5	7	5	4	3	4	34		+	-0.916305	28.2497	-3.90296	0.00263368	0.0844754	-2.24088	P77395	4	-4.27387	30.0061	30.3993	29.9229	28.7045	28.3206	29.075	28.768	28.494	28.8616	27.9139	27.3382	28.1225	28.768	28.494	28.8616	27.9139	27.3382	28.1225
P0AF36	Cell division protein ZapB			3	3	3	2	2	2	2	21		+	-1.24493	29.0073	-3.91787	0.00272708	0.0853378	-2.22471	P0AF36	3	-4.24842	31.19	30.6071	30.3838	28.771	28.7574	29.0034	30.3056	29.3318	29.252	28.1416	28.4377	28.5754	30.3056	29.3318	29.252	28.1416	28.4377	28.5754
P0A9P0	Dihydrolipoyl dehydrogenase			17	12	11	11	16	12	14	106		+	0.280488	30.925	3.0323	0.00323493	0.0969744	-3.2519	P0A9P0	12	4.12468	33.8642	33.5191	33.666	33.9495	34.0659	33.9131	30.8264	30.7814	30.7466	31.1187	30.9836	31.0935	30.8264	30.7814	30.7466	31.1187	30.9836	31.0935
P0AG18	N5-carboxyaminoimidazole ribonucleotide mutase			2	2	1	1	1	2	2	9		+	1.09677	26.6362	5.33567	0.00325012	0.0969744	-0.862807	P0AG18	2	4.12131	27.0939	25.3353	26.0903	26.4011	27.7232	27.8738	26.1477	26.2478	25.8679	27.5263	26.8675	27.1599	26.1477	26.2478	25.8679	27.5263	26.8675	27.1599
P05055	Polyribonucleotide nucleotidyltransferase			25	15	20	15	22	17	16	139		+	0.254909	30.2597	2.75102	0.00338122	0.0979383	-3.60361	P05055	16	4.0929	32.2232	32.667	32.431	32.7271	33.1032	32.615	30.1666	30.1365	30.0936	30.4706	30.3631	30.3277	30.1666	30.1365	30.0936	30.4706	30.3631	30.3277
P0A7A7	Glycerol-3-phosphate acyltransferase			18	14	12	15	13	14	12	86		+	0.35029	28.5628	3.08575	0.003443	0.0979383	-3.18629	P0A7A7	13	4.07992	30.6703	30.4028	30.5415	30.5717	30.6809	30.5572	28.4805	28.2592	28.4234	28.6171	28.8252	28.7716	28.4805	28.2592	28.4234	28.6171	28.8252	28.7716
P0AFL3	Peptidyl-prolyl cis-trans isomerase A			5	5	5	4	5	5	5	35		+	0.582902	27.9139	3.77184	0.00358776	0.0979383	-2.38483	P0AFL3	5	4.05045	29.397	29.5705	27.6562	29.7434	29.298	29.3091	27.641	27.8194	27.4069	28.3858	28.0547	28.1755	27.641	27.8194	27.4069	28.3858	28.0547	28.1755
P37751	Putative glycosyltransferase WbbK			7	1	2	3	5	4	5	20		+	1.31384	26.4414	4.34379	0.00353978	0.0979383	-1.77931	P37751	2	4.06007	26.2982	26.871	27.8623	28.3767	28.5533	28.6582	25.2622	25.7019	26.3895	27.015	26.9801	27.3	25.2622	25.7019	26.3895	27.015	26.9801	27.3
P0A9H9	Protein phosphatase CheZ			4	4	4	3	1	3	3	24		+	-0.986	28.1218	-6.08394	0.00368378	0.0984644	-0.273006	P0A9H9	2	-4.03161	30.047	30.373	29.6638	28.1724	28.903	29.2455	28.3807	28.7997	28.664	27.5117	27.5297	27.845	28.3807	28.7997	28.664	27.5117	27.5297	27.845
P0ABB0	ATP synthase subunit alpha			23	20	19	18	18	19	18	174		+	0.244402	31.3087	2.5651	0.0042027	0.105727	-3.8411	P0ABB0	19	3.93812	34.2753	34.4823	34.4803	34.6771	34.7152	34.4989	31.1077	31.2234	31.2284	31.5048	31.3801	31.4079	31.1077	31.2234	31.2284	31.5048	31.3801	31.4079
P0AEB2	D-alanyl-D-alanine carboxypeptidase DacA			15	11	10	8	11	11	13	80		+	0.304783	28.9418	3.22138	0.00404343	0.105727	-3.02171	P0AEB2	9	3.96543	31.095	30.9148	30.5822	31.4409	31.2865	31.4945	28.8772	28.7514	28.7395	29.1381	29.0383	29.106	28.8772	28.7514	28.7395	29.1381	29.0383	29.106
P41407	FMN-dependent NADH-azoreductase			4	3	2	3	3	3	3	20		+	-0.641875	27.2989	-5.28505	0.0041764	0.105727	-0.9057	P41407	3	-3.94255	28.3365	28.193	28.6164	27.6424	27.3241	27.981	27.4188	27.681	27.7598	26.9492	27.0051	26.9798	27.4188	27.681	27.7598	26.9492	27.0051	26.9798
P17169	Glutamine--fructose-6-phosphate aminotransferase [isomerizing]			20	16	12	14	12	15	15	110		+	-0.395563	30.2826	-2.99388	0.00471676	0.116377	-3.29933	P17169	13	-3.85697	32.4272	31.8957	32.1096	31.4603	31.9923	31.8604	30.5889	30.54	30.3122	29.922	30.2142	30.1183	30.5889	30.54	30.3122	29.922	30.2142	30.1183
P00864	Phosphoenolpyruvate carboxylase			34	28	25	28	29	29	27	221		+	0.283385	30.9823	2.54742	0.00519951	0.116583	-3.86384	P00864	26	3.78896	33.6195	33.2831	33.4625	33.7132	33.9609	33.7424	30.9801	30.7548	30.787	31.1808	31.1696	31.0216	30.9801	30.7548	30.787	31.1808	31.1696	31.0216
P0A903	Outer membrane protein assembly factor BamC			7	7	7	7	6	7	7	51		+	0.358497	28.0326	3.32846	0.00536119	0.116583	-2.89383	P0A903	7	3.76768	30.1472	30.1107	29.86	30.2728	30.0338	30.369	28.012	27.753	27.7949	28.2247	28.1988	28.2119	28.012	27.753	27.7949	28.2247	28.1988	28.2119
P0A9J0	Ribonuclease G			8	3	4	3	6	6	5	27		+	0.585387	26.2618	3.92731	0.00487525	0.116583	-2.21448	P0A9J0	4	3.83385	27.1745	27.846	26.7604	28.4655	28.5735	27.9933	25.9135	26.2083	25.7856	26.629	26.6303	26.4043	25.9135	26.2083	25.7856	26.629	26.6303	26.4043
P0AAI9	Malonyl CoA-acyl carrier protein transacylase			5	5	4	4	3	4	5	31		+	-0.557866	28.5317	-3.97691	0.00512599	0.116583	-2.16104	P0AAI9	4	-3.79887	30.625	30.7691	30.4599	29.5826	30.0318	30.1912	28.6331	28.7862	29.0126	28.1062	28.3528	28.2992	28.6331	28.7862	29.0126	28.1062	28.3528	28.2992
P0ACB4	Protoporphyrinogen IX dehydrogenase [menaquinone]			6	2	2	3	3	4	4	16		+	0.66509	26.1613	4.67584	0.00495818	0.116583	-1.45417	P0ACB4	3	3.82208	26.1131	24.4943	26.9513	27.0471	27.1694	27.2982	25.8492	25.7561	25.8811	26.6357	26.2325	26.6134	25.8492	25.7561	25.8811	26.6357	26.2325	26.6134
P25714	Membrane protein insertase YidC			7	5	4	2	7	4	4	29		+	0.750322	27.3329	4.10014	0.00526927	0.116583	-2.03017	P25714	3	3.7797	28.9426	27.6456	27.6438	29.2112	28.8398	29.4542	27.3063	26.6851	26.8818	27.6159	27.692	27.8163	27.3063	26.6851	26.8818	27.6159	27.692	27.8163
P37689	2,3-bisphosphoglycerate-independent phosphoglycerate mutase			13	12	10	10	10	8	6	87		+	-0.399777	31.2263	-3.29531	0.00528537	0.116583	-2.93322	P37689	7	-3.77758	33.2731	33.391	33.2608	32.8983	32.8343	31.5315	31.5351	31.5203	31.2232	31.0696	31.0177	30.992	31.5351	31.5203	31.2232	31.0696	31.0177	30.992
P09832	Glutamate synthase [NADPH] small chain			12	9	6	9	10	9	8	57		+	0.298008	28.4476	3.34681	0.00600585	0.128425	-2.8721	P09832	7	3.68916	29.8929	30.3838	30.1689	30.8449	30.9041	30.4243	28.2536	28.3126	28.3296	28.6486	28.5934	28.5478	28.2536	28.3126	28.3296	28.6486	28.5934	28.5478
P00490	Maltodextrin phosphorylase			19	10	7	6	13	8	7	53		+	0.443283	27.3279	3.05206	0.00735765	0.132585	-3.22759	P00490	7	3.5502	28.8353	28.7572	28.7633	29.5444	29.7202	29.3657	26.8983	27.0638	27.3567	27.5722	27.6084	27.4681	26.8983	27.0638	27.3567	27.5722	27.6084	27.4681
P0A7K2	50S ribosomal protein L7/L12			9	8	9	7	9	7	6	200		+	-0.46833	32.3137	-3.1046	0.00663873	0.132585	-3.16325	P0A7K2	7	-3.62036	33.9781	34.2578	33.897	33.6225	33.3423	32.7883	32.4973	32.7078	32.4385	32.2857	31.8571	32.0959	32.4973	32.7078	32.4385	32.2857	31.8571	32.0959
P0A917	Outer membrane protein X			8	5	6	5	6	5	6	124		+	0.428573	33.2341	3.20248	0.00737443	0.132585	-3.04447	P0A917	6	3.54865	34.4628	34.4037	34.7825	34.8479	34.6655	35.0169	32.8814	32.928	33.2501	33.3994	33.4115	33.5344	32.8814	32.928	33.2501	33.3994	33.4115	33.5344
P0AFF6	Transcription termination/antitermination protein NusA			23	16	17	17	19	16	18	140		+	0.282371	29.6596	2.53561	0.00749071	0.132585	-3.87904	P0AFF6	17	3.53802	32.4194	32.7163	32.4985	33.0886	33.0124	32.8429	29.6149	29.5576	29.3827	29.9054	29.748	29.749	29.6149	29.5576	29.3827	29.9054	29.748	29.749
P0AFG0	Transcription termination/antitermination protein NusG			5	5	5	5	4	5	4	37		+	0.374763	30.0393	3.86687	0.00666866	0.132585	-2.28019	P0AFG0	5	3.61728	31.0003	31.0697	31.0824	31.1906	31.2822	30.3121	29.7778	29.8662	29.9119	30.2755	30.1404	30.2642	29.7778	29.8662	29.9119	30.2755	30.1404	30.2642
P0AFG3	2-oxoglutarate dehydrogenase E1 component			16	9	10	8	12	12	11	63		+	0.30478	27.8339	2.88138	0.00756131	0.132585	-3.43934	P0AFG3	9	3.53165	29.8639	29.9771	29.4153	30.3553	30.3953	30.2703	27.6047	27.8056	27.6342	28.0323	28.0297	27.8968	27.6047	27.8056	27.6342	28.0323	28.0297	27.8968
P0C0S1	Small-conductance mechanosensitive channel			3	1	2	2	2	1	2	10		+	0.913066	28.619	5.02354	0.00688051	0.132585	-1.13374	P0C0S1	2	3.5959	27.8949	30.015	28.8358	28.2011	28.8638	28.7845	28.2942	28.1151	28.0781	28.7182	29.2619	29.2464	28.2942	28.1151	28.0781	28.7182	29.2619	29.2464
P13024	Protein FdhE			3	0	2	0	3	1	1	8		+	2.58565	25.4665	3.90281	0.00711227	0.132585	-2.24104	P13024	1	3.5733	NA	26.0897	NA	27.9282	26.3502	27.7933	NA	25.3151	NA	26.5385	26.6777	27.0618	24.4726	25.3151	22.7334	26.5385	26.6777	27.0618
P17443	UDP-N-acetylglucosamine--N-acetylmuramyl-(pentapeptide) pyrophosphoryl-undecaprenol N-acetylglucosamine transferase			5	3	3	2	3	4	4	15		+	0.573118	26.4438	4.82468	0.00736163	0.132585	-1.31454	P17443	3	3.54984	27.1918	27.2916	26.7108	27.3851	27.9431	28.0162	26.328	26.1004	26.0432	26.7788	26.6317	26.7804	26.328	26.1004	26.0432	26.7788	26.6317	26.7804
P23538	Phosphoenolpyruvate synthase			8	3	4	1	4	5	7	23		+	1.31228	25.9014	3.48434	0.00775047	0.132585	-2.71103	P23538	2	3.51488	26.8527	27.4543	25.1345	27.6087	28.0675	28.5257	25.6281	25.6992	24.4084	26.3619	26.5603	26.7505	25.6281	25.6992	24.4084	26.3619	26.5603	26.7505
P23909	DNA mismatch repair protein MutS			16	6	8	4	8	8	9	34		+	0.544107	26.5558	3.22216	0.00769711	0.132585	-3.02078	P23909	5	3.51957	27.8724	28.755	27.7821	28.8941	29.0547	28.8242	25.9872	26.5262	26.3379	26.9544	26.7062	26.823	25.9872	26.5262	26.3379	26.9544	26.7062	26.823
P60785	Elongation factor 4			16	10	10	11	10	13	12	83		+	0.276139	28.5126	2.75609	0.00695058	0.132585	-3.59719	P60785	11	3.58898	30.9512	31.2943	31.2899	31.4307	31.676	31.5344	28.3457	28.304	28.474	28.655	28.72	28.5772	28.3457	28.304	28.474	28.655	28.72	28.5772
P76055	tRNA 2-thiocytidine biosynthesis protein TtcA			2	0	1	1	2	1	1	8		+	1.92903	25.1487	6.07872	0.00706793	0.132585	-0.27684	P76055	1	3.57756	NA	25.6828	NA	26.6913	26.7265	26.4726	NA	NA	NA	25.9057	25.8831	26.5509	24.5742	23.6227	24.3557	25.9057	25.8831	26.5509
P76243	Uncharacterized protein YeaO			2	0	0	1	1	1	1	3		+	1.99009	24.852	5.68877	0.00684362	0.132585	-0.57438	P76243	1	3.59957	NA	NA	25.7698	25.8841	25.7975	25.6655	NA	NA	NA	26.002	25.7964	25.7429	24.5875	23.7446	23.239	26.002	25.7964	25.7429
P77529	Uncharacterized symporter YdjN			4	1	1	0	2	4	3	8		+	2.1701	25.7246	4.82175	0.00671551	0.132585	-1.31726	P77529	1	3.61249	24.9433	25.8203	NA	24.4743	28.6361	28.4109	24.7223	NA	NA	25.794	27.465	27.1701	24.7223	24.731	24.4654	25.794	27.465	27.1701
P06974	Flagellar motor switch protein FliM			6	4	4	2	2	4	4	19		+	-0.641236	26.967	-4.0573	0.00791171	0.133562	-2.07536	P06974	3	-3.50093	28.3001	28.3377	27.5587	27.2062	28.1054	27.1177	27.2528	27.2022	27.408	26.41	26.9131	26.6161	27.2528	27.2022	27.408	26.41	26.9131	26.6161
P0AAX8	Probable L,D-transpeptidase YbiS			6	4	6	5	5	5	5	31		+	0.358997	29.031	3.72742	0.00818274	0.136344	-2.43428	P0AAX8	5	3.47814	30.3654	30.7748	30.5162	30.5544	31.006	30.8568	28.9288	28.8796	28.746	29.2413	29.2058	29.1843	28.9288	28.8796	28.746	29.2413	29.2058	29.1843
P69908	Glutamate decarboxylase alpha			18	15	13	10	12	12	13	106		+	-0.29307	30.21	-2.66012	0.00898796	0.14784	-3.71931	P69908	11	-3.41489	33.1115	33.0947	32.9827	32.6353	32.9456	32.5445	30.3619	30.3321	30.3757	30.0704	30.2057	29.9144	30.3619	30.3321	30.3757	30.0704	30.2057	29.9144
P28249	Protein AsmA			2	1	1	1	1	1	2	7		+	1.55632	24.9848	3.15543	0.00915524	0.148686	-3.10138	P28249	2	3.4025	25.3945	NA	NA	24.785	26.0811	26.7706	25.2557	NA	NA	25.3233	25.9412	26.0243	25.2557	23.5543	23.8099	25.3233	25.9412	26.0243
P14407	Fumarate hydratase class I, anaerobic			17	12	12	10	12	13	15	86		+	0.28966	28.2233	2.6289	0.00954173	0.153026	-3.75923	P14407	11	3.37477	30.6673	30.9869	30.5317	30.9335	30.9302	30.9533	28.041	28.1856	28.0088	28.4727	28.2474	28.3843	28.041	28.1856	28.0088	28.4727	28.2474	28.3843
P0A6A3	Acetate kinase			13	12	12	11	11	10	10	118		+	-0.288802	32.0845	-2.60175	0.010102	0.154296	-3.79403	P0A6A3	11	-3.33661	34.5251	33.9718	34.477	33.6948	33.9488	34.0438	32.3778	32.1075	32.2015	31.95	31.8752	31.9952	32.3778	32.1075	32.2015	31.95	31.8752	31.9952
P0A6J8	D-alanine--D-alanine ligase A			9	8	4	6	5	5	6	36		+	-0.390544	26.8913	-3.33725	0.0100938	0.154296	-2.88341	P0A6J8	5	-3.33715	29.1665	28.5625	28.7655	28.0258	27.6465	28.4505	27.076	27.1525	27.0312	26.5709	26.6457	26.8715	27.076	27.1525	27.0312	26.5709	26.6457	26.8715
P0A847	Queuine tRNA-ribosyltransferase			5	3	4	2	3	3	2	16		+	-0.587666	25.5755	-4.06998	0.00984655	0.154296	-2.06194	P0A847	3	-3.35372	25.9838	26.8439	26.9356	25.7221	26.1365	25.9618	25.9338	25.8868	25.7872	25.4674	25.0254	25.3521	25.9338	25.8868	25.7872	25.4674	25.0254	25.3521
P0AG20	GTP pyrophosphokinase			9	6	3	5	6	6	6	32		+	0.552726	26.198	3.31314	0.00986209	0.154296	-2.91201	P0AG20	4	3.35267	27.9064	26.6501	28.1791	27.7933	28.1081	28.1933	25.7837	25.8593	26.1218	26.227	26.698	26.498	25.7837	25.8593	26.1218	26.227	26.698	26.498
P00582	DNA polymerase I			19	16	16	14	14	16	16	119		+	0.226299	28.4025	2.28849	0.0115393	0.154316	-4.19916	P00582	15	3.24809	30.9081	31.1097	31.1087	31.1889	31.4655	31.4885	28.2232	28.3741	28.2709	28.5508	28.4274	28.5688	28.2232	28.3741	28.2709	28.5508	28.4274	28.5688
P07017	Methyl-accepting chemotaxis protein II			14	4	5	5	7	9	7	38		+	0.882749	27.3626	2.8439	0.0103226	0.154316	-3.48636	P07017	5	3.32219	27.6611	27.4497	27.3758	29.0745	28.9068	29.6998	27.3841	27.1196	26.2598	27.9196	27.8817	27.6104	27.3841	27.1196	26.2598	27.9196	27.8817	27.6104
P08622	Chaperone protein DnaJ			8	4	6	4	7	4	4	30		+	0.369275	28.4038	3.35189	0.010887	0.154316	-2.86609	P08622	5	3.28673	28.5369	29.6582	29.452	29.8037	29.1908	29.4163	28.2787	28.2683	28.1105	28.6272	28.4608	28.6773	28.2787	28.2683	28.1105	28.6272	28.4608	28.6773
P0A7J0	3,4-dihydroxy-2-butanone 4-phosphate synthase			5	4	4	2	2	3	4	19		+	-0.602031	26.5041	-3.83274	0.0107165	0.154316	-2.31759	P0A7J0	3	-3.29723	28.7179	27.7266	26.9615	26.3408	26.7108	27.0148	27.1088	26.6647	26.642	26.1428	26.2798	26.1867	27.1088	26.6647	26.642	26.1428	26.2798	26.1867
P0AAI3	ATP-dependent zinc metalloprotease FtsH			16	14	14	12	14	14	12	112		+	0.244553	29.3192	2.40204	0.0113747	0.154316	-4.05171	P0AAI3	13	3.25762	31.5608	31.6622	31.8019	31.9361	31.8047	31.595	29.1216	29.2064	29.2627	29.5497	29.3652	29.4095	29.1216	29.2064	29.2627	29.5497	29.3652	29.4095
P0AB24	Iron uptake system component EfeO			8	5	5	5	5	6	5	30		+	0.366561	27.1079	2.97048	0.0115466	0.154316	-3.32831	P0AB24	6	3.24767	28.6282	28.0247	28.6019	28.3473	29.2112	29.2195	26.9687	26.884	26.9212	27.0885	27.3472	27.4379	26.9687	26.884	26.9212	27.0885	27.3472	27.4379
P0ACE7	HIT-like protein HinT			2	2	2	2	2	2	2	15		+	-0.623363	27.3282	-3.61745	0.0115111	0.154316	-2.55821	P0ACE7	3	-3.24971	28.0987	28.9752	28.3393	28.06	27.7262	27.8145	27.6225	27.9049	27.3921	27.1903	26.8485	27.0106	27.6225	27.9049	27.3921	27.1903	26.8485	27.0106
P0AD10	Uncharacterized protein YecJ			2	2	2	2	2	1	2	11		+	-1.01481	25.3637	-3.68569	0.0104933	0.154316	-2.48106	P0AD10	2	-3.31125	26.7402	26.6392	27.3482	24.3375	25.0144	25.8819	25.6785	25.6674	26.2674	24.3878	25.1656	25.0155	25.6785	25.6674	26.2674	24.3878	25.1656	25.0155
P0AES6	DNA gyrase subunit B			29	24	17	20	23	23	24	171		+	0.205845	29.972	2.1654	0.0109501	0.154316	-4.35925	P0AES6	18	3.28289	32.4826	32.0825	32.2893	32.4079	32.6548	32.4238	29.953	29.8568	29.7974	30.1278	30.0259	30.071	29.953	29.8568	29.7974	30.1278	30.0259	30.071
P18843	NH(3)-dependent NAD(+) synthetase			14	12	12	10	13	12	12	90		+	0.232888	28.7578	2.48066	0.0111883	0.154316	-3.94994	P18843	11	3.26859	31.064	31.2942	31.1033	31.4023	31.3342	30.9499	28.5794	28.6786	28.6661	28.9327	28.8935	28.7964	28.5794	28.6786	28.6661	28.9327	28.8935	28.7964
P60723	50S ribosomal protein L4			6	6	6	6	5	6	6	66		+	0.375635	32.771	2.9846	0.011092	0.154316	-3.3108	P60723	6	3.27433	34.0051	33.7001	34.1594	34.3118	34.2059	34.357	32.5684	32.4159	32.7651	32.9439	32.8861	33.0463	32.5684	32.4159	32.7651	32.9439	32.8861	33.0463
P61320	Outer-membrane lipoprotein LolB			4	2	3	4	4	3	3	21		+	0.502715	27.3152	4.97222	0.01088	0.154316	-1.17978	P61320	3	3.28716	27.9887	28.4225	28.8948	29.2404	29.2297	29.2611	27.0501	27.0338	27.1075	27.4895	27.5168	27.6933	27.0501	27.0338	27.1075	27.4895	27.5168	27.6933
P0ADA5	Uncharacterized lipoprotein YajG			3	2	2	3	3	3	3	16		+	0.477477	28.7481	5.35583	0.0118192	0.15633	-0.845832	P0ADA5	3	3.2322	29.0162	28.9858	29.0633	29.4266	29.5349	29.6244	28.5641	28.5258	28.4381	28.9905	28.9787	28.9912	28.5641	28.5258	28.4381	28.9905	28.9787	28.9912
P0C0V0	Periplasmic serine endoprotease DegP			11	7	6	6	7	7	10	61		+	0.281868	29.8988	2.88208	0.0119981	0.157077	-3.43847	P0C0V0	7	3.22226	30.8299	31.2133	31.5602	30.8116	31.5938	31.8707	29.7538	29.724	29.7958	29.9285	30.0756	30.1152	29.7538	29.724	29.7958	29.9285	30.0756	30.1152
P0C8J6	D-tagatose-1,6-bisphosphate aldolase subunit GatY			7	6	6	6	6	5	5	52		+	-0.386913	29.6941	-2.88078	0.0125229	0.162292	-3.4401	P0C8J6	6	-3.19395	31.6174	31.4441	31.1054	30.4556	31.0247	30.6531	30.0709	29.8637	29.7281	29.3568	29.6059	29.5393	30.0709	29.8637	29.7281	29.3568	29.6059	29.5393
P04951	3-deoxy-manno-octulosonate cytidylyltransferase			5	5	3	4	3	4	2	27		+	-0.553122	27.2768	-3.62782	0.0150057	0.167411	-2.54643	P04951	3	-3.07501	29.504	29.1154	29.0745	28.0824	28.6356	27.3966	27.7949	27.5379	27.3272	27.1335	26.9298	26.9374	27.7949	27.5379	27.3272	27.1335	26.9298	26.9374
P0A698	UvrABC system protein A			18	11	9	12	11	13	13	68		+	0.232572	27.1138	2.42723	0.0146165	0.167411	-4.01907	P0A698	10	3.09223	29.5681	29.4442	29.6536	29.6427	29.9503	29.8864	27.0036	27.0712	26.9179	27.2956	27.2133	27.1815	27.0036	27.0712	26.9179	27.2956	27.2133	27.1815
P0A6S0	Flagellar L-ring protein			6	3	5	5	5	4	5	24		+	-0.470718	26.7378	-3.18283	0.0144732	0.167411	-3.06819	P0A6S0	4	-3.09869	28.2605	28.5196	28.0429	27.9612	27.5797	27.6633	27.1372	26.9992	26.7832	26.7044	26.3947	26.4083	27.1372	26.9992	26.7832	26.7044	26.3947	26.4083
P0A8N5	Lysine--tRNA ligase, heat inducible			13	8	10	9	11	8	6	71		+	-0.321985	27.7058	-2.76185	0.0133125	0.167411	-3.58989	P0A8N5	7	-3.15363	30.308	30.7117	30.0696	30.5011	29.9937	29.5392	27.9541	27.8901	27.7563	27.6695	27.56	27.4051	27.9541	27.8901	27.7563	27.6695	27.56	27.4051
P0A9L3	FKBP-type 22 kDa peptidyl-prolyl cis-trans isomerase			6	6	5	3	5	4	5	27		+	-0.470537	29.1268	-3.18534	0.0144473	0.167411	-3.06517	P0A9L3	4	-3.09987	31.3146	31.0834	30.2207	30.6205	30.3209	30.3358	29.5309	29.4278	29.1274	29.0473	28.8039	28.8233	29.5309	29.4278	29.1274	29.0473	28.8039	28.8233
P0AAS0	Inner membrane protein YlaC			3	1	1	1	2	2	3	15		+	1.14655	26.3515	3.12149	0.0139064	0.167411	-3.14265	P0AAS0	2	3.12492	26.8156	26.2535	27.1504	27.1321	26.9515	28.4349	25.7908	25.2498	26.294	26.3829	26.9899	27.4015	25.7908	25.2498	26.294	26.3829	26.9899	27.4015
P0AAZ7	UPF0434 protein YcaR			2	2	2	2	1	2	2	11		+	-0.738176	27.6444	-4.87553	0.0149354	0.167411	-1.26769	P0AAZ7	2	-3.07808	28.9504	28.9131	28.8361	27.0069	27.9364	28.3214	28.1039	27.9118	28.0249	27.1909	27.0891	27.546	28.1039	27.9118	28.0249	27.1909	27.0891	27.546
P0ACX3	Putative monooxygenase YdhR			2	2	2	2	2	2	2	14		+	-0.5235	27.6914	-3.92158	0.014567	0.167411	-2.22068	P0ACX3	3	-3.09445	28.0849	28.7982	28.6351	27.887	28.1274	27.8673	27.832	28.1099	27.9176	27.4147	27.2788	27.5956	27.832	28.1099	27.9176	27.4147	27.2788	27.5956
P12758	Uridine phosphorylase			8	8	7	7	8	7	7	64		+	0.270667	29.9559	2.65731	0.0136078	0.167411	-3.72289	P12758	8	3.13919	32.0328	32.2735	31.769	32.2857	32.2084	31.8164	29.7881	29.8616	29.812	30.1583	30.1556	29.9598	29.7881	29.8616	29.812	30.1583	30.1556	29.9598
P16869	FhuE receptor			3	0	1	0	2	1	1	4		+	4.8547	25.8676	2.7166	0.0139981	0.167411	-3.64731	P16869	1	3.1206	NA	24.4443	NA	30.6679	NA	29.9002	NA	NA	NA	30.7727	NA	29.9776	23.0915	23.3019	23.9275	30.7727	24.1346	29.9776
P22333	Adenosine deaminase			6	6	5	4	3	4	4	29		+	-0.687942	27.1932	-2.82971	0.0140747	0.167411	-3.50421	P22333	4	-3.11702	29.5023	28.8248	29.4364	27.637	28.2918	28.8879	27.4525	27.2802	27.8789	26.4887	26.8693	27.1898	27.4525	27.2802	27.8789	26.4887	26.8693	27.1898
P28629	Biodegradative arginine decarboxylase			13	10	7	7	6	6	6	47		+	-0.411647	29.1197	-2.65101	0.014511	0.167411	-3.73094	P28629	7	-3.09698	30.2448	30.875	29.838	30.4984	30.6863	29.5799	29.4537	29.2787	29.2441	28.6351	29.0837	29.0228	29.4537	29.2787	29.2441	28.6351	29.0837	29.0228
P69811	Multiphosphoryl transfer protein;Phosphocarrier protein HPr;Fructose-specific phosphotransferase enzyme IIA component			10	7	7	8	5	8	9	56		+	-0.335695	28.4643	-2.84605	0.0147581	0.167411	-3.48367	P69811	6	-3.08591	31.3417	30.9432	31.2543	30.1649	30.5997	30.9321	28.773	28.5433	28.58	28.3102	28.172	28.407	28.773	28.5433	28.58	28.3102	28.172	28.407
P75849	Uncharacterized protein YcbL			5	4	2	4	2	2	2	16		+	-0.672376	27.3496	-3.20519	0.0141594	0.167411	-3.0412	P75849	3	-3.11308	28.3666	28.3198	28.6315	27.4652	27.2515	27.3738	27.4001	27.8878	27.7696	27.2592	26.6784	27.1028	27.4001	27.8878	27.7696	27.2592	26.6784	27.1028
P77804	Protein YdgA			16	9	7	7	12	9	8	56		+	0.292027	28.1831	2.64622	0.0136908	0.167411	-3.73706	P77804	8	3.13519	30.2786	30.0908	30.1946	30.7379	30.3876	30.239	28.0768	27.9576	28.0768	28.4505	28.3468	28.1901	28.0768	27.9576	28.0768	28.4505	28.3468	28.1901
P78067	Thiosulfate sulfurtransferase YnjE			12	10	8	10	9	8	9	61		+	0.231838	29.5895	2.52302	0.0142298	0.167411	-3.89527	P78067	9	3.10982	31.3192	31.3143	31.3405	31.2958	31.5802	31.4394	29.4217	29.5105	29.4885	29.7449	29.7402	29.631	29.4217	29.5105	29.4885	29.7449	29.7402	29.631
P0AG67	30S ribosomal protein S1			38	32	28	33	29	35	34	373		+	0.135228	32.255	1.58406	0.0151745	0.167836	-5.10001	P0AG67	29	3.06768	35.4116	35.2998	35.4003	35.356	35.5641	35.4736	32.205	32.1584	32.1989	32.3437	32.2901	32.3342	32.205	32.1584	32.1989	32.3437	32.2901	32.3342
P37349	PTS-dependent dihydroxyacetone kinase, phosphotransferase subunit DhaM;Phosphocarrier protein HPr;Phosphotransferase enzyme IIA component			13	7	8	6	9	5	6	38		+	-0.281668	26.3385	-2.95826	0.0154548	0.168038	-3.34347	P37349	6	-3.05571	28.9042	29.46	28.6359	28.6493	28.2695	28.3552	26.4221	26.4639	26.552	26.1772	26.1433	26.2726	26.4221	26.4639	26.552	26.1772	26.1433	26.2726
P76403	Uncharacterized protease YegQ			10	5	3	5	4	6	7	30		+	0.547243	27.9314	2.92842	0.0154413	0.168038	-3.38059	P76403	4	3.05628	29.2109	28.3716	28.9877	28.84	29.68	29.286	27.9591	27.303	27.7112	28.1599	28.3035	28.1518	27.9591	27.303	27.7112	28.1599	28.3035	28.1518
P09373	Formate acetyltransferase 1			38	35	33	34	34	37	36	385		+	0.15111	33.4516	1.65592	0.0158371	0.168484	-5.01141	P09373	34	3.03974	36.5205	36.4485	36.4202	36.5143	36.4826	36.4987	33.4538	33.3501	33.3242	33.5631	33.5205	33.4977	33.4538	33.3501	33.3242	33.5631	33.5205	33.4977
P0A825	Serine hydroxymethyltransferase			13	11	9	9	10	11	9	86		+	0.278923	30.8412	2.42666	0.0158897	0.168484	-4.0198	P0A825	10	3.03757	32.1627	32.2234	31.5382	32.4209	32.3591	32.0616	30.7581	30.8237	30.5234	31.0212	30.9523	30.9686	30.7581	30.8237	30.5234	31.0212	30.9523	30.9686
P31554	LPS-assembly protein LptD			16	12	10	10	10	11	11	66		+	0.386515	27.3735	2.45026	0.0157745	0.168484	-3.98925	P31554	11	3.04232	30.1195	29.9306	29.5083	30.2078	30.1523	30.2268	27.2108	27.3302	26.9998	27.8084	27.3887	27.5032	27.2108	27.3302	26.9998	27.8084	27.3887	27.5032
P04128	Type-1 fimbrial protein, A chain			4	4	4	2	3	3	3	41		+	0.519158	30.4677	3.69359	0.0168384	0.171357	-2.47218	P04128	3	2.99973	31.5677	31.843	30.1975	32.1497	31.1721	30.5868	30.1344	30.2355	30.2545	30.8661	30.845	30.4708	30.1344	30.2355	30.2545	30.8661	30.845	30.4708
P0AC53	Glucose-6-phosphate 1-dehydrogenase;Extracellular death factor			16	14	13	14	10	14	14	87		+	0.234121	29.4706	2.30958	0.0167865	0.171357	-4.17174	P0AC53	11	3.00174	31.834	31.9169	31.9371	31.6707	32.1185	31.9739	29.4137	29.2395	29.4074	29.6427	29.5163	29.6039	29.4137	29.2395	29.4074	29.6427	29.5163	29.6039
P0AD59	Inhibitor of vertebrate lysozyme			2	2	1	2	1	2	2	15		+	0.686172	28.515	5.46536	0.0170298	0.171357	-0.754695	P0AD59	2	2.99237	28.8321	28.2178	29.2044	28.2961	29.8204	29.6742	27.9692	28.2602	28.2863	28.8189	28.9468	28.8085	27.9692	28.2602	28.2863	28.8189	28.9468	28.8085
P0AE08	Alkyl hydroperoxide reductase subunit C			10	9	8	9	7	9	9	92		+	-0.408065	32.3134	-2.52179	0.0164503	0.171357	-3.89686	P0AE08	8	-3.01493	34.2833	33.846	34.1786	33.9582	34.1595	33.7151	32.7315	32.5891	32.2317	32.2231	32.1194	31.9855	32.7315	32.5891	32.2317	32.2231	32.1194	31.9855
P0AEQ3	Glutamine-binding periplasmic protein			13	11	10	10	12	10	9	111		+	0.228725	32.0673	2.36514	0.0165778	0.171357	-4.09957	P0AEQ3	10	3.0099	33.7966	33.7412	33.7796	33.935	34.0029	34.0702	31.9689	31.9634	31.9265	32.1402	32.1114	32.2933	31.9689	31.9634	31.9265	32.1402	32.1114	32.2933
P30850	Exoribonuclease 2			20	17	11	15	15	16	16	93		+	0.23842	28.1278	2.26546	0.0170956	0.171357	-4.2291	P30850	12	2.98985	30.962	30.3036	30.6122	31.0804	31.4041	31.0931	28.0671	28.0943	27.8642	28.2712	28.2672	28.2025	28.0671	28.0943	27.8642	28.2712	28.2672	28.2025
P31142	3-mercaptopyruvate sulfurtransferase			7	7	6	6	7	7	6	42		+	-0.319239	27.4992	-2.63086	0.0164246	0.171357	-3.75671	P31142	7	-3.01596	29.5875	29.8497	29.4875	29.2437	29.1889	29.2005	27.5678	27.7853	27.6235	27.3007	27.2224	27.4956	27.5678	27.7853	27.6235	27.3007	27.2224	27.4956
P00956	Isoleucine--tRNA ligase			26	16	20	17	19	20	20	140		+	0.190911	29.114	1.99477	0.0176811	0.174498	-4.58058	P00956	17	2.96794	31.5599	32.2695	31.5989	32.1486	32.0906	31.9123	29.0283	29.0084	29.019	29.3157	29.1295	29.1833	29.0283	29.0084	29.019	29.3157	29.1295	29.1833
P07001	NAD(P) transhydrogenase subunit alpha			3	0	0	0	1	1	2	4		+	1.79166	24.942	3.94419	0.0175766	0.174498	-2.19625	P07001	1	2.97179	NA	NA	NA	26.3897	26.8806	26.5567	NA	NA	NA	NA	26.3793	26.2751	23.6759	24.3311	24.1314	24.859	26.3793	26.2751
P0ABB8	Magnesium-transporting ATPase, P-type 1			6	0	1	0	2	5	3	8		+	1.96452	24.9987	3.48424	0.0178797	0.175112	-2.71115	P0ABB8	1	2.96067	NA	25.3056	NA	26.6227	27.1852	26.5693	NA	25.2518	NA	26.1849	26.1936	25.5644	23.5597	25.2518	23.2378	26.1849	26.1936	25.5644
P0AEU0	Histidine-binding periplasmic protein			8	4	4	5	6	6	4	34		+	0.356219	28.1349	2.90698	0.018244	0.175993	-3.40734	P0AEU0	5	2.94756	29.2844	29.1897	29.5147	29.5245	29.8079	29.6745	27.8162	27.8956	28.1585	28.3434	28.3293	28.2662	27.8162	27.8956	28.1585	28.3434	28.3293	28.2662
P26647	1-acyl-sn-glycerol-3-phosphate acyltransferase			2	1	2	1	1	1	1	7		+	0.908139	25.2278	3.26924	0.0182144	0.175993	-2.96432	P26647	2	2.94861	NA	25.991	24.9398	25.4878	25.6702	25.6935	NA	25.1779	24.977	25.6057	25.669	25.7708	24.1663	25.1779	24.977	25.6057	25.669	25.7708
P0ABZ1	Flagellar motor switch protein FliG			5	2	4	4	3	4	2	16		+	-0.856715	27.5974	-2.7042	0.0187245	0.178008	-3.6631	P0ABZ1	3	-2.93068	28.6573	28.4821	29.0326	27.5474	28.6099	26.206	28.1778	27.6009	28.2987	26.8938	27.7482	26.8653	28.1778	27.6009	28.2987	26.8938	27.7482	26.8653
P21169	Ornithine decarboxylase, constitutive			6	2	2	2	2	3	4	15		+	0.442474	25.115	4.54611	0.0188691	0.178008	-1.57894	P21169	3	2.92569	25.7309	24.8183	25.5563	26.3358	26.6622	26.0105	24.9109	24.8334	24.937	25.3351	25.2491	25.4245	24.9109	24.8334	24.937	25.3351	25.2491	25.4245
P76116	Uncharacterized protein YncE			10	7	7	6	7	8	8	51		+	0.453143	28.4013	2.48447	0.018836	0.178008	-3.94502	P76116	7	2.92683	29.8798	30.1152	29.4834	30.3468	30.4286	30.2578	27.9909	28.4521	28.0811	28.8746	28.573	28.436	27.9909	28.4521	28.0811	28.8746	28.573	28.436
P06983	Porphobilinogen deaminase			4	2	2	1	4	2	1	12		+	-1.05206	24.4439	-2.89081	0.020071	0.179456	-3.42754	P06983	2	-2.88566	25.2562	26.7037	NA	25.8987	23.5615	23.9507	25.03	25.1256	NA	24.6246	NA	NA	25.03	25.1256	24.7541	24.6246	23.2281	23.9009
P0A6J5	D-amino acid dehydrogenase			5	2	2	1	2	4	2	11		+	0.792853	26.4357	3.65745	0.0192437	0.179456	-2.51288	P0A6J5	2	2.91293	25.8563	26.4072	26.6355	26.9814	28.4879	27.6025	25.7463	26.055	26.3165	26.5485	27.1344	26.8135	25.7463	26.055	26.3165	26.5485	27.1344	26.8135
P0A9T0	D-3-phosphoglycerate dehydrogenase			12	9	9	10	9	10	8	67		+	0.315058	29.9559	2.37315	0.0199168	0.179456	-4.08917	P0A9T0	9	2.89066	32.2833	32.4821	31.7008	32.1943	32.1938	32.4011	29.7783	29.95	29.6668	30.2886	29.9893	30.0625	29.7783	29.95	29.6668	30.2886	29.9893	30.0625
P15042	DNA ligase			13	6	10	7	4	10	10	43		+	0.295623	26.5096	3.10855	0.0200645	0.179456	-3.15842	P15042	5	2.88587	28.4343	28.5745	28.8034	28.297	29.1542	29.2868	26.4219	26.3244	26.3392	26.7354	26.58	26.6569	26.4219	26.3244	26.3392	26.7354	26.58	26.6569
P21179	Catalase HPII			11	2	4	4	6	6	5	24		+	0.578351	26.2519	3.10178	0.020203	0.179456	-3.16669	P21179	3	2.88142	26.3965	27.6856	26.7614	28.3355	28.2961	27.4783	25.8061	25.8741	26.208	26.3988	26.8466	26.3778	25.8061	25.8741	26.208	26.3988	26.8466	26.3778
P45523	FKBP-type peptidyl-prolyl cis-trans isomerase FkpA			10	9	9	10	9	9	9	74		+	0.212405	30.1441	2.26775	0.0197231	0.179456	-4.22612	P45523	10	2.89699	32.2134	32.1752	32.4103	32.0612	32.4557	32.1656	29.9811	30.1237	30.0089	30.2913	30.2035	30.2562	29.9811	30.1237	30.0089	30.2913	30.2035	30.2562
P61714	6,7-dimethyl-8-ribityllumazine synthase			7	6	7	4	5	5	4	39		+	-0.395132	29.978	-2.71614	0.0202815	0.179456	-3.64791	P61714	5	-2.87891	31.7514	30.5646	31.8455	29.6885	30.5297	29.8813	30.007	30.1577	30.362	29.6008	29.9297	29.8109	30.007	30.1577	30.362	29.6008	29.9297	29.8109
P64596	Uncharacterized protein YraP			4	1	2	1	3	4	2	13		+	0.674379	27.9237	5.05022	0.0195743	0.179456	-1.10997	P64596	2	2.9019	27.5614	27.5684	27.8315	28.7446	28.7398	28.4397	27.5134	27.4256	27.8206	28.2028	28.2919	28.288	27.5134	27.4256	27.8206	28.2028	28.2919	28.288
P77748	Uncharacterized protein YdiJ			6	2	1	2	5	3	1	19		+	1.02167	26.6116	2.95664	0.01957	0.179456	-3.34548	P77748	2	2.90204	26.876	26.4741	27.5178	28.4635	28.3368	27.9313	25.5797	25.9571	26.7656	26.835	27.0629	27.4695	25.5797	25.9571	26.7656	26.835	27.0629	27.4695
P00805	L-asparaginase 2			8	5	6	5	4	4	4	28		+	-0.392872	27.7964	-2.68489	0.0212239	0.18079	-3.68769	P00805	5	-2.84954	29.2293	29.7273	29.2057	28.4843	28.6277	28.4032	27.9793	28.163	27.8363	27.8115	27.4819	27.5066	27.9793	28.163	27.8363	27.8115	27.4819	27.5066
P00968	Carbamoyl-phosphate synthase large chain			42	33	30	34	31	31	35	249		+	0.146341	31.3136	1.59046	0.0218413	0.18079	-5.09218	P00968	31	2.83102	34.3244	34.2296	34.3694	34.1738	34.2663	34.3793	31.2867	31.2669	31.1676	31.394	31.3354	31.4309	31.2867	31.2669	31.1676	31.394	31.3354	31.4309
P06129	Vitamin B12 transporter BtuB			16	9	10	8	13	11	11	76		+	0.226518	27.2524	2.31954	0.0211597	0.18079	-4.1588	P06129	9	2.8515	29.8418	30.0509	29.4603	30.444	30.3519	30.3347	27.1043	27.0795	27.2337	27.4387	27.3271	27.3313	27.1043	27.0795	27.2337	27.4387	27.3271	27.3313
P0A9M2	Hypoxanthine phosphoribosyltransferase			3	3	2	2	2	2	2	18		+	-0.713202	27.6895	-2.73652	0.0215787	0.18079	-3.62201	P0A9M2	3	-2.83883	29.2245	29.0153	28.1693	28.1609	28.0201	27.5081	28.2046	28.3137	27.6199	27.6862	27.3054	27.007	28.2046	28.3137	27.6199	27.6862	27.3054	27.007
P0AFG8	Pyruvate dehydrogenase E1 component			40	35	33	36	35	33	37	325		+	0.16679	32.5107	1.69665	0.0207542	0.18079	-4.96064	P0AFG8	34	2.864	35.3467	35.4968	35.3356	35.4668	35.4845	35.5815	32.5428	32.399	32.34	32.6114	32.5682	32.6026	32.5428	32.399	32.34	32.6114	32.5682	32.6026
P0AGJ5	Uncharacterized tRNA/rRNA methyltransferase YfiF			13	8	9	9	8	9	9	57		+	0.247103	28.9296	2.31179	0.0217909	0.18079	-4.16886	P0AGJ5	9	2.83251	30.6782	30.6771	30.628	30.5432	30.8616	30.6821	28.8118	28.7958	28.8105	29.1278	29.1363	28.8954	28.8118	28.7958	28.8105	29.1278	29.1363	28.8954
P23830	CDP-diacylglycerol--serine O-phosphatidyltransferase			11	6	5	8	8	7	8	45		+	0.363951	27.7345	2.56574	0.0206404	0.18079	-3.84027	P23830	6	2.86756	28.922	28.8874	29.5005	29.2324	29.6363	29.6503	27.5193	27.442	27.6962	27.8532	28.1356	27.7605	27.5193	27.442	27.6962	27.8532	28.1356	27.7605
P33599	NADH-quinone oxidoreductase subunit C/D			18	12	11	14	13	13	14	94		+	0.198435	28.5415	2.10039	0.0215063	0.18079	-4.44372	P33599	12	2.841	31.1383	30.8986	31.1617	31.267	31.4016	31.2753	28.4538	28.3583	28.5147	28.5917	28.6823	28.6481	28.4538	28.3583	28.5147	28.5917	28.6823	28.6481
P75728	2-octaprenyl-3-methyl-6-methoxy-1,4-benzoquinol hydroxylase			4	2	3	3	3	3	4	22		+	0.528921	26.7166	3.22664	0.0217666	0.18079	-3.01539	P75728	3	2.83323	27.2453	27.9325	28.1623	28.1862	28.3967	28.5246	26.2699	26.305	26.7816	26.9349	26.9955	27.0128	26.2699	26.305	26.7816	26.9349	26.9955	27.0128
P75777	UPF0194 membrane protein YbhG			8	4	1	2	4	3	5	21		+	0.879345	26.318	3.1479	0.0213353	0.18079	-3.11053	P75777	2	2.84616	27.753	25.7723	26.7468	27.7033	27.8557	28.2077	26.1002	25.3365	26.1981	26.4444	26.8785	26.9499	26.1002	25.3365	26.1981	26.4444	26.8785	26.9499
P0ABZ6	Chaperone SurA			9	7	7	7	9	7	8	53		+	0.241097	28.7739	2.38304	0.02241	0.183201	-4.07634	P0ABZ6	8	2.81443	30.526	30.1851	30.1841	30.4532	30.3653	30.5932	28.7841	28.6146	28.5612	28.9117	28.8892	28.8822	28.7841	28.6146	28.5612	28.9117	28.8892	28.8822
P30748	Molybdopterin synthase sulfur carrier subunit			3	1	1	1	1	0	2	8		+	-1.92699	24.5958	-3.21424	0.0224183	0.183201	-3.03031	P30748	1	-2.81419	26.0675	26.1709	25.8269	23.9372	NA	25.1377	26.0675	26.076	NA	NA	NA	NA	26.0675	26.076	24.5343	24.1561	24.0636	22.6771
P0A749	UDP-N-acetylglucosamine 1-carboxyvinyltransferase			8	5	6	5	5	6	6	32		+	0.357281	27.7189	2.49699	0.0231284	0.187809	-3.92885	P0A749	6	2.79408	28.9356	28.9362	29.1556	29.0306	29.9076	29.6233	27.4114	27.5487	27.6606	28.126	27.8267	27.7398	27.4114	27.5487	27.6606	28.126	27.8267	27.7398
P0A7Y0	Ribonuclease 3			8	6	3	4	4	4	5	30		+	-0.432955	27.582	-2.81526	0.0237369	0.190197	-3.52241	P0A7Y0	4	-2.77736	29.2316	28.9242	28.8005	28.82	28.5879	29.0671	27.8574	27.6342	27.9039	27.11	27.482	27.5046	27.8574	27.6342	27.9039	27.11	27.482	27.5046
P0AC38	Aspartate ammonia-lyase			14	12	12	13	13	12	12	75		+	-0.224146	28.3468	-2.07106	0.0241336	0.190197	-4.48178	P0AC38	13	-2.76668	31.1433	31.1996	30.8935	30.9012	30.6521	30.9239	28.538	28.5066	28.3321	28.2999	28.1352	28.2692	28.538	28.5066	28.3321	28.2999	28.1352	28.2692
P30958	Transcription-repair-coupling factor			26	13	16	11	18	13	12	80		+	0.292614	28.4461	2.17523	0.0241638	0.190197	-4.34646	P30958	12	2.76588	29.7458	30.6618	29.4684	30.8719	29.7016	29.795	28.2686	28.1692	28.4615	28.5183	28.4864	28.7724	28.2686	28.1692	28.4615	28.5183	28.4864	28.7724
P37749	Beta-1,6-galactofuranosyltransferase WbbI			8	4	7	3	7	4	6	41		+	0.360606	28.4078	3.18752	0.0236488	0.190197	-3.06253	P37749	4	2.77975	29.8864	30.2786	29.6621	30.2155	29.6172	29.7952	28.2021	28.3434	28.1371	28.4547	28.659	28.6507	28.2021	28.3434	28.1371	28.4547	28.659	28.6507
P76104	Uncharacterized protease YdcP			5	2	2	2	3	2	2	13		+	1.26935	24.8763	2.3904	0.0241339	0.190197	-4.06679	P76104	3	2.76668	25.2034	26.1615	26.161	26.1744	24.7444	25.9389	24.0167	NA	25.3946	25.5962	25.6247	25.3122	24.0167	23.3136	25.3946	25.5962	25.6247	25.3122
P0AF50	Uncharacterized protein YjbR			4	3	1	4	3	1	3	14		+	-0.941276	26.7918	-2.8552	0.0244975	0.191649	-3.47217	P0AF50	2	-2.75705	27.7432	27.311	27.5577	26.9612	23.7344	27.0985	27.6449	26.9475	27.1949	26.4508	25.7197	26.7929	27.6449	26.9475	27.1949	26.4508	25.7197	26.7929
P07012	Peptide chain release factor 2			9	6	8	6	8	7	7	59		+	0.284437	28.8705	2.39396	0.0252041	0.192481	-4.06218	P07012	7	2.73877	30.7639	31.4416	30.9989	31.6066	30.6319	30.8909	28.5526	28.8586	28.7736	29.0895	28.9997	28.9489	28.5526	28.8586	28.7736	29.0895	28.9997	28.9489
P0AD33	UPF0381 protein YfcZ			2	2	2	2	2	2	2	18		+	-0.469415	30.9683	-3.41692	0.0251457	0.192481	-2.78959	P0AD33	3	-2.74026	31.983	32.2422	31.6214	31.464	31.3629	31.3971	31.2945	31.3578	30.9568	30.763	30.6662	30.7717	31.2945	31.3578	30.9568	30.763	30.6662	30.7717
P30011	Nicotinate-nucleotide pyrophosphorylase [carboxylating]			8	4	7	5	7	5	4	31		+	0.45618	28.1964	2.48176	0.0247909	0.192481	-3.94852	P30011	5	2.7494	27.0787	28.5254	28.2013	30.505	28.7592	28.7398	27.7737	28.3012	27.8299	28.616	28.2994	28.358	27.7737	28.3012	27.8299	28.616	28.2994	28.358
P31433	Uncharacterized protein YicH			4	1	1	1	4	1	2	9		+	1.15372	25.1829	2.60445	0.0250168	0.192481	-3.79056	P31433	2	2.74356	24.8866	25.295	NA	27.3106	25.2905	26.3969	24.8987	25.2122	NA	26.0494	25.3014	25.9285	24.8987	25.2122	23.7072	26.0494	25.3014	25.9285
P09152	Respiratory nitrate reductase 1 alpha chain			27	10	17	11	16	17	14	82		+	0.357154	27.4758	2.17851	0.0268235	0.193863	-4.3422	P09152	11	2.69877	29.2615	30.5642	29.9555	30.3826	30.639	29.9513	27.0498	27.4991	27.3429	27.8352	27.6468	27.4812	27.0498	27.4991	27.3429	27.8352	27.6468	27.4812
P0A8J8	ATP-dependent RNA helicase RhlB			12	9	9	9	7	9	9	64		+	0.215668	27.9844	2.3164	0.0257108	0.193863	-4.16287	P0A8J8	8	2.72597	30.0226	30.2701	30.0786	29.9706	30.3227	30.2269	27.9385	27.81	27.881	28.0282	28.1282	28.1202	27.9385	27.81	27.881	28.0282	28.1282	28.1202
P0A9D2	Glutathione S-transferase GstA			5	2	2	2	2	2	1	8		+	-0.723003	25.9782	-3.51806	0.0260706	0.193863	-2.67203	P0A9D2	2	-2.71705	27.4638	26.1702	26.5339	26.7771	26.2709	24.8866	26.3073	26.302	26.4098	25.9177	25.7419	25.1905	26.3073	26.302	26.4098	25.9177	25.7419	25.1905
P0A9H7	Cyclopropane-fatty-acyl-phospholipid synthase			9	6	4	8	5	9	6	51		+	0.297362	28.1724	2.79859	0.0263572	0.193863	-3.54344	P0A9H7	5	2.71003	30.2709	29.9816	30.1629	29.9904	30.6106	30.3433	28.1	28.0738	27.8974	28.3912	28.3348	28.2374	28.1	28.0738	27.8974	28.3912	28.3348	28.2374
P0AFQ7	Uncharacterized deoxyribonuclease YcfH			2	2	2	0	1	0	0	4		+	-1.86176	24.6172	-3.05854	0.0268961	0.193863	-3.21963	P0AFQ7	1	-2.69703	26.4763	26.5862	NA	NA	NA	NA	26.0907	26.2808	NA	NA	NA	NA	26.0907	26.2808	24.2728	23.5033	24.2943	23.2613
P16700	Thiosulfate-binding protein			14	13	10	10	10	12	13	78		+	0.203751	29.0259	2.08507	0.0256733	0.193863	-4.46361	P16700	11	2.72691	31.4546	31.0943	31.2154	31.1056	31.6462	31.5811	28.9565	28.8189	28.9967	29.1653	29.1431	29.0749	28.9565	28.8189	28.9967	29.1653	29.1431	29.0749
P25746	High frequency lysogenization protein HflD			5	4	3	5	4	4	5	29		+	0.361448	27.3042	3.02132	0.0266144	0.193863	-3.26543	P25746	4	2.70379	28.6993	28.3885	28.8746	28.5638	27.9645	28.2516	27.0419	27.0559	27.2726	27.3655	27.4861	27.6031	27.0419	27.0559	27.2726	27.3655	27.4861	27.6031
P28248	Deoxycytidine triphosphate deaminase			5	1	2	2	1	1	3	7		+	1.20596	25.7373	2.52452	0.0265876	0.193863	-3.89333	P28248	2	2.70444	25.2225	26.2279	26.4839	26.3262	25.854	27.6333	NA	25.3807	25.9007	26.6543	26.0629	26.3035	24.1214	25.3807	25.9007	26.6543	26.0629	26.3035
P45464	Penicillin-binding protein activator LpoA			16	7	5	7	10	9	9	41		+	0.357566	27.0863	2.41677	0.026094	0.193863	-4.03261	P45464	6	2.71647	28.0668	27.8038	28.7102	29.3931	29.0697	29.153	26.7839	26.8056	27.133	27.3933	27.0916	27.3103	26.7839	26.8056	27.133	27.3933	27.0916	27.3103
P69786	PTS system glucose-specific EIICB component;Glucose permease IIC component;Glucose-specific phosphotransferase enzyme IIB component			10	9	7	8	7	7	5	45		+	0.277843	29.7693	2.52516	0.0267773	0.193863	-3.89252	P69786	6	2.69988	30.7306	31.0082	30.9655	31.238	31.0369	30.7945	29.6155	29.603	29.6726	30.0404	29.9266	29.7576	29.6155	29.603	29.6726	30.0404	29.9266	29.7576
P15254	Phosphoribosylformylglycinamidine synthase			16	5	9	4	12	9	10	51		+	0.527195	27.0032	2.36572	0.0272656	0.194343	-4.09882	P15254	5	2.68828	28.5518	28.9897	28.0652	29.3498	29.3576	29.3934	27.0167	26.9445	26.2575	27.2099	27.2691	27.3212	27.0167	26.9445	26.2575	27.2099	27.2691	27.3212
P75957	Lipoprotein-releasing system ATP-binding protein LolD			4	2	2	1	4	2	3	19		+	0.681652	27.461	3.76707	0.027246	0.194343	-2.39011	P75957	2	2.68874	28.0743	27.9244	27.5569	28.845	28.6872	27.9616	27.1923	26.9447	27.2235	27.4679	27.938	27.9996	27.1923	26.9447	27.2235	27.4679	27.938	27.9996
P0A6X7	Integration host factor subunit alpha			6	4	3	4	4	4	4	24		+	-0.972748	28.1378	-2.28747	0.0279623	0.198208	-4.20047	P0A6X7	4	-2.67209	30.6	29.8886	29.2577	28.9224	29.5624	28.7261	29.2648	28.6022	28.0054	27.286	28.3141	27.3542	29.2648	28.6022	28.0054	27.286	28.3141	27.3542
P0AES0	Bifunctional glutathionylspermidine synthetase/amidase;Glutathionylspermidine amidase;Glutathionylspermidine synthetase			16	13	13	13	10	13	11	89		+	0.175949	27.7837	1.99672	0.0282145	0.198897	-4.57806	P0AES0	11	2.66634	30.6492	30.8281	30.6687	30.1189	30.8515	30.6231	27.6731	27.7092	27.7048	27.9196	27.811	27.8843	27.6731	27.7092	27.7048	27.9196	27.811	27.8843
P05719	Type-1 restriction enzyme EcoKI specificity protein			7	3	1	2	2	2	5	16		+	1.09858	25.4186	2.52233	0.0291097	0.204086	-3.89616	P05719	2	2.64632	25.7988	24.4009	25.6042	26.342	26.8364	27.5033	25.0516	24.2852	25.2711	25.2289	26.0427	26.6321	25.0516	24.2852	25.2711	25.2289	26.0427	26.6321
P04949	Flagellin			21	16	17	14	17	18	21	154		+	0.460781	30.505	2.12122	0.0296896	0.204745	-4.41667	P04949	15	2.63369	33.7048	33.3568	32.9618	33.7331	33.7846	34.0406	30.5768	30.3782	29.8688	30.8536	30.5198	30.8327	30.5768	30.3782	29.8688	30.8536	30.5198	30.8327
P0A6B7	Cysteine desulfurase IscS			13	11	10	10	11	11	10	72		+	0.210188	29.5181	2.02923	0.0299388	0.204745	-4.53601	P0A6B7	11	2.62834	31.6563	31.79	31.3875	31.9405	31.8594	31.277	29.4275	29.4214	29.3901	29.7634	29.5794	29.5267	29.4275	29.4214	29.3901	29.7634	29.5794	29.5267
P39173	Putative glucose-6-phosphate 1-epimerase			13	9	10	10	7	10	10	67		+	-0.240578	29.2052	-2.22606	0.0296057	0.204745	-4.28035	P39173	8	-2.6355	30.9292	30.9784	30.7164	30.3538	30.7069	30.5506	29.368	29.4366	29.1719	29.1155	29.0858	29.0534	29.368	29.4366	29.1719	29.1155	29.0858	29.0534
P76316	D-cysteine desulfhydrase			5	4	2	4	2	3	2	16		+	-0.824524	26.4711	-2.39859	0.0295013	0.204745	-4.05618	P76316	3	-2.63776	28.4357	26.818	28.4664	26.3325	27.7904	26.5321	27.3324	26.1374	27.1803	25.9786	26.2922	25.9057	27.3324	26.1374	27.1803	25.9786	26.2922	25.9057
Q46919	Uncharacterized protein YqcC			2	1	2	1	1	0	1	6		+	-1.75425	25.531	-3.07195	0.0300016	0.204745	-3.20319	Q46919	1	-2.62699	26.5186	26.3608	27.1295	24.4817	NA	25.417	26.5186	25.5391	27.1666	24.5996	NA	25.4943	26.5186	25.5391	27.1666	24.5996	23.8677	25.4943
P02919	Penicillin-binding protein 1B;Penicillin-insensitive transglycosylase;Penicillin-sensitive transpeptidase			6	2	2	3	3	4	4	24		+	0.616461	26.3125	2.5764	0.0307883	0.208014	-3.82657	P02919	3	2.61043	26.9017	26.9766	27.7633	27.4516	28.1193	28.2483	25.6858	25.8649	26.462	26.4031	26.8281	26.6309	25.6858	25.8649	26.462	26.4031	26.8281	26.6309
P0ADE4	Translocation and assembly module TamA			3	1	2	0	2	1	1	7		+	1.63608	24.8002	3.27802	0.0308049	0.208014	-2.95384	P0ADE4	1	2.61008	25.371	25.1308	NA	26.0091	25.4497	25.6331	NA	25.036	NA	25.6958	25.4486	25.7104	23.8533	25.036	23.0573	25.6958	25.4486	25.7104
P06612	DNA topoisomerase 1			14	7	9	7	9	9	8	49		+	0.214785	27.5218	2.20375	0.0313581	0.210476	-4.30937	P06612	8	2.59869	29.6399	29.9578	29.2874	30.0752	30.0352	30.0375	27.3279	27.5185	27.3968	27.638	27.5882	27.6613	27.3279	27.5185	27.3968	27.638	27.5882	27.6613
P0A6U8	Glycogen synthase			8	4	5	4	6	2	4	24		+	0.485496	27.2627	2.95153	0.0314976	0.210476	-3.35183	P0A6U8	3	2.59586	28.0428	28.2298	28.1314	29.1072	27.6841	28.8169	26.9465	27.2604	26.8531	27.5756	27.2836	27.6573	26.9465	27.2604	26.8531	27.5756	27.2836	27.6573
P75780	Catecholate siderophore receptor Fiu			4	2	2	2	2	3	3	13		+	0.663796	26.4124	2.47339	0.0320372	0.212973	-3.95934	P75780	3	2.58499	26.0683	26.5203	26.5196	26.759	27.8214	27.6382	25.9914	25.7702	26.4799	26.3141	26.9988	26.9199	25.9914	25.7702	26.4799	26.3141	26.9988	26.9199
P08660	Lysine-sensitive aspartokinase 3			10	3	5	7	8	8	8	42		+	0.619936	26.4562	2.30371	0.0324455	0.213474	-4.17936	P08660	4	2.5769	26.0887	27.9399	28.4697	28.5219	28.7354	28.4702	25.6691	26.1787	26.5908	26.5558	27.0373	26.7054	25.6691	26.1787	26.5908	26.5558	27.0373	26.7054
P27248	Aminomethyltransferase			9	6	2	6	5	7	7	39		+	0.413542	27.5289	3.54279	0.0323885	0.213474	-2.64354	P27248	3	2.57802	29.3066	28.4601	29.4203	29.3065	29.8341	29.8697	27.3417	27.2372	27.3875	27.8991	27.6094	27.6985	27.3417	27.2372	27.3875	27.8991	27.6094	27.6985
P21599	Pyruvate kinase II			17	16	11	14	12	12	14	96		+	0.205283	30.2805	1.94479	0.0330488	0.215237	-4.64508	P21599	12	2.56512	33.0476	32.8963	33.0404	32.8679	33.2453	33.0046	30.1136	30.2578	30.1622	30.5028	30.3616	30.285	30.1136	30.2578	30.1622	30.5028	30.3616	30.285
P24186	Bifunctional protein FolD;Methylenetetrahydrofolate dehydrogenase;Methenyltetrahydrofolate cyclohydrolase			9	8	6	8	7	8	8	55		+	0.240517	28.8628	2.2714	0.0330078	0.215237	-4.22137	P24186	7	2.56591	30.5881	30.1908	30.0282	30.2296	31.072	30.3599	28.8042	28.8237	28.5999	28.9293	29.0282	28.9918	28.8042	28.8237	28.5999	28.9293	29.0282	28.9918
P0ADK0	Uncharacterized protein YiaF			3	2	3	1	3	1	2	12		+	-0.687848	27.0183	-3.25631	0.0335515	0.216315	-2.97979	P0ADK0	2	-2.55547	29.0323	28.4396	26.3301	27.4101	26.0204	27.2749	27.6178	27.5378	26.9312	26.6178	26.5833	26.8221	27.6178	27.5378	26.9312	26.6178	26.5833	26.8221
P0ADZ0	50S ribosomal protein L23			3	2	2	3	2	3	3	65		+	-0.538725	29.2064	-2.66902	0.0334898	0.216315	-3.70794	P0ADZ0	3	-2.55665	29.3628	29.7118	29.4414	29.3542	29.5533	29.6234	29.6272	29.5303	29.2699	28.5802	29.2239	29.007	29.6272	29.5303	29.2699	28.5802	29.2239	29.007
P08957	Type I restriction enzyme EcoKI M protein			14	7	7	7	7	6	5	30		+	0.34913	27.2674	2.23194	0.0351302	0.224542	-4.2727	P08957	6	2.52611	29.0385	28.6786	29.2207	29.2491	29.3475	28.8282	26.9125	26.9627	27.4033	27.4516	27.4193	27.455	26.9125	26.9627	27.4033	27.4516	27.4193	27.455
P0A8G6	NAD(P)H dehydrogenase (quinone)			6	4	4	5	5	4	4	32		+	0.280075	30.1981	2.59271	0.0351777	0.224542	-3.80563	P0A8G6	5	2.52524	31.5482	31.7107	31.8353	32.0103	31.7721	31.5134	29.9651	30.0443	30.1648	30.411	30.3771	30.2263	29.9651	30.0443	30.1648	30.411	30.3771	30.2263
P16676	Sulfate/thiosulfate import ATP-binding protein CysA			7	4	4	3	4	5	6	32		+	0.422629	27.4427	2.46617	0.0357427	0.227019	-3.96867	P16676	4	2.51507	28.807	28.7425	28.5897	28.5713	29.5031	29.0628	27.2517	27.0127	27.4299	27.399	27.8162	27.747	27.2517	27.0127	27.4299	27.399	27.8162	27.747
P0A9X4	Rod shape-determining protein MreB			13	8	8	7	10	8	6	54		+	0.213455	30.0822	2.24091	0.0368267	0.232752	-4.26104	P0A9X4	7	2.496	31.8027	31.614	31.5708	32.3176	31.9931	31.6516	30.0226	29.8955	30.0084	30.1166	30.213	30.2373	30.0226	29.8955	30.0084	30.1166	30.213	30.2373
P25539	Riboflavin biosynthesis protein RibD;Diaminohydroxyphosphoribosylaminopyrimidine deaminase;5-amino-6-(5-phosphoribosylamino)uracil reductase			6	2	4	3	2	1	3	12		+	-1.18542	25.4362	-2.28585	0.0372546	0.233159	-4.20259	P25539	2	-2.48863	26.0716	26.9677	26.9226	26.2517	NA	26.4136	26.3378	26.5398	25.209	25.7149	NA	NA	26.3378	26.5398	25.209	25.7149	24.5169	24.2986
P76193	Probable L,D-transpeptidase YnhG			4	3	3	3	2	3	3	15		+	0.44949	25.8355	2.9311	0.037075	0.233159	-3.37725	P76193	3	2.49171	26.9008	26.5443	26.4708	26.55	27.4454	27.1844	25.7847	25.6875	25.36	25.914	26.195	26.0718	25.7847	25.6875	25.36	25.914	26.195	26.0718
P0AG24	Bifunctional (p)ppGpp synthase/hydrolase SpoT;GTP pyrophosphokinase;Guanosine-3,5-bis(diphosphate) 3-pyrophosphohydrolase			2	1	2	2	2	1	2	8		+	0.844048	25.1	2.5751	0.0376772	0.234659	-3.82824	P0AG24	2	2.48143	NA	25.1005	24.9788	25.4681	25.5144	25.5455	NA	24.8565	25.2095	25.4186	25.5189	25.6285	23.9679	24.8565	25.2095	25.4186	25.5189	25.6285
P0A6D0	Arginine repressor			3	1	1	0	2	0	1	5		+	1.56151	24.673	3.07827	0.0381554	0.235353	-3.19544	P0A6D0	1	2.47339	25.7594	NA	NA	26.9064	NA	25.6904	NA	NA	NA	26.1976	NA	25.7677	24.3359	23.5512	23.7896	26.1976	24.3959	25.7677
P52647	Probable pyruvate-flavodoxin oxidoreductase			14	7	7	5	7	10	7	42		+	0.312476	26.4522	2.2176	0.0379911	0.235353	-4.29135	P52647	6	2.47614	28.3329	27.8817	28.1777	28.6303	29.0254	28.4783	26.3752	26.0591	26.4536	26.5411	26.7259	26.5584	26.3752	26.0591	26.4536	26.5411	26.7259	26.5584
P08395	Protease 4			6	2	3	1	4	4	4	18		+	0.659808	25.9574	3.14899	0.0389831	0.239308	-3.1092	P08395	2	2.4597	26.4038	27.2464	26.0636	27.8791	27.9613	27.2825	25.3666	26.0172	25.4988	26.4071	26.3875	26.0675	25.3666	26.0172	25.4988	26.4071	26.3875	26.0675
P0AFW8	Protein rof			2	2	1	1	1	1	1	7		+	-0.546157	26.826	-5.13814	0.039297	0.240086	-1.03247	P0AFW8	2	-2.45458	27.5362	27.1547	27.0801	26.5015	26.4036	26.5597	27.1203	27.0598	27.1172	26.6195	26.4024	26.637	27.1203	27.0598	27.1172	26.6195	26.4024	26.637
P0AC33	Fumarate hydratase class I, aerobic			5	1	2	3	5	2	2	15		+	0.564166	26.3194	4.29953	0.0403834	0.243017	-1.82411	P0AC33	2	2.4372	26.2174	26.9012	27.2033	28.1335	27.192	27.2567	25.888	26.1293	26.0947	26.7632	26.4409	26.6005	25.888	26.1293	26.0947	26.7632	26.4409	26.6005
P0ADR8	LOG family protein YgdH			14	11	10	12	10	11	11	71		+	0.172897	27.5291	1.84686	0.0405344	0.243017	-4.77069	P0ADR8	11	2.43482	29.9176	29.9011	30.2547	30.1203	30.2045	30.2265	27.4074	27.4241	27.4964	27.6117	27.5441	27.6908	27.4074	27.4241	27.4964	27.6117	27.5441	27.6908
P36659	Curved DNA-binding protein			9	8	7	8	7	7	5	54		+	-0.384505	28.0705	-2.11915	0.0404818	0.243017	-4.41936	P36659	6	-2.43564	30.2187	29.7146	30.2735	29.0707	29.7539	29.3791	28.5541	28.2867	27.9474	27.8447	28.0189	27.771	28.5541	28.2867	27.9474	27.8447	28.0189	27.771
P46837	Protein YhgF			21	11	10	14	15	13	11	79		+	0.251305	27.7359	1.9389	0.0399666	0.243017	-4.65265	P46837	11	2.44381	30.0439	29.7374	30.2049	30.3072	30.2995	30.1239	27.521	27.7263	27.5835	28.0428	27.6966	27.8454	27.521	27.7263	27.5835	28.0428	27.6966	27.8454
P0A6M8	Elongation factor G			27	24	22	26	25	25	26	323		+	0.180882	32.4929	1.64804	0.0410299	0.244843	-5.02119	P0A6M8	23	2.42707	35.6389	35.7375	35.667	35.9304	35.7487	35.7732	32.3353	32.4324	32.4396	32.7128	32.4451	32.592	32.3353	32.4324	32.4396	32.7128	32.4451	32.592
P0A9C5	Glutamine synthetase			18	14	14	15	17	16	14	154		+	0.175918	31.4962	1.7236	0.0416294	0.247271	-4.92686	P0A9C5	15	2.41782	33.1583	33.2926	33.8167	33.7107	33.3882	34.0007	31.3805	31.4997	31.3445	31.6833	31.5106	31.5584	31.3805	31.4997	31.3445	31.6833	31.5106	31.5584
P0A9C3	Aldose 1-epimerase			8	4	3	6	2	1	2	17		+	-0.677965	26.5804	-2.9075	0.0421712	0.2483	-3.40668	P0A9C3	2	-2.40958	28.3824	28.5274	28.7805	27.1785	26.374	26.5403	26.5892	26.954	27.215	26.6023	26.0171	26.105	26.5892	26.954	27.215	26.6023	26.0171	26.105
P0C8J8	D-tagatose-1,6-bisphosphate aldolase subunit GatZ			12	12	11	10	11	10	8	66		+	-0.206105	29.5002	-1.96281	0.0423833	0.2483	-4.62185	P0C8J8	9	-2.40638	31.9752	31.9525	31.2994	31.4523	31.2721	31.6237	29.6492	29.7012	29.4593	29.4151	29.3628	29.4135	29.6492	29.7012	29.4593	29.4151	29.3628	29.4135
P24182	Biotin carboxylase			11	9	9	9	9	9	8	61		+	0.290171	30.0644	1.98013	0.0423227	0.2483	-4.59949	P24182	9	2.40729	31.0534	31.2839	31.6285	31.4507	31.5331	31.5151	29.7082	30.0169	30.0328	30.3893	30.1751	30.0641	29.7082	30.0169	30.0328	30.3893	30.1751	30.0641
P0A870	Transaldolase B			21	18	15	15	16	15	15	130		+	-0.163559	30.8608	-1.66065	0.0428439	0.249237	-5.00553	P0A870	16	-2.39949	33.7715	33.5702	33.5982	33.5382	33.2126	33.4463	31.0451	30.9257	30.8569	30.8337	30.767	30.7363	31.0451	30.9257	30.8569	30.8337	30.767	30.7363
P62623	4-hydroxy-3-methylbut-2-enyl diphosphate reductase			5	1	2	2	2	3	2	14		+	-0.717898	26.2278	-2.72229	0.0429316	0.249237	-3.64009	P62623	2	-2.39819	26.8238	27.2483	27.2504	26.3326	27.0396	26.7985	27.0372	26.3778	26.3453	25.7388	26.245	25.6229	27.0372	26.3778	26.3453	25.7388	26.245	25.6229
P00393	NADH dehydrogenase			15	7	10	9	13	9	10	88		+	0.193254	29.6804	2.03242	0.0432093	0.249719	-4.53187	P00393	8	2.39408	31.1247	31.3011	31.1602	31.5157	31.4688	31.4746	29.5877	29.6402	29.5233	29.8476	29.7014	29.782	29.5877	29.6402	29.5233	29.8476	29.7014	29.782
P0A8R0	Regulator of ribonuclease activity A			6	4	5	5	6	5	5	32		+	0.271887	29.4125	2.41976	0.0435987	0.25043	-4.02874	P0A8R0	5	2.38836	30.1049	30.4225	30.1758	30.9063	30.4114	30.4056	29.1724	29.3911	29.2662	29.5058	29.4679	29.6717	29.1724	29.3911	29.2662	29.5058	29.4679	29.6717
P12281	Molybdopterin molybdenumtransferase			7	5	5	4	5	6	4	36		+	-0.261296	27.3831	-2.46751	0.0437228	0.25043	-3.96693	P12281	5	-2.38655	28.8077	29.4244	29.0269	29.1028	29.378	29.0308	27.422	27.4644	27.655	27.2739	27.2879	27.1956	27.422	27.4644	27.655	27.2739	27.2879	27.1956
P32160	Uncharacterized protein YiiQ			5	1	3	2	1	2	3	9		+	-0.828781	24.5615	-2.44316	0.043968	0.250715	-3.99844	P32160	2	-2.38299	24.967	26.1096	25.3811	NA	23.502	26.3431	24.8066	25.5392	24.5819	NA	24.0712	24.6293	24.8066	25.5392	24.5819	23.7408	24.0712	24.6293
P0A9Q5	Acetyl-coenzyme A carboxylase carboxyl transferase subunit beta			9	5	4	4	4	6	5	32		+	0.305156	29.2712	2.29176	0.0443466	0.250726	-4.1949	P0A9Q5	5	2.37752	30.0193	30.5178	30.3934	30.6387	30.6068	30.2953	28.9152	29.2118	29.2289	29.5557	29.3893	29.3265	28.9152	29.2118	29.2289	29.5557	29.3893	29.3265
P10378	Enterobactin synthase component E			3	1	0	0	2	2	1	5		+	1.70718	24.5824	2.60735	0.0445028	0.250726	-3.78684	P10378	1	2.37528	24.1708	NA	NA	25.4368	26.5434	25.4633	25.1646	NA	NA	25.0564	25.9005	25.3512	25.1646	23.1968	22.8252	25.0564	25.9005	25.3512
P75864	Ribosomal RNA large subunit methyltransferase K/L;23S rRNA m2G2445 methyltransferase;23S rRNA m7G2069 methyltransferase			9	7	6	8	6	7	6	40		+	0.26604	27.2074	2.05972	0.0445561	0.250726	-4.49649	P75864	7	2.37452	28.8434	28.4924	28.6316	29.033	29.4729	29.0502	26.8923	27.1353	27.1957	27.3518	27.4567	27.2129	26.8923	27.1353	27.1957	27.3518	27.4567	27.2129
P23842	Uncharacterized protein YfeA			2	1	2	1	1	0	0	5		+	-2.88787	27.58	-2.13358	0.0447618	0.250783	-4.40061	P23842	1	-2.37158	29.0884	29.5949	28.5009	29.1035	NA	NA	29.0884	29.4455	28.5381	29.2214	NA	NA	29.0884	29.4455	28.5381	29.2214	25.1276	24.0592
P0A7E9	Uridylate kinase			6	4	5	4	5	4	3	31		+	0.4906	28.489	2.17276	0.045397	0.253237	-4.34967	P0A7E9	4	2.3626	29.07	30.1476	29.9985	30.5059	30.2248	29.5904	27.8451	28.561	28.3249	28.9817	28.683	28.5381	27.8451	28.561	28.3249	28.9817	28.683	28.5381
P00954	Tryptophan--tRNA ligase			8	8	7	7	7	7	7	50		+	0.214535	29.6736	1.99351	0.045595	0.25324	-4.58221	P00954	8	2.35983	31.2358	31.573	30.8117	31.1855	31.8707	30.507	29.6342	29.5286	29.5363	29.8444	29.8628	29.6355	29.6342	29.5286	29.5363	29.8444	29.8628	29.6355
P0A908	MltA-interacting protein			6	6	6	6	6	6	6	51		+	0.26004	29.5399	2.02545	0.0474956	0.262659	-4.5409	P0A908	7	2.33381	31.3996	31.733	31.6901	31.7572	31.8974	31.7364	29.2066	29.4632	29.5598	29.6953	29.7354	29.579	29.2066	29.4632	29.5598	29.6953	29.7354	29.579
P00370	NADP-specific glutamate dehydrogenase			9	8	6	5	6	5	6	41		+	-0.272699	27.9425	-2.10184	0.0487178	0.265496	-4.44184	P00370	6	-2.31761	29.8895	30.2205	29.3977	29.0376	29.4746	29.6299	28.1434	28.1925	27.9006	27.9456	27.7849	27.6879	28.1434	28.1925	27.9006	27.9456	27.7849	27.6879
P05825	Ferrienterobactin receptor			5	2	3	3	4	4	4	21		+	0.462377	26.6126	2.50608	0.0486853	0.265496	-3.91711	P05825	3	2.31804	26.6381	27.5954	27.4884	27.8284	27.8674	27.94	26.0724	26.6274	26.4444	26.6816	26.808	27.0418	26.0724	26.6274	26.4444	26.6816	26.808	27.0418
P15038	Helicase IV			5	2	3	3	3	2	2	15		+	0.691977	25.9773	2.12334	0.0490433	0.265496	-4.41391	P15038	3	2.31337	26.325	26.2234	26.9555	26.3851	26.8943	27.1991	25.5438	25.3507	25.9996	25.7293	26.8191	26.4216	25.5438	25.3507	25.9996	25.7293	26.8191	26.4216
P37744	Glucose-1-phosphate thymidylyltransferase 1			14	11	8	9	8	8	11	59		+	-0.21224	27.5982	-1.89268	0.0488844	0.265496	-4.71205	P37744	9	-2.31544	29.774	30.2783	29.6177	29.7973	29.6631	29.6302	27.7987	27.7855	27.5289	27.5003	27.5076	27.4684	27.7987	27.7855	27.5289	27.5003	27.5076	27.4684
P37750	Putative lipopolysaccharide biosynthesis O-acetyl transferase WbbJ			2	0	1	1	1	1	1	5		+	1.50363	25.3576	2.79304	0.0487232	0.265496	-3.55044	P37750	1	2.31754	NA	25.937	23.5424	26.1888	26.0781	25.8671	NA	25.8421	NA	26.3068	26.077	25.9444	24.0433	25.8421	23.9319	26.3068	26.077	25.9444
P0AF93	2-iminobutanoate/2-iminopropanoate deaminase			3	3	3	3	3	3	3	20		+	-0.612115	29.9351	-2.03562	0.0493748	0.265538	-4.52773	P0AF93	4	-2.30908	31.7005	31.9901	30.8302	30.9841	30.6752	30.5997	30.3955	30.6794	29.6486	29.9249	29.4869	29.4753	30.3955	30.6794	29.6486	29.9249	29.4869	29.4753
P67095	Phosphodiesterase YfcE			2	2	2	2	1	2	1	16		+	-0.577853	27.1893	-3.28922	0.049879	0.265538	-2.94047	P67095	2	-2.3026	29.0539	28.7792	28.4633	27.165	28.1993	27.2614	27.6653	27.6455	27.1238	26.9209	26.8163	26.9638	27.6653	27.6455	27.1238	26.9209	26.8163	26.9638
P69853	Tat proofreading chaperone DmsD			3	3	2	2	1	1	1	10		+	-1.00423	25.6183	-2.1646	0.0497424	0.265538	-4.36028	P69853	2	-2.30435	27.4947	26.7024	27.0916	24.6918	NA	25.176	26.027	25.9481	26.3862	25.4002	NA	25.8437	26.027	25.9481	26.3862	25.4002	24.1046	25.8437
P75797	Glutathione-binding protein GsiB			8	3	5	3	5	4	5	26		+	0.285748	26.6975	2.76718	0.0496361	0.265538	-3.58315	P75797	4	2.30571	27.6587	28.4698	27.4297	28.0537	28.587	28.6799	26.4672	26.5914	26.6053	26.7695	26.9535	26.7981	26.4672	26.5914	26.6053	26.7695	26.9535	26.7981
P0A6K6	Phosphopentomutase			13	10	9	8	12	11	10	73		+	-0.221328	29.0385	-1.87745	0.0505971	0.266631	-4.73157	P0A6K6	9	-2.29349	31.566	31.307	30.7187	31.5531	31.1928	30.9638	29.2313	29.1982	29.0179	29.0012	29.0001	28.7822	29.2313	29.1982	29.0179	29.0012	29.0001	28.7822
P0A9P4	Thioredoxin reductase			8	7	6	5	5	7	6	45		+	-0.278911	29.2173	-2.0681	0.0505268	0.266631	-4.48562	P0A9P4	6	-2.29438	31.1066	31.0031	30.4946	29.4979	30.8871	30.512	29.4772	29.402	29.1911	28.9014	29.2073	29.1249	29.4772	29.402	29.1911	28.9014	29.2073	29.1249
P13033	Anaerobic glycerol-3-phosphate dehydrogenase subunit B			11	8	9	7	9	9	9	60		+	0.309188	28.7162	1.91508	0.0509155	0.266631	-4.6833	P13033	8	2.28949	31.3475	30.617	30.8412	30.2783	31.4645	31.308	28.5658	28.4497	28.6695	28.5726	28.9851	29.0548	28.5658	28.4497	28.6695	28.5726	28.9851	29.0548
P29745	Peptidase T			9	5	4	5	5	6	5	33		+	0.222473	27.6742	2.56974	0.050769	0.266631	-3.83513	P29745	5	2.29133	29.1455	29.5768	28.8724	29.4784	29.1946	29.1915	27.5851	27.5409	27.563	27.7669	27.8345	27.7551	27.5851	27.5409	27.563	27.7669	27.8345	27.7551
P0A7I4	Peptide chain release factor 3			8	6	8	6	6	5	7	38		+	0.226843	28.4799	2.14701	0.0520718	0.268718	-4.38316	P0A7I4	6	2.27518	30.2057	30.0999	30.1366	30.3464	29.8909	30.4001	28.5067	28.3034	28.2895	28.6553	28.5655	28.5592	28.5067	28.3034	28.2895	28.6553	28.5655	28.5592
P0ABD3	Bacterioferritin			6	6	5	4	5	5	5	35		+	0.249231	29.2723	2.34279	0.0525281	0.268718	-4.12859	P0ABD3	5	2.26962	30.4208	29.9473	30.2703	30.2404	30.8847	30.4406	29.0334	29.1812	29.2285	29.3854	29.4913	29.3141	29.0334	29.1812	29.2285	29.3854	29.4913	29.3141
P16095	L-serine dehydratase 1			3	1	1	1	1	1	1	6		+	-1.38392	25.0186	-2.00132	0.0523152	0.268718	-4.57212	P16095	2	-2.27221	26.4653	26.095	24.6291	24.9603	24.39	25.4189	26.4653	26.0001	24.6663	NA	NA	25.4962	26.4653	26.0001	24.6663	23.4715	24.0123	25.4962
P31979	NADH-quinone oxidoreductase subunit F			11	3	4	4	6	7	4	26		+	0.582179	27.3389	2.01503	0.0520909	0.268718	-4.55438	P31979	4	2.27495	27.8032	28.4599	27.9399	29.2121	29.526	27.9884	26.4616	27.4454	27.2366	27.8006	27.7168	27.3727	26.4616	27.4454	27.2366	27.8006	27.7168	27.3727
P68066	Autonomous glycyl radical cofactor			13	11	10	11	9	10	10	108		+	-0.207023	33.6693	-1.81189	0.0525708	0.268718	-4.81525	P68066	10	-2.2691	35.9784	35.9246	35.7554	35.095	35.7143	35.4352	33.9076	33.7921	33.6186	33.5746	33.6273	33.4952	33.9076	33.7921	33.6186	33.5746	33.6273	33.4952
P75937	Flagellar hook protein FlgE			3	3	2	3	2	3	3	17		+	-0.736073	27.408	-2.0552	0.052072	0.268718	-4.50236	P75937	3	-2.27518	28.8051	28.7688	28.8651	28.0422	27.7554	27.9392	27.7396	28.2006	27.388	27.7069	26.6179	26.7951	27.7396	28.2006	27.388	27.7069	26.6179	26.7951
P0ADV7	Probable phospholipid-binding protein MlaC			6	2	1	3	5	4	5	16		+	1.31175	28.2353	2.00997	0.0527902	0.268769	-4.56093	P0ADV7	2	2.26644	29.2685	25.9171	28.649	30.1992	30.0338	29.7866	28.3992	26.2203	28.1188	29.546	28.4032	28.7244	28.3992	26.2203	28.1188	29.546	28.4032	28.7244
P32099	Lipoate-protein ligase A			5	3	1	2	1	2	1	12		+	0.787275	25.5175	2.30893	0.053659	0.272113	-4.17259	P32099	2	2.25604	26.5444	25.5026	26.4459	25.4527	27.0491	26.2696	NA	25.5441	25.4543	25.707	25.9775	26.0489	24.3731	25.5441	25.4543	25.707	25.9775	26.0489
P0ACN4	HTH-type transcriptional repressor AllR			6	3	3	5	3	5	6	29		+	0.360155	27.0704	2.25597	0.053956	0.272542	-4.24145	P0ACN4	4	2.25252	27.7365	28.393	28.9922	28.5374	29.3164	29.0699	26.799	26.8877	26.9844	26.9697	27.4901	27.2917	26.799	26.8877	26.9844	26.9697	27.4901	27.2917
P08178	Phosphoribosylformylglycinamidine cyclo-ligase			4	3	2	1	3	2	2	12		+	0.644652	26.5739	2.65933	0.0542851	0.272982	-3.72032	P08178	2	2.24864	27.8552	26.851	26.0121	27.5234	27.7392	27.783	26.3938	25.7499	26.6109	26.7629	27.017	26.9086	26.3938	25.7499	26.6109	26.7629	27.017	26.9086
P0A8M6	UPF0265 protein YeeX			5	5	4	4	5	4	4	31		+	0.264898	29.6203	2.23184	0.0548943	0.272982	-4.27282	P0A8M6	5	2.24153	30.7753	30.1718	30.4624	30.724	30.7367	30.8415	29.6077	29.5217	29.3342	29.8672	29.7182	29.6729	29.6077	29.5217	29.3342	29.8672	29.7182	29.6729
P11349	Respiratory nitrate reductase 1 beta chain			11	8	8	8	7	9	9	47		+	0.334107	27.4035	1.87312	0.0548048	0.272982	-4.73712	P11349	8	2.24257	29.1027	29.6756	29.3235	29.5546	29.6779	29.3338	27.1335	27.5103	27.0656	27.8164	27.4841	27.4112	27.1335	27.5103	27.0656	27.8164	27.4841	27.4112
P25524	Cytosine deaminase			7	6	3	5	1	3	4	27		+	-1.59622	27.391	-1.94347	0.054718	0.272982	-4.64677	P25524	2	-2.24358	30.0153	28.4356	29.5672	NA	28.1602	29.0142	28.3283	28.0447	28.1943	NA	27.3479	27.7467	28.3283	28.0447	28.1943	24.6841	27.3479	27.7467
P00448	Superoxide dismutase [Mn]			8	6	6	7	6	8	8	56		+	0.268671	29.5621	1.91205	0.0568728	0.273089	-4.68719	P00448	7	2.21894	31.1341	31.3369	31.0495	31.5051	31.4301	31.5547	29.5763	29.4633	29.2439	29.7532	29.5178	29.8184	29.5763	29.4633	29.2439	29.7532	29.5178	29.8184
P03018	DNA helicase II			9	1	2	3	4	2	4	13		+	1.97704	25.9786	1.89426	0.0566085	0.273089	-4.71003	P03018	2	2.22191	25.8857	25.4112	27.3343	28.229	27.6362	28.0588	NA	NA	27.3308	26.4809	27.1747	27.2456	24.3088	23.3305	27.3308	26.4809	27.1747	27.2456
P06971	Ferrichrome-iron receptor			11	3	9	5	8	8	8	42		+	0.407551	26.9296	2.12761	0.0555432	0.273089	-4.40836	P06971	4	2.23403	27.7647	29.6427	28.6688	29.5627	29.3735	29.428	26.3703	27.0357	26.7714	27.2327	27.0145	27.1529	26.3703	27.0357	26.7714	27.2327	27.0145	27.1529
P0AD61	Pyruvate kinase I			23	17	19	18	21	17	19	156		+	0.249377	31.4075	1.69123	0.0572571	0.273089	-4.96742	P0AD61	18	2.21464	33.7038	34.1351	33.6952	33.9329	33.906	33.8637	31.2555	31.4728	31.1202	31.731	31.4581	31.4076	31.2555	31.4728	31.1202	31.731	31.4581	31.4076
P0AFI2	DNA topoisomerase 4 subunit A			13	6	7	8	9	6	7	48		+	0.200018	27.3609	1.99426	0.0552573	0.273089	-4.58124	P0AFI2	7	2.23732	28.9562	29.0366	29.3957	29.6435	28.9595	29.6705	27.2069	27.2528	27.3231	27.4564	27.3652	27.5612	27.2069	27.2528	27.3231	27.4564	27.3652	27.5612
P23865	Tail-specific protease			17	13	10	10	13	10	10	79		+	0.33918	28.0783	1.80626	0.056538	0.273089	-4.8224	P23865	11	2.22271	30.0679	29.7942	30.2422	30.3274	30.3094	30.1588	27.9254	27.6657	28.135	27.9576	28.3883	28.3977	27.9254	27.6657	28.135	27.9576	28.3883	28.3977
P37648	Protein YhjJ			6	1	5	3	4	4	2	17		+	0.788453	26.4333	2.24858	0.05697	0.273089	-4.25105	P37648	2	2.21785	25.104	27.8951	27.4993	28.1932	27.9995	27.2773	25.2564	26.5628	26.2979	26.9326	26.7713	26.7787	25.2564	26.5628	26.2979	26.9326	26.7713	26.7787
P39334	HTH-type transcriptional repressor BdcR			2	0	1	0	2	1	2	6		+	1.47619	25.4137	2.6235	0.0561604	0.273089	-3.76614	P39334	1	2.22698	NA	25.7504	NA	26.392	26.243	26.972	NA	25.6486	NA	25.898	26.2349	26.3227	24.9206	25.6486	23.4578	25.898	26.2349	26.3227
P60293	Chromosome partition protein MukF			4	1	3	1	1	3	2	11		+	0.623588	25.7143	2.67494	0.0570849	0.273089	-3.70038	P60293	2	2.21657	25.8005	26.7025	25.2015	25.0927	27.6073	26.8034	25.3836	25.1557	25.6683	25.6403	26.3629	26.0751	25.3836	25.1557	25.6683	25.6403	26.3629	26.0751
P62399	50S ribosomal protein L5			14	13	14	13	13	13	13	150		+	0.182745	33.1942	1.65318	0.055819	0.273089	-5.0148	P62399	14	2.23087	34.6489	34.9606	34.7774	34.9866	35.0136	35.0658	33.2356	33.0621	33.0108	33.3186	33.1832	33.3549	33.2356	33.0621	33.0108	33.3186	33.1832	33.3549
P77737	Oligopeptide transport ATP-binding protein OppF			9	6	6	6	7	5	5	29		+	0.203876	27.3253	2.1612	0.0561706	0.273089	-4.3647	P77737	6	2.22687	28.7638	28.9763	28.8153	28.6934	28.8791	28.8329	27.1705	27.2618	27.2379	27.3414	27.4908	27.4496	27.1705	27.2618	27.2379	27.3414	27.4908	27.4496
P13029	Catalase-peroxidase			25	16	19	17	16	13	15	124		+	-0.142596	28.9334	-1.5428	0.0580518	0.275854	-5.15028	P13029	14	-2.20585	31.1937	31.8647	31.6049	31.4847	31.128	31.027	29.0412	29.0552	28.9178	28.8946	28.8599	28.8319	29.0412	29.0552	28.9178	28.8946	28.8599	28.8319
P31120	Phosphoglucosamine mutase			14	9	9	7	12	10	9	64		+	0.223579	28.5806	1.84865	0.0589165	0.278929	-4.7684	P31120	8	2.19642	30.9266	30.3411	30.0809	31.1209	31.1109	30.7364	28.4677	28.6137	28.3249	28.815	28.6278	28.6342	28.4677	28.6137	28.3249	28.815	28.6278	28.6342
P75809	Flavin mononucleotide phosphatase YbjI			4	4	3	3	1	2	3	14		+	0.912201	29.555	2.08442	0.0595666	0.28097	-4.46445	P75809	2	2.18941	28.1652	29.8963	26.5403	30.6189	30.43	29.7764	28.4006	29.1627	29.7335	30.5823	30.0087	29.4424	28.4006	29.1627	29.7335	30.5823	30.0087	29.4424
P08331	2,3-cyclic-nucleotide 2-phosphodiesterase/3-nucleotidase			7	3	4	3	4	5	4	23		+	0.75656	25.8012	1.87468	0.0602042	0.281362	-4.73512	P08331	4	2.18262	24.9733	27.7256	26.213	27.8791	27.3065	26.4021	24.764	26.2145	25.2902	26.4699	26.2572	25.8113	24.764	26.2145	25.2902	26.4699	26.2572	25.8113
P0A7G6	Protein RecA			13	11	10	11	10	12	10	85		+	0.252061	29.8869	1.74911	0.0599701	0.281362	-4.89475	P0A7G6	11	2.1851	31.6766	31.6529	31.8463	31.7439	32.1436	31.4669	29.6998	29.6747	29.9081	29.9595	30.2379	29.8415	29.6998	29.6747	29.9081	29.9595	30.2379	29.8415
P0AD65	Penicillin-binding protein 2			2	0	1	0	1	0	1	3		+	1.29756	24.6211	2.94018	0.0608075	0.281362	-3.36594	P0AD65	1	2.17625	NA	NA	NA	25.6758	NA	25.6418	NA	NA	NA	25.7937	NA	25.7192	23.6588	24.1098	24.1485	25.7937	24.2969	25.7192
P0AG16	Amidophosphoribosyltransferase			5	1	3	2	3	2	4	16		+	0.530551	28.5803	3.3283	0.0604418	0.281362	-2.89401	P0AG16	2	2.1801	28.4237	28.6008	28.5911	28.7277	29.3064	29.4132	28.4049	28.18	28.3601	28.5586	28.9526	29.0255	28.4049	28.18	28.3601	28.5586	28.9526	29.0255
P15288	Cytosol non-specific dipeptidase			16	13	10	9	12	12	11	86		+	-0.20066	30.2054	-1.73664	0.0611239	0.281362	-4.91047	P15288	10	-2.17294	32.4671	32.3482	31.9296	32.3086	32.4722	32.3838	30.4723	30.2963	30.1486	30.0941	30.132	30.089	30.4723	30.2963	30.1486	30.0941	30.132	30.089
P21499	Ribonuclease R			9	4	3	4	8	5	5	32		+	0.425259	27.7344	2.03101	0.0608547	0.281362	-4.5337	P21499	4	2.17575	28.822	28.0622	29.078	29.0329	28.9072	29.2483	27.7488	27.0732	27.7432	27.882	27.9958	27.9632	27.7488	27.0732	27.7432	27.882	27.9958	27.9632
P76270	Free methionine-R-sulfoxide reductase			3	3	3	3	2	3	2	19		+	-0.553005	28.1693	-2.08454	0.0611846	0.281362	-4.4643	P76270	3	-2.1723	29.1091	28.1321	30.2662	27.1357	28.7994	27.2257	28.4772	28.0932	28.7671	27.6542	28.3413	27.683	28.4772	28.0932	28.7671	27.6542	28.3413	27.683
P18775	Dimethyl sulfoxide reductase DmsA			15	8	8	9	5	10	7	52		+	0.210704	27.8276	2.06209	0.0615744	0.282142	-4.49342	P18775	6	2.16825	29.5846	29.8711	29.7216	29.1866	29.7641	29.4281	27.7243	27.732	27.7105	27.9299	28.055	27.814	27.7243	27.732	27.7105	27.9299	28.055	27.814
P0ABC7	Modulator of FtsH protease HflK			7	4	6	2	5	4	5	25		+	0.344727	28.1082	2.97766	0.0628208	0.286829	-3.31941	P0ABC7	3	2.15545	29.5252	30.2119	28.6792	30.2042	29.5407	29.7474	27.9397	28.0456	27.8221	28.4176	28.1906	28.2334	27.9397	28.0456	27.8221	28.4176	28.1906	28.2334
P39099	Periplasmic pH-dependent serine endoprotease DegQ			11	7	6	7	8	9	6	50		+	0.301503	27.8246	1.83404	0.0634004	0.288449	-4.78704	P39099	7	2.14958	29.3779	29.4097	29.819	30.0851	29.3294	29.6463	27.4037	27.7866	27.8314	27.9969	27.7961	28.1332	27.4037	27.7866	27.8314	27.9969	27.7961	28.1332
P0A7C6	Peptidase E			6	5	4	3	2	3	3	22		+	-0.617251	27.2807	-1.97678	0.0647282	0.291084	-4.60382	P0A7C6	3	-2.13633	28.4799	28.6002	28.7865	27.3363	27.9679	27.1028	27.488	27.5996	27.6805	26.2738	27.3825	27.26	27.488	27.5996	27.6805	26.2738	27.3825	27.26
P0AEC3	Aerobic respiration control sensor protein ArcB			7	2	2	3	3	5	4	17		+	0.479484	26.0432	2.15466	0.0648821	0.291084	-4.3732	P0AEC3	3	2.13482	26.4494	26.4397	26.3713	26.8223	27.9273	27.5413	25.401	26.175	25.8342	26.4724	26.1617	26.2147	25.401	26.175	25.8342	26.4724	26.1617	26.2147
P0AGB6	ECF RNA polymerase sigma-E factor			4	2	2	2	3	3	3	11		+	0.379113	25.6224	2.55257	0.064887	0.291084	-3.85721	P0AGB6	3	2.13477	26.0982	26.5292	26.3999	26.9154	26.8309	27.2171	25.3045	25.6808	25.3134	25.8519	25.6658	25.9183	25.3045	25.6808	25.3134	25.8519	25.6658	25.9183
P61517	Carbonic anhydrase 2			4	4	4	4	3	4	4	29		+	0.295709	28.9802	2.33118	0.0643662	0.291084	-4.14367	P61517	4	2.13992	29.6984	29.8072	29.9386	29.8994	30.2911	30.2294	28.8279	28.6466	29.0224	29.0741	29.1829	29.127	28.8279	28.6466	29.0224	29.0741	29.1829	29.127
P0A9B2	Glyceraldehyde-3-phosphate dehydrogenase A			17	14	13	14	10	14	11	222		+	0.171755	33.986	1.64558	0.0654827	0.292733	-5.02423	P0A9B2	11	2.12893	35.7858	36.1283	36.0182	35.6403	36.2727	36.0495	33.7729	33.967	33.9605	33.9992	34.1289	34.0876	33.7729	33.967	33.9605	33.9992	34.1289	34.0876
P0AG14	Probable protease SohB			6	4	3	5	5	5	5	33		+	0.342859	27.6723	2.11671	0.0660911	0.294427	-4.42252	P0AG14	4	2.12301	28.5487	28.9773	29.2149	29.6821	29.568	29.4917	27.3068	27.7348	27.4612	28.0558	27.7416	27.734	27.3068	27.7348	27.4612	28.0558	27.7416	27.734
P07014	Succinate dehydrogenase iron-sulfur subunit			4	2	2	2	2	1	3	12		+	0.534065	26.6694	2.98247	0.0670004	0.297445	-3.31345	P07014	2	2.11428	27.1605	26.6231	26.7823	27.8511	26.798	27.91	26.1166	26.4489	26.6415	27.0979	26.9783	26.7331	26.1166	26.4489	26.6415	27.0979	26.9783	26.7331
P0AEQ6	Glutamine transport system permease protein GlnP			2	1	0	1	2	1	2	7		+	1.02603	25.3253	7.01139	0.0673042	0.297763	0.354315	P0AEQ6	1	2.11138	24.8426	NA	24.9417	26.7294	25.6901	26.5507	24.8424	NA	24.9786	26.0141	25.6887	25.8122	24.8424	24.6159	24.9786	26.0141	25.6887	25.8122
P0ABH9	ATP-dependent Clp protease ATP-binding subunit ClpA			25	14	18	15	19	17	18	107		+	0.185566	27.9728	1.55665	0.0699153	0.307196	-5.13346	P0ABH9	15	2.08703	30.6302	31.1938	30.5266	31.2186	31.1656	31.0182	27.766	28.0374	27.8366	28.1383	28.1105	27.9478	27.766	28.0374	27.8366	28.1383	28.1105	27.9478
Q47147	Putative glutamine amidotransferase YafJ			2	0	0	2	1	1	1	4		+	1.23259	25.3985	2.87189	0.0697277	0.307196	-3.45123	Q47147	1	2.08875	NA	NA	25.697	25.8329	25.8564	26.1609	NA	NA	25.7342	25.9508	25.8553	26.2382	24.4546	24.1578	25.7342	25.9508	25.8553	26.2382
P0AG07	Ribulose-phosphate 3-epimerase			4	3	3	3	3	3	3	20		+	-0.242917	28.4256	-2.6984	0.070329	0.307959	-3.67048	P0AG07	4	-2.08325	29.5071	29.7586	29.6433	28.5404	28.8978	29.457	28.4826	28.6156	28.5428	28.2803	28.3129	28.3192	28.4826	28.6156	28.5428	28.2803	28.3129	28.3192
P76372	Chain length determinant protein			10	9	7	8	8	9	6	53		+	0.219198	28.6056	1.81164	0.0711019	0.310285	-4.81556	P76372	7	2.07625	31.0897	30.7452	30.6425	30.9178	31.2855	30.2154	28.5112	28.5921	28.3846	28.7812	28.8163	28.548	28.5112	28.5921	28.3846	28.7812	28.8163	28.548
P52697	6-phosphogluconolactonase			8	7	5	6	5	6	5	43		+	-0.192955	28.9553	-1.99762	0.0716613	0.311666	-4.57689	P52697	6	-2.07123	31.1414	30.7026	30.8706	30.2503	30.5607	30.1327	29.0038	29.0895	29.0621	28.9284	28.8909	28.7573	29.0038	29.0895	29.0621	28.9284	28.8909	28.7573
P33235	Flagellar hook-associated protein 1			5	2	4	1	3	1	1	12		+	-0.478019	26.8095	-3.66442	0.072056	0.312324	-2.50501	P33235	2	-2.06771	27.998	27.5646	27.0533	27.361	26.6927	26.463	27.1594	26.8747	27.1114	26.4378	26.7124	26.5612	27.1594	26.8747	27.1114	26.4378	26.7124	26.5612
P0ACP7	HTH-type transcriptional repressor PurR			10	3	5	1	7	6	5	23		+	0.907875	26.6403	1.93189	0.0726576	0.313871	-4.66168	P0ACP7	2	2.06238	26.5609	28.0285	26.081	29.0462	28.4888	27.8301	26.0598	27.1269	25.3723	27.4809	26.9303	26.8714	26.0598	27.1269	25.3723	27.4809	26.9303	26.8714
P45955	Uncharacterized protein YbgF			6	4	4	4	5	5	4	31		+	0.307902	28.0877	1.89856	0.0731116	0.314773	-4.70451	P45955	5	2.05839	29.0259	29.0503	29.382	29.5666	29.4179	29.4319	28.0067	27.6767	28.1179	28.2282	28.0805	28.4163	28.0067	27.6767	28.1179	28.2282	28.0805	28.4163
P0A7Z0	Ribose-5-phosphate isomerase A			5	5	4	4	4	3	4	28		+	-0.266416	28.3611	-2.326	0.0751981	0.319128	-4.15039	P0A7Z0	4	-2.04035	30.0387	30.0971	29.76	29.6776	29.2107	29.6417	28.5357	28.559	28.3881	28.3198	28.0774	28.2863	28.5357	28.559	28.3881	28.3198	28.0774	28.2863
P0AEI1	tRNA-2-methylthio-N(6)-dimethylallyladenosine synthase			13	12	9	12	12	10	9	71		+	0.2245	28.7618	1.65016	0.0749255	0.319128	-5.01856	P0AEI1	10	2.04268	31.1913	30.801	30.7621	31.2145	31.0815	30.5467	28.8548	28.5837	28.51	28.8673	28.7533	29.0014	28.8548	28.5837	28.51	28.8673	28.7533	29.0014
P25437	S-(hydroxymethyl)glutathione dehydrogenase			7	4	5	4	5	3	3	31		+	-0.278268	27.8337	-2.24166	0.0753671	0.319128	-4.26005	P25437	4	-2.03891	29.1289	29.5567	29.4214	29.065	28.8555	28.7436	27.8098	28.026	28.0827	27.8335	27.6399	27.6103	27.8098	28.026	28.0827	27.8335	27.6399	27.6103
P52612	Flagellum-specific ATP synthase			6	4	4	4	2	0	2	11		+	-1.0652	25.4166	-3.90798	0.0751985	0.319128	-2.23542	P52612	1	-2.04035	26.6355	26.7064	27.4865	26.0193	NA	25.5754	25.819	25.6469	26.3818	24.7616	NA	25.2957	25.819	25.6469	26.3818	24.7616	24.5949	25.2957
P64455	Uncharacterized protein YdcY			2	1	1	2	0	1	0	5		+	-1.75591	25.09	-2.02181	0.0752146	0.319128	-4.54561	P64455	1	-2.04021	24.8363	26.8504	26.6988	NA	25.833	NA	NA	26.7556	25.7767	NA	25.8319	NA	25.3716	26.7556	25.7767	22.5949	25.8319	24.2094
P41052	Membrane-bound lytic murein transglycosylase B			5	3	1	2	2	3	1	13		+	0.538131	25.7795	2.65105	0.0761221	0.321265	-3.73089	P41052	2	2.03251	25.8299	25.7888	26.3038	26.8574	27.1337	26.502	25.0861	25.6614	25.7839	26.0224	25.9984	26.125	25.0861	25.6614	25.7839	26.0224	25.9984	26.125
P0A8M3	Threonine--tRNA ligase			14	11	9	9	9	10	9	59		+	0.204826	29.0491	1.62956	0.0768072	0.323094	-5.04406	P0A8M3	10	2.02676	30.7916	31.0212	30.8183	30.66	30.7708	30.8664	29.1035	28.8388	28.8977	29.1128	29.2997	29.042	29.1035	28.8388	28.8977	29.1128	29.2997	29.042
P0A6Y5	33 kDa chaperonin			6	4	4	2	2	2	4	20		+	-0.357189	27.485	-2.40933	0.0784626	0.328979	-4.04225	P0A6Y5	3	-2.01307	29.0694	29.0116	28.4487	27.6118	28.3664	28.4459	27.7167	27.7495	27.5245	27.0674	27.4988	27.353	27.7167	27.7495	27.5245	27.0674	27.4988	27.353
P0A6A6	3-isopropylmalate dehydratase large subunit			4	3	3	2	2	3	4	16		+	0.359918	26.1705	2.36526	0.0797206	0.332083	-4.09941	P0A6A6	3	2.00286	27.1634	27.4608	26.7066	26.7397	27.59	27.3758	25.8306	25.9556	26.1853	26.1751	26.3267	26.5495	25.8306	25.9556	26.1853	26.1751	26.3267	26.5495
P0ABJ1	Cytochrome bo(3) ubiquinol oxidase subunit 2			4	3	1	0	2	1	2	10		+	1.50568	25.9797	2.13274	0.0795913	0.332083	-4.4017	P0ABJ1	1	2.0039	24.4885	26.6414	NA	27.198	25.2045	27.6745	26.0658	25.9001	NA	26.1544	27.3095	26.7336	26.0658	25.9001	23.7145	26.1544	27.3095	26.7336
P0A759	Glucosamine-6-phosphate deaminase			4	2	2	1	3	4	4	15		+	0.483151	27.1053	3.06929	0.0809963	0.33522	-3.20645	P0A759	2	1.99265	27.936	27.9949	26.6664	28.6085	28.5817	27.6513	26.9974	26.9267	26.6671	27.5653	27.145	27.3304	26.9974	26.9267	26.6671	27.5653	27.145	27.3304
P0ABA0	ATP synthase subunit b			12	9	7	8	8	8	9	66		+	0.170865	30.6881	1.6883	0.0808323	0.33522	-4.97108	P0ABA0	8	1.99395	32.1071	32.1689	31.896	32.2318	32.2199	32.2529	30.5682	30.6319	30.608	30.8863	30.7741	30.6603	30.5682	30.6319	30.608	30.8863	30.7741	30.6603
P06996	Outer membrane protein C			23	22	22	21	23	20	21	363		+	0.130367	34.0732	1.30235	0.0819721	0.338168	-5.43194	P06996	21	1.98495	35.8642	36.2064	35.9376	36.0975	35.8856	35.9439	33.9483	34.0726	34.0032	34.2027	34.0294	34.1831	33.9483	34.0726	34.0032	34.2027	34.0294	34.1831
P0AG00	Lipopolysaccharide biosynthesis protein WzzE			4	2	2	2	2	2	4	12		+	0.316305	26.9074	2.72462	0.0831509	0.341931	-3.63712	P0AG00	3	1.97576	27.1319	27.6625	26.9218	27.8163	27.7397	28.2104	26.7762	26.7683	26.7033	27.1253	26.8838	27.1875	26.7762	26.7683	26.7033	27.1253	26.8838	27.1875
P64624	Uncharacterized protein YheO			3	3	3	3	3	3	3	20		+	0.276625	28.6033	2.11734	0.0842339	0.345278	-4.4217	P64624	4	1.96743	28.9671	28.7627	29.4148	28.9802	29.9037	29.2487	28.2525	28.5454	28.5971	28.7797	28.8046	28.6405	28.2525	28.5454	28.5971	28.7797	28.8046	28.6405
P75960	NAD-dependent protein deacylase			2	1	2	1	2	1	1	8		+	-1.34547	26.4203	-1.70522	0.0849749	0.347206	-4.94992	P75960	2	-1.96179	26.9437	27.4508	26.9425	27.0585	26.4887	NA	26.9437	27.356	26.9796	26.831	26.4875	NA	26.9437	27.356	26.9796	26.831	26.4875	23.9243
P76027	Oligopeptide transport ATP-binding protein OppD			5	3	3	3	4	3	4	29		+	0.452856	27.3539	1.76368	0.0852762	0.347331	-4.87636	P76027	4	1.95951	28.006	28.5214	28.4804	29.0147	29.4091	28.9566	26.6705	27.1718	27.5402	27.3543	27.827	27.5597	26.6705	27.1718	27.5402	27.3543	27.827	27.5597
P00959	Methionine--tRNA ligase			24	14	17	16	17	16	13	124		+	0.141979	28.8805	1.39531	0.089624	0.347706	-5.32559	P00959	14	1.92745	31.7895	32.0559	31.9322	31.7996	31.6976	31.8077	28.7877	28.8899	28.7508	29.0197	28.8425	28.9922	28.7877	28.8899	28.7508	29.0197	28.8425	28.9922
P05791	Dihydroxy-acid dehydratase			3	2	2	1	2	2	2	11		+	1.11735	26.0795	1.72046	0.0880602	0.347706	-4.93081	P05791	2	1.93881	26.1428	27.1084	NA	27.1185	27.0745	27.1904	26.1425	26.3627	NA	26.4822	26.4025	27.0298	26.1425	26.3627	24.0573	26.4822	26.4025	27.0298
P06610	Vitamin B12 transport periplasmic protein BtuE			3	3	2	2	1	1	1	10		+	-1.19521	26.0722	-1.69412	0.0895906	0.347706	-4.96381	P06610	2	-1.92769	27.1419	26.8077	26.9085	NA	26.0116	26.4805	26.7509	26.7129	26.5457	NA	26.0104	26.5579	26.7509	26.7129	26.5457	23.8555	26.0104	26.5579
P0A836	Succinyl-CoA ligase [ADP-forming] subunit beta			10	8	8	5	6	6	6	42		+	0.27646	28.3021	1.69777	0.0892233	0.347706	-4.95925	P0A836	6	1.93034	29.8696	30.0422	29.6002	29.8402	29.9735	29.8682	28.1207	27.984	28.3869	28.2116	28.5282	28.5811	28.1207	27.984	28.3869	28.2116	28.5282	28.5811
P0A910	Outer membrane protein A			19	16	16	17	17	17	17	322		+	0.109868	34.4144	1.24061	0.088877	0.347706	-5.50049	P0A910	17	1.93285	37.0983	37.2619	37.0443	36.8751	37.1565	37.1005	34.3938	34.3667	34.3179	34.5221	34.4575	34.4284	34.3938	34.3667	34.3179	34.5221	34.4575	34.4284
P0A996	Anaerobic glycerol-3-phosphate dehydrogenase subunit C			15	8	7	8	10	12	9	53		+	0.247998	27.2188	1.63799	0.0857306	0.347706	-5.03364	P0A996	8	1.95609	29.09	28.6468	29.1908	29.2519	29.4362	29.0276	27.2652	27.156	26.8634	27.52	27.2418	27.2667	27.2652	27.156	26.8634	27.52	27.2418	27.2667
P0A9A9	Ferric uptake regulation protein			6	4	4	5	4	6	4	35		+	0.224949	29.377	1.93456	0.0891835	0.347706	-4.65824	P0A9A9	5	1.93063	30.5732	30.6055	30.7936	30.5722	31.0391	30.7416	29.2985	29.1715	29.3236	29.5854	29.5597	29.3233	29.2985	29.1715	29.3236	29.5854	29.5597	29.3233
P0ADT2	UPF0441 protein YgiB			2	1	1	0	1	1	0	5		+	-0.981881	24.0916	-4.20144	0.0893661	0.347706	-1.9246	P0ADT2	1	-1.92931	24.8591	24.516	NA	23.8861	25.138	NA	24.8591	24.4212	NA	24.004	NA	NA	24.8591	24.4212	24.4675	24.004	23.2592	23.5389
P0AFJ7	Low-affinity inorganic phosphate transporter 1			2	0	0	0	1	2	2	5		+	1.89932	24.7435	1.82437	0.089159	0.347706	-4.79937	P0AFJ7	1	1.93081	NA	NA	NA	23.3328	26.8375	26.4863	NA	NA	NA	NA	26.8364	26.5636	25.0288	22.6278	23.725	23.6796	26.8364	26.5636
P0AG55	50S ribosomal protein L6			10	10	10	10	10	10	10	80		+	0.152598	33.0596	1.49817	0.0871306	0.347706	-5.20408	P0AG55	11	1.94565	34.7498	34.8401	34.6558	34.7922	34.8724	34.7083	33.0448	33.0204	32.8846	33.2286	33.068	33.111	33.0448	33.0204	32.8846	33.2286	33.068	33.111
P0C0L2	Peroxiredoxin OsmC			7	4	5	6	5	4	6	29		+	0.254567	27.9491	1.84141	0.0894841	0.347706	-4.77765	P0C0L2	5	1.92846	27.8479	29.0547	29.1913	29.5653	29.0135	29.1557	27.7708	27.9048	27.7898	28.3226	27.94	27.9665	27.7708	27.9048	27.7898	28.3226	27.94	27.9665
P25519	GTPase HflX			7	5	6	6	7	6	7	43		+	0.47944	27.1601	1.63135	0.0892993	0.347706	-5.04185	P25519	6	1.92979	27.908	29.1219	29.0755	29.3938	29.1113	29.4278	26.2657	27.1939	27.3016	27.3649	27.3337	27.5009	26.2657	27.1939	27.3016	27.3649	27.3337	27.5009
P31663	Pantothenate synthetase			9	8	5	7	6	6	6	44		+	0.210697	28.8544	1.80495	0.0861206	0.347706	-4.82407	P31663	6	1.95317	30.9951	30.5159	30.9084	30.4668	31.053	31.1464	28.8941	28.5781	28.7751	28.9033	28.9776	28.9984	28.8941	28.5781	28.7751	28.9033	28.9776	28.9984
P39406	Ribosomal RNA small subunit methyltransferase C			7	2	4	3	5	2	3	19		+	-0.398333	27.231	-2.06292	0.0874655	0.347706	-4.49235	P39406	3	-1.94318	27.9876	28.9614	28.465	28.7842	27.2437	27.4995	27.4101	27.6061	27.2744	27.3949	26.8664	26.8342	27.4101	27.6061	27.2744	27.3949	26.8664	26.8342
P40874	N-methyl-L-tryptophan oxidase			8	5	6	4	5	6	5	36		+	-0.237367	26.6706	-1.88579	0.0897043	0.347706	-4.72089	P40874	5	-1.92687	28.5814	28.7712	28.7194	27.7331	28.8637	28.5946	26.7459	26.6933	26.9289	26.3996	26.5608	26.6955	26.7459	26.6933	26.9289	26.3996	26.5608	26.6955
P77783	Probable dimethyl sulfoxide reductase chain YnfF			12	6	7	3	4	5	8	29		+	0.247953	27.1662	2.25807	0.0877619	0.347706	-4.23872	P77783	4	1.941	28.8686	28.9569	28.4741	28.6772	29.0991	29.1718	27.0457	27.0685	27.0124	27.1303	27.408	27.3322	27.0457	27.0685	27.0124	27.1303	27.408	27.3322
P46853	Uncharacterized oxidoreductase YhhX			9	7	5	4	4	3	2	21		+	-0.322286	27.1528	-2.46784	0.0902667	0.348832	-3.96651	P46853	3	-1.92284	28.4268	28.3234	28.2823	27.3862	27.7143	27.7329	27.3329	27.5059	27.1031	27.0324	26.9865	26.956	27.3329	27.5059	27.1031	27.0324	26.9865	26.956
P08201	Nitrite reductase (NADH) large subunit			19	9	11	7	13	10	9	56		+	0.229148	27.3471	1.60746	0.0910284	0.350719	-5.07131	P08201	8	1.91741	29.0442	29.6725	28.9189	29.6775	29.4729	29.1726	27.0843	27.4637	27.1497	27.6023	27.3885	27.3943	27.0843	27.4637	27.1497	27.6023	27.3885	27.3943
P25894	Metalloprotease LoiP			2	0	0	0	0	2	2	4		+	1.78651	25.0342	1.83182	0.0922967	0.353482	-4.78987	P25894	1	1.90848	NA	NA	NA	NA	26.7388	27.8155	NA	NA	NA	NA	27.1349	26.7762	25.1384	23.6586	23.6259	23.8714	27.1349	26.7762
P75949	Beta-hexosaminidase			4	3	3	4	3	3	4	19		+	-0.318457	26.756	-1.87743	0.092214	0.353482	-4.7316	P75949	4	-1.90905	27.4884	27.5159	28.2278	26.7212	27.6635	28.0792	26.7581	27.1781	26.8096	26.3698	26.6962	26.7244	26.7581	27.1781	26.8096	26.3698	26.6962	26.7244
P0A7F6	S-adenosylmethionine decarboxylase proenzyme;S-adenosylmethionine decarboxylase beta chain;S-adenosylmethionine decarboxylase alpha chain			7	6	5	5	5	5	5	40		+	-0.330579	28.3337	-1.64118	0.0931403	0.353713	-5.02968	P0A7F6	6	-1.90259	30.302	29.111	30.1333	28.7426	29.2894	29.3295	28.6741	28.1646	28.6582	27.9915	28.0743	28.4393	28.6741	28.1646	28.6582	27.9915	28.0743	28.4393
P39384	Uncharacterized protein YjiM			4	1	3	2	2	2	1	13		+	0.464024	26.6853	2.86894	0.0937353	0.353713	-3.45493	P39384	2	1.89848	25.4672	28.0604	27.15	27.6591	27.8242	27.6137	26.1872	26.7174	26.4553	26.8023	26.9606	26.9891	26.1872	26.7174	26.4553	26.8023	26.9606	26.9891
P63228	D-glycero-beta-D-manno-heptose-1,7-bisphosphate 7-phosphatase			2	1	1	1	1	1	1	6		+	2.18199	27.6738	1.60108	0.0936835	0.353713	-5.07914	P63228	2	1.89883	25.8494	27.9111	28.4208	27.9299	29.0651	29.1052	NA	27.8163	28.4579	28.0479	29.064	29.1826	23.4742	27.8163	28.4579	28.0479	29.064	29.1826
P77774	Outer membrane protein assembly factor BamB			10	8	6	5	7	6	6	35		+	0.212906	27.7902	1.74055	0.0935159	0.353713	-4.90554	P77774	6	1.89999	29.9031	29.3966	28.853	29.6692	29.3914	28.8175	27.8151	27.5123	27.7238	27.841	28.0088	27.8401	27.8151	27.5123	27.7238	27.841	28.0088	27.8401
Q93K97	ADP-ribose pyrophosphatase			2	1	2	1	1	1	1	7		+	-0.561551	25.6901	-2.19342	0.0927363	0.353713	-4.3228	Q93K97	2	-1.9054	26.052	26.7624	26.1915	25.0785	25.5511	25.1415	26.1395	25.4569	26.3162	25.284	25.6375	25.3064	26.1395	25.4569	26.3162	25.284	25.6375	25.3064
P0A722	Acyl-[acyl-carrier-protein]--UDP-N-acetylglucosamine O-acyltransferase			3	2	2	2	2	1	1	11		+	0.49087	26.8583	2.51764	0.0958927	0.360793	-3.9022	P0A722	2	1.88375	26.3388	27.5341	27.529	27.8324	26.8554	27.1639	26.3116	26.8237	26.7035	27.2703	26.827	27.214	26.3116	26.8237	26.7035	27.2703	26.827	27.214
P75876	Ribosomal RNA large subunit methyltransferase I			10	6	6	6	7	9	7	45		+	0.185357	27.5871	1.65428	0.0962995	0.361264	-5.01345	P75876	7	1.88101	29.5053	29.5402	29.541	29.6747	29.8127	29.7764	27.5538	27.5213	27.4081	27.825	27.6497	27.5645	27.5538	27.5213	27.4081	27.825	27.6497	27.5645
P77781	1,4-dihydroxy-2-naphthoyl-CoA hydrolase			2	0	1	0	1	2	0	4		+	1.06146	24.2259	2.8149	0.0966804	0.361635	-3.52286	P77781	1	1.87846	NA	NA	NA	24.5746	25.0253	NA	NA	NA	NA	24.6925	24.7987	NA	24.3615	22.8829	23.8411	24.6925	24.7987	24.7786
P21367	Uncharacterized protein YcaC			2	1	1	1	1	0	0	4		+	-1.02498	25.1617	-3.03423	0.0977332	0.362183	-3.24953	P21367	1	-1.87144	25.7794	26.1935	NA	24.3886	NA	NA	25.7794	26.0987	NA	NA	NA	NA	25.7794	26.0987	25.1446	24.2662	24.5208	25.1607
P39180	Antigen 43;Antigen 43 alpha chain;Antigen 43 beta chain			10	0	2	4	6	9	3	20		+	1.51878	25.3825	1.90363	0.0979559	0.362183	-4.698	P39180	1	1.86997	NA	25.981	27.119	27.9315	28.9784	26.4445	NA	24.8656	25.8692	26.7	26.5598	25.1657	23.1344	24.8656	25.8692	26.7	26.5598	25.1657
P66948	Beta-barrel assembly-enhancing protease			6	4	1	3	2	4	4	21		+	0.769024	26.4915	1.78791	0.0979404	0.362183	-4.84569	P66948	2	1.87007	26.5406	25.9758	28.055	27.1133	28.5524	28.182	26.1172	25.3314	26.8726	26.4884	27.2653	26.8746	26.1172	25.3314	26.8726	26.4884	27.2653	26.8746
P77293	Bactoprenol glucosyl transferase homolog from prophage CPS-53			2	1	1	2	2	2	2	11		+	0.781051	26.7105	1.78315	0.0974433	0.362183	-4.85172	P77293	2	1.87337	26.1707	26.1342	26.875	26.1904	27.6957	27.3871	26.0078	26.0398	26.9125	26.3088	27.695	27.2995	26.0078	26.0398	26.9125	26.3088	27.695	27.2995
P0A7V8	30S ribosomal protein S4			12	10	12	12	11	12	12	196		+	0.148235	32.9706	1.43963	0.0984969	0.36262	-5.27369	P0A7V8	11	1.8664	35.2093	35.3709	35.2118	35.2456	35.4584	35.3509	32.9122	32.9807	32.7965	33.1346	32.9754	33.0241	32.9122	32.9807	32.7965	33.1346	32.9754	33.0241
P0A953	3-oxoacyl-[acyl-carrier-protein] synthase 1			7	5	6	7	5	7	6	46		+	0.19818	30.5098	1.72659	0.099137	0.36262	-4.92311	P0A953	6	1.8622	31.4541	31.5616	31.8042	31.5859	32.1334	31.6956	30.5108	30.4798	30.2414	30.6153	30.6713	30.5399	30.5108	30.4798	30.2414	30.6153	30.6713	30.5399
P26608	Flagellar protein FliS			3	2	3	3	2	0	2	11		+	-0.924347	25.3184	-4.84116	0.0992046	0.36262	-1.29931	P26608	1	-1.86176	25.664	27.0771	26.9215	25.6366	NA	26.0065	25.9602	25.8772	25.5043	24.9158	NA	25.0751	25.9602	25.8772	25.5043	24.9158	24.5778	25.0751
P37745	dTDP-4-dehydrorhamnose 3,5-epimerase			4	2	3	4	3	1	1	13		+	-0.487421	27.6787	-2.48101	0.0987067	0.36262	-3.94949	P37745	2	-1.86502	27.1457	28.3397	29.8264	27.3189	26.9045	27.0315	27.5708	27.9277	28.2688	27.4428	27.3284	27.5339	27.5708	27.9277	28.2688	27.4428	27.3284	27.5339
P0A9K3	PhoH-like protein			14	10	9	10	10	10	10	62		+	0.268462	28.2229	1.51741	0.099844	0.363728	-5.18096	P0A9K3	10	1.85759	30.1446	30.5627	30.3058	30.4551	30.5373	30.4133	27.8412	28.375	28.0499	28.5121	28.3871	28.1723	27.8412	28.375	28.0499	28.5121	28.3871	28.1723
P0A9W9	Protein YrdA			6	3	3	3	2	3	2	18		+	-0.394068	26.7738	-1.92628	0.100358	0.363728	-4.6689	P0A9W9	3	-1.85426	27.8	28.0455	27.3952	26.9447	27.2351	27.0002	27.0596	27.2949	26.5581	26.6532	26.539	26.5382	27.0596	27.2949	26.5581	26.6532	26.539	26.5382
P37646	Cyclic di-GMP phosphodiesterase YhjH			5	3	3	2	1	1	2	11		+	-0.542211	25.5117	-2.15077	0.100326	0.363728	-4.37826	P37646	2	-1.85446	26.8174	27.4395	26.3034	25.5709	24.6007	25.0379	25.8137	26.1048	25.4298	25.5803	25.2594	24.882	25.8137	26.1048	25.4298	25.5803	25.2594	24.882
P0A6D3	3-phosphoshikimate 1-carboxyvinyltransferase			3	3	3	3	2	3	3	16		+	0.340173	26.744	2.13248	0.101273	0.365185	-4.40204	P0A6D3	3	1.84837	28.1212	27.9146	27.9362	27.7449	27.971	28.0567	26.7638	26.3459	26.612	27.0979	26.7366	26.9078	26.7638	26.3459	26.612	27.0979	26.7366	26.9078
P60240	RNA polymerase-associated protein RapA			13	7	3	6	5	4	7	28		+	0.367651	26.7559	1.71715	0.10133	0.365185	-4.93496	P60240	4	1.84801	28.955	27.8438	28.4682	28.4981	28.0339	28.4789	26.8019	26.133	26.7813	26.9269	26.8124	27.0799	26.8019	26.133	26.7813	26.9269	26.8124	27.0799
P0A7Z4	DNA-directed RNA polymerase subunit alpha			18	15	14	13	15	13	13	152		+	0.144132	32.3895	1.35373	0.101784	0.365793	-5.3736	P0A7Z4	14	1.8451	34.549	34.4222	34.3001	34.145	34.6068	34.4045	32.4344	32.3178	32.2001	32.4	32.4495	32.535	32.4344	32.3178	32.2001	32.4	32.4495	32.535
P0AA10	50S ribosomal protein L13			10	9	9	8	10	10	9	74		+	-0.359223	31.473	-1.52349	0.102237	0.366396	-5.17363	P0AA10	9	-1.84222	33.3942	33.164	32.8893	33.0641	32.4866	33.0187	32.0028	31.782	31.173	31.4515	31.2044	31.2242	32.0028	31.782	31.173	31.4515	31.2044	31.2242
P33363	Periplasmic beta-glucosidase			11	5	6	9	8	7	8	39		+	0.271264	26.66	1.60682	0.103542	0.370041	-5.07209	P33363	6	1.83397	27.9901	29.0122	28.9108	29.2092	28.8499	29.1143	26.2285	26.7554	26.5892	26.8763	26.6425	26.8681	26.2285	26.7554	26.5892	26.8763	26.6425	26.8681
P52644	Heat shock protein HslJ			2	1	1	0	1	1	2	4		+	0.985388	25.4598	3.11211	0.104424	0.372155	-3.15408	P52644	1	1.82846	25.4819	25.666	NA	25.7301	25.8008	26.4616	NA	25.5712	NA	25.848	25.7997	26.2098	24.9227	25.5712	24.4074	25.848	25.7997	26.2098
P0AE67	Chemotaxis protein CheY			2	2	1	1	1	1	1	10		+	-0.572044	29.1881	-1.99556	0.105065	0.372422	-4.57956	P0AE67	2	-1.82448	29.5744	29.8259	29.4566	29.1292	28.3105	29.1998	29.3562	29.7336	29.3327	29.2496	28.3118	29.1449	29.3562	29.7336	29.3327	29.2496	28.3118	29.1449
P76220	Uncharacterized protein YdjY			3	2	2	1	3	2	2	11		+	0.427285	26.3201	3.09493	0.105079	0.372422	-3.17506	P76220	2	1.8244	25.8338	27.1055	26.0424	27.8756	27.4273	27.068	26.0408	25.9922	26.2865	26.6741	26.5686	26.3585	26.0408	25.9922	26.2865	26.6741	26.5686	26.3585
P0AB61	Protein YciN			2	1	2	2	2	1	1	15		+	-0.440483	28.2338	-2.79884	0.106315	0.373799	-3.54312	P0AB61	2	-1.81679	28.9846	29.2609	28.7331	28.5216	28.2703	28.0961	28.521	28.6167	28.2244	28.1053	27.8051	28.1302	28.521	28.6167	28.2244	28.1053	27.8051	28.1302
P0ACA3	Stringent starvation protein A			9	9	6	9	6	8	8	51		+	0.163341	29.9951	1.6146	0.10686	0.373799	-5.06252	P0ACA3	7	1.81346	31.6656	31.6341	31.7908	31.5225	31.778	31.8147	29.8238	29.9279	29.9885	30.1119	29.9822	30.1361	29.8238	29.9279	29.9885	30.1119	29.9822	30.1361
P0AGK4	RNA-binding protein YhbY			3	3	3	3	3	3	3	22		+	-0.416802	29.0437	-1.63865	0.106116	0.373799	-5.03281	P0AGK4	4	-1.81801	30.4181	29.7191	31.0491	29.453	29.9207	29.502	29.4981	28.7669	29.4913	28.5662	29.0734	28.8662	29.4981	28.7669	29.4913	28.5662	29.0734	28.8662
P36683	Aconitate hydratase B			21	18	16	12	14	16	16	108		+	0.168218	28.6603	1.38824	0.106925	0.373799	-5.33379	P36683	13	1.81307	31.6633	31.6609	30.9944	31.5237	31.8654	31.6694	28.5322	28.7341	28.4623	28.8693	28.6542	28.7097	28.5322	28.7341	28.4623	28.8693	28.6542	28.7097
P76550	Uncharacterized protein YffS			3	2	1	1	1	1	0	4		+	-1.38154	25.1309	-1.91286	0.106904	0.373799	-4.68615	P76550	1	-1.8132	26.4338	25.7326	25.7945	25.9941	25.8098	NA	25.9956	25.6378	25.8316	26.112	NA	NA	25.9956	25.6378	25.8316	26.112	23.7601	23.4483
P61316	Outer-membrane lipoprotein carrier protein			7	5	4	5	5	7	7	39		+	0.214302	27.6882	1.79281	0.108345	0.377737	-4.83947	P61316	5	1.80447	29.3765	28.9451	28.7618	29.4353	29.8578	29.7314	27.7601	27.5715	27.4115	27.7769	27.8098	27.7993	27.7601	27.5715	27.4115	27.7769	27.8098	27.7993
P06710	DNA polymerase III subunit tau			4	1	1	2	3	1	2	9		+	0.485703	25.0591	2.28831	0.108961	0.378852	-4.19939	P06710	2	1.80078	NA	25.019	25.2777	26.2637	25.1062	26.332	NA	25.0786	24.9857	25.4495	25.2596	25.1967	24.3843	25.0786	24.9857	25.4495	25.2596	25.1967
P69874	Spermidine/putrescine import ATP-binding protein PotA			7	5	5	4	3	5	5	30		+	0.221958	27.9909	2.15937	0.109943	0.381236	-4.36709	P69874	4	1.79493	29.3099	29.2767	29.4386	28.8428	29.1966	30.0318	27.8098	27.8852	27.9446	28.0618	28.025	28.2188	27.8098	27.8852	27.9446	28.0618	28.025	28.2188
P77717	Uncharacterized lipoprotein YbaY			4	2	3	2	3	2	3	20		+	0.385815	26.9145	1.84422	0.110863	0.38339	-4.77406	P77717	3	1.78949	27.1604	28.2531	27.6473	28.4936	28.1529	28.2675	26.3131	26.994	26.8576	27.2871	27.0246	27.0104	26.3131	26.994	26.8576	27.2871	27.0246	27.0104
P0A9W3	Energy-dependent translational throttle protein EttA			24	16	17	15	14	13	14	106		+	0.128532	29.5652	1.28199	0.112601	0.384222	-5.45473	P0A9W3	14	1.77934	32.0713	31.8396	32.167	31.7472	32.2207	32.2714	29.5859	29.3874	29.5294	29.5832	29.6217	29.6834	29.5859	29.3874	29.5294	29.5832	29.6217	29.6834
P0AD49	Ribosome-associated inhibitor A			4	3	4	3	4	3	3	25		+	0.294008	27.1112	1.75774	0.112474	0.384222	-4.88386	P0AD49	4	1.78008	28.3089	28.6774	27.869	28.6811	28.1697	28.7438	26.8454	27.1879	26.8593	27.4727	27.0249	27.2771	26.8454	27.1879	26.8593	27.4727	27.0249	27.2771
P15034	Xaa-Pro aminopeptidase			10	7	6	10	4	8	4	45		+	-0.259618	28.292	-1.655	0.112028	0.384222	-5.01255	P15034	5	-1.78267	29.7904	29.3174	30.8412	29.1216	30.0512	29.0062	28.4099	28.2566	28.5989	27.9387	28.3579	28.19	28.4099	28.2566	28.5989	27.9387	28.3579	28.19
P21889	Aspartate--tRNA ligase			18	13	12	14	16	13	15	102		+	0.12205	29.8139	1.28693	0.112166	0.384222	-5.44922	P21889	13	1.78187	31.5947	31.6185	32.0992	31.693	31.9748	32.0997	29.7419	29.8356	29.6813	29.9317	29.8351	29.858	29.7419	29.8356	29.6813	29.9317	29.8351	29.858
P69776	Major outer membrane lipoprotein Lpp			2	2	2	2	2	2	2	22		+	1.09386	32.5514	1.51226	0.112056	0.384222	-5.18717	P69776	3	1.78251	33.553	32.451	30.4961	32.9467	33.3506	33.325	33.2934	32.3103	30.4097	33.0177	33.0644	33.2129	33.2934	32.3103	30.4097	33.0177	33.0644	33.2129
P0A7L8	50S ribosomal protein L27			5	3	2	3	1	4	3	32		+	0.503244	30.8041	2.11757	0.113798	0.385545	-4.42141	P0A7L8	2	1.77244	30.9685	31.0749	31.0026	31.4514	31.5098	32.0612	30.3231	30.4558	30.8784	31.4586	30.8169	30.8916	30.3231	30.4558	30.8784	31.4586	30.8169	30.8916
P0A862	Thiol peroxidase			9	6	5	6	4	6	5	43		+	-0.226078	29.7894	-1.71156	0.113891	0.385545	-4.94197	P0A862	5	-1.7719	31.577	31.8663	31.8548	31.1826	31.943	31.0867	29.8201	29.841	30.0461	29.8646	29.5401	29.6243	29.8201	29.841	30.0461	29.8646	29.5401	29.6243
P0ADC1	LPS-assembly lipoprotein LptE			2	1	1	2	1	1	1	7		+	-1.08058	24.5441	-1.56335	0.113375	0.385545	-5.12531	P0ADC1	2	-1.77487	25.8914	25.6978	25.1637	23.7594	23.967	23.6691	26.032	25.7436	23.4777	24.0179	24.1065	23.8871	26.032	25.7436	23.4777	24.0179	24.1065	23.8871
P0A9G6	Isocitrate lyase			12	5	8	8	5	5	8	39		+	0.217691	28.3999	1.58657	0.115148	0.388775	-5.09695	P0A9G6	6	1.76473	28.7422	29.4428	29.7004	29.306	29.3854	29.6718	28.1671	28.1663	28.5397	28.5669	28.4512	28.508	28.1671	28.1663	28.5397	28.5669	28.4512	28.508
P09546	Bifunctional protein PutA;Proline dehydrogenase;Delta-1-pyrroline-5-carboxylate dehydrogenase			5	0	1	0	3	2	1	7		+	0.958055	24.5581	2.90475	0.115975	0.390542	-3.41012	P09546	1	1.76004	NA	NA	NA	25.7936	26.4855	23.4122	NA	NA	NA	25.1211	25.4997	24.4904	24.3212	23.6086	24.3073	25.1211	25.4997	24.4904
P10408	Protein translocase subunit SecA			22	16	14	15	15	14	17	109		+	0.174093	28.5631	1.33635	0.116336	0.39073	-5.39345	P10408	15	1.75801	31.5705	31.2831	31.2022	31.0666	31.5393	31.3247	28.577	28.36	28.4911	28.4619	28.803	28.6855	28.577	28.36	28.4911	28.4619	28.803	28.6855
P0AB12	Inner membrane protein YccF			2	1	1	0	1	1	2	5		+	1.0169	24.8419	2.49896	0.11672	0.390996	-3.92631	P0AB12	1	1.75585	25.1306	24.1423	NA	24.9603	25.8323	25.924	25.1306	24.0475	NA	25.0782	25.8312	25.1418	25.1306	24.0475	23.8223	25.0782	25.8312	25.1418
P0A6E4	Argininosuccinate synthase			8	5	4	4	4	5	2	28		+	-0.288246	26.799	-2.30123	0.1179	0.393241	-4.18259	P0A6E4	3	-1.74927	28.184	28.3097	28.8878	28.1483	28.6823	26.6561	27.0393	26.8011	26.9891	26.8085	26.6342	26.522	27.0393	26.8011	26.9891	26.8085	26.6342	26.522
P0A8C4	UPF0149 protein YgfB			3	3	3	2	1	1	1	14		+	-1.11057	28.0926	-1.53244	0.118003	0.393241	-5.16282	P0A8C4	2	-1.7487	30.2668	29.1345	29.6601	26.0692	28.2949	28.7622	29.086	27.9508	28.9069	26.0059	28.1125	28.4936	29.086	27.9508	28.9069	26.0059	28.1125	28.4936
P43533	Flagella synthesis protein FlgN			3	3	2	1	2	2	2	10		+	-0.737138	27.7457	-1.64773	0.119625	0.397614	-5.02157	P43533	2	-1.73975	28.3575	27.683	28.6598	26.5285	28.0792	27.653	28.0734	27.5649	28.7043	26.6005	27.9384	27.5924	28.0734	27.5649	28.7043	26.6005	27.9384	27.5924
P77214	Cation efflux system protein CusF			2	2	1	2	2	2	1	16		+	0.448921	28.2302	2.34878	0.120333	0.398933	-4.12081	P77214	2	1.73588	29.2386	28.5449	28.3896	29.2503	29.1239	28.4512	28.162	28.0484	27.8067	28.7308	28.5001	28.1331	28.162	28.0484	27.8067	28.7308	28.5001	28.1331
P75694	Uncharacterized protein YahO			2	2	1	2	1	2	2	10		+	0.432005	26.4076	2.49354	0.121514	0.401811	-3.93331	P75694	2	1.72947	27.0484	23.6866	26.8875	24.2898	27.1686	27.0857	26.2492	26.161	26.1648	26.9769	26.4674	26.4266	26.2492	26.161	26.1648	26.9769	26.4674	26.4266
P0ACB7	Protein HemY			2	0	1	1	1	2	1	5		+	1.15759	24.7807	2.00762	0.122337	0.402456	-4.56397	P0ACB7	1	1.72504	NA	24.5445	24.9377	25.5911	26.5143	24.6987	NA	24.5372	25.0624	25.7966	25.4183	24.8636	23.0062	24.5372	25.0624	25.7966	25.4183	24.8636
P37690	Murein hydrolase activator EnvC			3	0	3	1	3	1	1	8		+	1.92119	26.3426	1.57929	0.12233	0.402456	-5.10585	P37690	1	1.72508	NA	28.2797	24.895	28.4986	25.2862	25.1238	NA	26.7021	26.9212	27.4455	27.274	27.1901	22.5227	26.7021	26.9212	27.4455	27.274	27.1901
P0AFI7	Pyridoxine/pyridoxamine 5-phosphate oxidase			6	6	4	6	5	6	6	41		+	0.221096	28.1626	1.66019	0.122832	0.403051	-5.0061	P0AFI7	5	1.72239	29.7694	29.5734	30.1518	29.728	30.5018	30.2628	27.9418	27.9933	28.2209	28.4485	28.18	28.1908	27.9418	27.9933	28.2209	28.4485	28.18	28.1908
P0AE22	Class B acid phosphatase			2	1	2	1	0	2	2	9		+	-1.09897	25.2448	-2.10079	0.123904	0.404501	-4.4432	P0AE22	1	-1.71668	26.1374	26.5793	25.374	NA	26.098	26.314	25.5852	25.69	26.1077	NA	25.1543	25.4046	25.5852	25.69	26.1077	23.5272	25.1543	25.4046
P63417	Uncharacterized N-acetyltransferase YhbS			4	2	3	3	3	0	1	14		+	-1.88899	28.0179	-1.57719	0.123667	0.404501	-5.10842	P63417	1	-1.71794	28.9672	29.263	29.3828	28.4762	NA	28.8548	28.8037	28.8889	29.1946	28.2017	NA	28.7395	28.8037	28.8889	29.1946	28.2017	24.2791	28.7395
P0AC62	Glutaredoxin-3			4	4	3	3	3	4	4	24		+	-0.226468	28.8161	-1.92176	0.12553	0.407733	-4.67471	P0AC62	4	-1.70811	29.955	29.1861	29.4356	29.2412	29.9854	29.5888	28.8459	29.0171	28.925	28.8668	28.5813	28.6605	28.8459	29.0171	28.925	28.8668	28.5813	28.6605
P23869	Peptidyl-prolyl cis-trans isomerase B			6	6	6	6	5	6	5	49		+	-0.439564	29.5187	-1.44295	0.125342	0.407733	-5.26977	P23869	6	-1.7091	30.9434	30.964	30.3524	30.4774	30.4597	30.231	30.1366	29.9682	29.1106	29.5711	29.1342	29.1914	30.1366	29.9682	29.1106	29.5711	29.1342	29.1914
P04846	Lipoprotein 28			4	4	3	2	3	3	3	16		+	0.467247	27.1106	1.59651	0.126611	0.408347	-5.08476	P04846	3	1.70247	27.6458	28.517	27.194	28.6316	27.9697	27.8292	26.7265	27.4259	26.4784	27.6853	27.1976	27.1497	26.7265	27.4259	26.4784	27.6853	27.1976	27.1497
P27298	Oligopeptidase A			21	14	17	13	14	13	14	95		+	-0.152768	27.568	-1.28526	0.126051	0.408347	-5.45109	P27298	14	-1.70539	30.1046	30.4503	30.0322	30.0259	30.0718	30.4201	27.636	27.4895	27.8078	27.464	27.4413	27.5696	27.636	27.4895	27.8078	27.464	27.4413	27.5696
P45578	S-ribosylhomocysteine lyase			2	2	1	2	1	1	2	10		+	-0.454777	28.1426	-2.1913	0.126674	0.408347	-4.32557	P45578	2	-1.70214	29.5991	27.9028	28.7149	27.0707	28.1334	28.707	28.6949	28.4633	27.9519	27.8439	27.8983	28.0035	28.6949	28.4633	27.9519	27.8439	27.8983	28.0035
P0A6Q6	3-hydroxyacyl-[acyl-carrier-protein] dehydratase FabZ			6	6	4	5	4	5	5	37		+	0.190649	29.9229	1.72569	0.128302	0.408873	-4.92424	P0A6Q6	5	1.69373	31.7778	31.259	31.0081	31.1739	31.4672	31.3198	29.9262	29.8974	29.6591	30.0397	30.0212	29.9937	29.9262	29.8974	29.6591	30.0397	30.0212	29.9937
P0A7B8	ATP-dependent protease subunit HslV			3	3	2	1	2	2	2	12		+	-0.425137	28.5965	-2.41371	0.128524	0.408873	-4.03658	P0A7B8	2	-1.69259	26.2318	29.0048	28.9527	28.8201	28.9179	28.9134	28.6199	29.0873	28.7198	28.4766	28.5211	28.154	28.6199	29.0873	28.7198	28.4766	28.5211	28.154
P0A894	RNase adapter protein RapZ			6	4	4	4	4	4	3	27		+	0.214128	27.8915	1.99177	0.128214	0.408873	-4.58445	P0A894	4	1.69418	29.223	28.8595	29.1809	29.4445	29.1964	29.2226	27.8295	27.6574	27.8665	27.9046	28.0609	28.0303	27.8295	27.6574	27.8665	27.9046	28.0609	28.0303
P18335	Acetylornithine/succinyldiaminopimelate aminotransferase			4	1	1	2	3	4	2	9		+	-0.432278	25.8532	-2.33641	0.128706	0.408873	-4.13688	P18335	2	-1.69166	25.5252	25.9091	26.7474	27.0246	26.6736	25.4259	25.8618	26.151	26.1952	25.9079	25.3393	25.664	25.8618	26.151	26.1952	25.9079	25.3393	25.664
P38038	Sulfite reductase [NADPH] flavoprotein alpha-component			16	11	13	12	15	12	13	96		+	0.112443	29.7908	1.23897	0.128182	0.408873	-5.50228	P38038	12	1.69435	31.6913	30.8824	31.615	31.5286	31.97	31.8484	29.7663	29.701	29.7366	29.8225	29.9218	29.7969	29.7663	29.701	29.7366	29.8225	29.9218	29.7969
P39177	Universal stress protein G			7	7	7	7	7	6	6	73		+	-0.192399	30.7411	-1.46517	0.128749	0.408873	-5.24346	P39177	7	-1.69144	32.557	31.8254	31.9664	31.4128	32.5795	31.6459	31.0259	30.7649	30.7211	30.5056	30.7517	30.6773	31.0259	30.7649	30.7211	30.5056	30.7517	30.6773
P06999	ATP-dependent 6-phosphofructokinase isozyme 2			5	0	1	2	2	2	3	7		+	0.928295	24.3888	2.70858	0.129337	0.409543	-3.65752	P06999	1	1.68844	NA	25.9742	26.2996	25.8557	25.6873	27.0907	NA	NA	NA	25.1616	24.6758	NA	23.8856	23.3204	24.5681	25.1616	24.6758	24.7215
P0A6F3	Glycerol kinase			18	12	11	12	14	13	14	85		+	0.1481	27.6008	1.29732	0.129598	0.409543	-5.43758	P0A6F3	12	1.68711	30.5696	30.1611	30.2265	30.7187	30.5953	30.5091	27.4285	27.668	27.4837	27.7673	27.5709	27.6863	27.4285	27.668	27.4837	27.7673	27.5709	27.6863
P37760	dTDP-4-dehydrorhamnose reductase			8	5	5	4	5	2	5	31		+	-0.610322	26.7043	-1.49482	0.129926	0.409569	-5.2081	P37760	3	-1.68544	28.9514	28.496	28.357	28.2861	26.5364	28.3817	27.1988	26.8207	27.0088	26.9372	25.4856	26.7745	27.1988	26.8207	27.0088	26.9372	25.4856	26.7745
P0ADS6	Uncharacterized protein YggE			8	6	6	4	6	5	6	45		+	0.254862	28.2734	1.5467	0.130618	0.409737	-5.14555	P0ADS6	5	1.68194	29.2701	30.0974	28.9385	30.5825	29.8506	30.0592	27.9508	28.3319	28.155	28.6527	28.2505	28.2992	27.9508	28.3319	28.155	28.6527	28.2505	28.2992
P64476	Uncharacterized protein YdiH			3	2	3	2	2	2	0	9		+	-1.56869	26.2416	-1.61685	0.130549	0.409737	-5.05975	P64476	1	-1.68229	27.7037	27.9243	26.5936	27.3794	26.3408	NA	26.7575	27.0928	27.2277	26.2406	26.9067	NA	26.7575	27.0928	27.2277	26.2406	26.9067	23.2246
P10121	Signal recognition particle receptor FtsY			16	9	12	11	13	10	13	78		+	0.14544	28.1347	1.33546	0.131158	0.410141	-5.39446	P10121	10	1.67922	30.258	30.9129	30.5046	30.8973	30.5731	30.9577	27.9513	28.2216	28.013	28.2173	28.1813	28.2237	27.9513	28.2216	28.013	28.2173	28.1813	28.2237
P76558	NADP-dependent malic enzyme			4	1	2	1	2	1	0	7		+	-1.10973	24.2843	-1.98159	0.131386	0.410141	-4.59761	P76558	1	-1.67807	24.9093	25.4728	24.5873	26.0132	24.9457	NA	24.9093	NA	24.6244	NA	24.9446	NA	24.9093	24.9838	24.6244	23.495	24.9446	22.7486
P06986	Histidinol-phosphate aminotransferase			10	7	6	6	8	4	5	30		+	-0.217959	26.8851	-1.59877	0.133288	0.410542	-5.08198	P06986	5	-1.66858	28.5248	28.989	28.1011	28.9494	27.7184	28.1532	26.9662	27.1795	26.8364	26.8974	26.6278	26.803	26.9662	27.1795	26.8364	26.8974	26.6278	26.803
P07913	L-threonine 3-dehydrogenase			4	3	4	2	3	3	3	18		+	-0.27077	28.4208	-2.24363	0.133574	0.410542	-4.25749	P07913	3	-1.66716	29.3651	29.6686	27.7236	29.1952	28.9096	28.8053	28.5606	28.5388	28.5692	28.4527	28.3051	28.0985	28.5606	28.5388	28.5692	28.4527	28.3051	28.0985
P0A6G7	ATP-dependent Clp protease proteolytic subunit			4	4	3	2	3	3	3	24		+	-0.27596	31.4683	-2.18237	0.133329	0.410542	-4.33717	P0A6G7	3	-1.66837	31.913	31.4657	31.7909	31.2181	31.7336	31.8644	31.6736	31.4653	31.68	31.3402	31.4766	31.1742	31.6736	31.4653	31.68	31.3402	31.4766	31.1742
P0A7R1	50S ribosomal protein L9			10	10	8	9	10	10	9	85		+	0.185177	32.7162	1.36191	0.135424	0.410542	-5.3642	P0A7R1	9	1.65807	34.6818	34.6766	34.6334	35.1058	34.9455	34.7344	32.6237	32.7402	32.507	33.0168	32.6574	32.7522	32.6237	32.7402	32.507	33.0168	32.6574	32.7522
P0A812	Holliday junction ATP-dependent DNA helicase RuvB			3	2	1	1	2	0	0	6		+	-0.984533	24.5261	-2.29567	0.133234	0.410542	-4.18982	P0A812	1	-1.66885	26.4179	25.2518	24.0655	25.4827	NA	NA	25.2639	25.4227	24.3685	24.7205	NA	NA	25.2639	25.4227	24.3685	24.7205	23.9427	23.4383
P0A8F8	UvrABC system protein B			11	6	5	5	7	9	4	39		+	0.257192	27.5453	1.5239	0.134135	0.410542	-5.17315	P0A8F8	5	1.66439	28.7475	27.8199	29.0454	28.0574	28.8665	28.8476	27.6066	27.3166	27.3269	27.9397	27.4408	27.6411	27.6066	27.3166	27.3269	27.9397	27.4408	27.6411
P0A915	Outer membrane protein W			3	3	3	3	3	3	3	31		+	-0.27394	29.6267	-1.64245	0.134636	0.410542	-5.02811	P0A915	4	-1.66193	30.7447	30.9423	30.8036	30.5797	30.3256	30.2141	29.5472	29.8007	29.9432	29.7385	29.3919	29.3389	29.5472	29.8007	29.9432	29.7385	29.3919	29.3389
P0ACF8	DNA-binding protein H-NS			8	7	8	8	8	8	8	77		+	0.151544	32.5871	1.40647	0.134013	0.410542	-5.31258	P0ACF8	8	1.66499	33.5559	34.2037	33.9532	34.1965	34.1516	34.1874	32.6456	32.5153	32.3733	32.6722	32.6887	32.6279	32.6456	32.5153	32.3733	32.6722	32.6887	32.6279
P0ADC6	Lipopolysaccharide export system permease protein LptG			2	0	0	1	1	2	2	4		+	0.917302	25.378	2.70118	0.132496	0.410542	-3.66694	P0ADC6	1	1.67251	NA	NA	25.5537	25.6715	26.5748	25.8671	NA	NA	25.5908	25.7895	26.0762	25.6444	24.325	24.8423	25.5908	25.7895	26.0762	25.6444
P23331	Thymidine kinase			6	3	3	4	3	5	4	21		+	0.244201	26.0465	1.73382	0.135296	0.410542	-4.91401	P23331	4	1.65869	26.5695	26.7689	27.2824	25.9249	27.4657	27.3691	25.7189	25.8901	26.1643	26.1729	26.1077	26.2253	25.7189	25.8901	26.1643	26.1729	26.1077	26.2253
P36649	Blue copper oxidase CueO			4	2	2	3	3	4	3	23		+	0.364492	28.0573	1.68949	0.135674	0.410542	-4.96959	P36649	3	1.65685	27.2796	28.7417	29.4721	28.8182	28.7061	29.3323	27.7826	27.7272	28.1155	27.8374	28.4243	28.4569	27.7826	27.7272	28.1155	27.8374	28.4243	28.4569
P40191	Pyridoxine kinase			4	3	3	3	2	2	2	14		+	-0.260129	26.751	-2.43267	0.132725	0.410542	-4.01202	P40191	3	-1.67137	27.898	28.1529	27.5169	27.4016	26.9976	27.0377	26.8633	26.9344	26.8457	26.7517	26.4942	26.6169	26.8633	26.9344	26.8457	26.7517	26.4942	26.6169
P75782	Ribosomal RNA large subunit methyltransferase F			3	1	2	1	1	1	1	6		+	-0.796075	24.887	-1.51915	0.135628	0.410542	-5.17886	P75782	2	-1.65707	25.1702	26.7443	24.5905	25.0533	24.7041	NA	25.5038	25.3902	24.9612	25.5049	NA	NA	25.5038	25.3902	24.9612	25.5049	24.4945	23.4676
P08506	D-alanyl-D-alanine carboxypeptidase DacC			6	4	2	4	3	2	5	19		+	0.298561	27.3897	1.94207	0.136464	0.411937	-4.64857	P08506	3	1.653	27.7946	28.3634	28.3655	28.7688	27.9474	28.9857	27.1214	27.1889	27.4109	27.6315	27.2915	27.6938	27.1214	27.1889	27.4109	27.6315	27.2915	27.6938
P0AE88	Transcriptional regulatory protein CpxR			6	5	5	5	4	6	5	39		+	0.177683	28.6249	1.72455	0.136777	0.411937	-4.92567	P0AE88	5	1.65149	30.1228	29.3407	29.4686	29.531	30.6958	29.8997	28.5298	28.4297	28.6485	28.7803	28.687	28.6737	28.5298	28.4297	28.6485	28.7803	28.687	28.6737
P31473	ATPase RavA			7	3	3	2	5	4	2	23		+	0.512038	27.121	1.4978	0.137994	0.414628	-5.20453	P31473	3	1.64562	27.226	27.4032	28.111	27.9841	28.7159	27.6091	26.626	26.5868	27.382	27.0511	27.9633	27.1165	26.626	26.5868	27.382	27.0511	27.9633	27.1165
P10100	Rare lipoprotein A			3	1	2	1	2	1	2	17		+	0.362912	27.1269	3.56014	0.138872	0.41544	-2.62363	P10100	2	1.64142	27.2838	28.2969	27.0477	27.9563	27.7979	28.2202	26.8132	27.0037	27.0196	27.2762	27.3464	27.3026	26.8132	27.0037	27.0196	27.2762	27.3464	27.3026
P76290	tRNA (cmo5U34)-methyltransferase			3	1	1	1	3	1	1	7		+	0.527779	25.9759	1.76331	0.138912	0.41544	-4.87683	P76290	2	1.64123	25.6232	26.2467	25.3239	27.1347	25.8265	26.1361	25.6232	26.1518	25.3611	26.6807	25.8253	26.2135	25.6232	26.1518	25.3611	26.6807	25.8253	26.2135
P0ADY1	Peptidyl-prolyl cis-trans isomerase D			15	11	12	10	9	10	10	62		+	0.151013	28.2996	1.2963	0.14322	0.423697	-5.43873	P0ADY1	10	1.62095	30.6745	30.8462	30.2492	30.2359	30.6657	30.6135	28.3879	28.2283	28.0562	28.3825	28.3585	28.3844	28.3879	28.2283	28.0562	28.3825	28.3585	28.3844
P17854	Phosphoadenosine phosphosulfate reductase			9	6	7	7	7	7	6	38		+	0.150025	28.3672	1.44132	0.1424	0.423697	-5.2717	P17854	7	1.62477	30.155	30.5017	30.2492	30.3187	30.3609	30.1466	28.2703	28.355	28.2513	28.5481	28.3197	28.4589	28.2703	28.355	28.2513	28.5481	28.3197	28.4589
P25522	tRNA modification GTPase MnmE			9	5	6	4	7	6	6	40		+	-0.193715	26.3614	-1.60907	0.142776	0.423697	-5.06932	P25522	5	-1.62302	28.3574	28.5479	28.2778	28.4605	28.5061	28.5235	26.5803	26.2616	26.5328	26.2912	26.2126	26.2897	26.5803	26.2616	26.5328	26.2912	26.2126	26.2897
P37759	dTDP-glucose 4,6-dehydratase 1			15	12	10	9	7	10	8	69		+	-0.140883	29.4829	-1.37247	0.143027	0.423697	-5.35204	P37759	8	-1.62185	30.5038	30.7864	30.7268	30.1211	30.5387	30.6891	29.6226	29.6196	29.4179	29.446	29.3748	29.4167	29.6226	29.6196	29.4179	29.446	29.3748	29.4167
P65870	6-carboxy-5,6,7,8-tetrahydropterin synthase			4	2	2	2	1	2	2	7		+	-0.485093	25.7502	-1.83945	0.143324	0.423697	-4.78014	P65870	2	-1.62047	26.9478	27.2266	25.8353	25.7254	26.4275	26.375	26.2237	26.3275	25.427	25.6663	25.4444	25.4121	26.2237	26.3275	25.427	25.6663	25.4444	25.4121
P0ACF4	DNA-binding protein HU-beta			5	3	4	4	5	4	4	43		+	0.383338	33.2185	1.44876	0.144134	0.425112	-5.26291	P0ACF4	4	1.61672	33.0576	33.2213	33.9923	33.3768	34.187	34.1009	32.8593	32.8159	33.4054	32.9554	33.6647	33.6105	32.8593	32.8159	33.4054	32.9554	33.6647	33.6105
P06987	Histidine biosynthesis bifunctional protein HisB;Histidinol-phosphatase;Imidazoleglycerol-phosphate dehydratase			5	2	2	3	2	4	3	16		+	0.259893	27.9293	2.19916	0.144978	0.425578	-4.31533	P06987	3	1.61284	28.0075	27.9681	28.3436	28.2834	28.4976	28.4254	27.8114	27.7953	27.7913	28.1801	27.8634	28.1341	27.8114	27.7953	27.7913	28.1801	27.8634	28.1341
P0A8W2	Transcriptional regulator SlyA			3	3	2	3	3	3	3	22		+	0.275192	28.5685	2.01448	0.145496	0.425578	-4.5551	P0A8W2	3	1.61047	29.0278	28.0606	29.6957	28.3975	29.9461	29.326	28.5931	28.3531	28.3464	28.6122	28.9036	28.6023	28.5931	28.3531	28.3464	28.6122	28.9036	28.6023
P27836	UDP-N-acetyl-D-mannosaminuronic acid transferase			2	1	0	1	1	1	1	5		+	0.953777	24.1159	2.19841	0.145623	0.425578	-4.31631	P27836	1	1.60988	23.8203	NA	NA	24.7088	NA	25.0318	NA	NA	NA	24.8268	NA	25.1091	23.5435	23.1307	24.243	24.8268	23.8426	25.1091
P40710	Lipoprotein NlpE			2	1	0	1	2	1	1	5		+	1.10524	24.6655	1.83125	0.14595	0.425578	-4.7906	P40710	1	1.60839	NA	NA	25.2186	26.0002	25.3607	25.0208	NA	NA	25.2557	25.1967	25.3596	25.0981	22.8361	24.2469	25.2557	25.1967	25.3596	25.0981
P63883	N-acetylmuramoyl-L-alanine amidase AmiC			3	0	1	2	1	1	2	9		+	1.07411	25.0913	1.88564	0.145486	0.425578	-4.72108	P63883	1	1.61051	NA	26.2936	26.2108	26.102	25.5563	26.8841	NA	25.5843	24.7655	25.605	25.7079	25.5723	23.313	25.5843	24.7655	25.605	25.7079	25.5723
P0AB89	Adenylosuccinate lyase			18	17	12	13	11	12	13	88		+	0.104288	29.2142	1.16885	0.146372	0.42584	-5.57783	P0AB89	12	1.60647	31.1979	30.8961	30.9602	30.9877	31.1242	31.1548	29.2115	29.1459	29.1289	29.2223	29.2581	29.3187	29.2115	29.1459	29.1289	29.2223	29.2581	29.3187
P0AG78	Sulfate-binding protein			5	2	1	3	2	3	2	11		+	0.363257	25.9883	3.03358	0.147995	0.429588	-3.25033	P0AG78	2	1.59912	26.6881	25.5997	27.1964	26.399	27.4211	26.0724	25.8229	25.9045	25.6925	26.2604	26.2403	26.009	25.8229	25.9045	25.6925	26.2604	26.2403	26.009
P0ABI4	Magnesium transport protein CorA			6	3	3	4	2	5	6	25		+	0.391154	27.3905	1.54597	0.149756	0.433718	-5.14644	P0ABI4	3	1.59123	27.5421	28.5121	28.3863	28.3812	29.1992	29.2646	26.6348	27.4838	27.4662	27.5959	27.6383	27.524	26.6348	27.4838	27.4662	27.5959	27.6383	27.524
P0AC41	Succinate dehydrogenase flavoprotein subunit			6	1	4	2	4	3	5	18		+	0.489756	26.724	1.74812	0.151711	0.438389	-4.896	P0AC41	2	1.58258	26.5041	27.4873	27.5838	27.4594	28.1524	28.1527	26.2957	26.3224	26.8192	26.4405	27.2876	27.1785	26.2957	26.3224	26.8192	26.4405	27.2876	27.1785
P64451	Uncharacterized lipoprotein YdcL			3	2	3	1	2	2	1	11		+	0.420448	26.8074	2.04027	0.152691	0.440232	-4.52171	P64451	2	1.57827	26.3259	27.3835	26.9352	27.4532	27.6885	26.9449	26.1933	26.6472	26.951	26.9715	27.0804	27.001	26.1933	26.6472	26.951	26.9715	27.0804	27.001
P0A744	Peptide methionine sulfoxide reductase MsrA			3	2	2	1	0	1	1	7		+	-1.21259	25.4574	-1.65176	0.153354	0.44115	-5.01657	P0A744	1	-1.57538	27.1342	26.9096	25.4935	NA	25.7062	25.5553	26.3984	26.262	25.5307	NA	25.705	25.6326	26.3984	26.262	25.5307	23.2156	25.705	25.6326
P0A8S1	HTH-type transcriptional regulator ArgP			6	0	3	3	4	5	1	21		+	1.39824	26.3287	1.53833	0.153917	0.441779	-5.1557	P0A8S1	1	1.57292	NA	28.0668	27.8916	28.5106	28.2717	27.4571	NA	26.6824	26.7114	27.0331	26.9306	27.1199	23.495	26.6824	26.7114	27.0331	26.9306	27.1199
P0A9P6	ATP-dependent RNA helicase DeaD			15	12	12	13	11	13	12	77		+	-0.131439	28.6303	-1.19875	0.15464	0.442863	-5.54592	P0A9P6	12	-1.56979	31.2589	31.4304	31.1994	30.9818	31.6056	31.2643	28.8134	28.7162	28.5585	28.4887	28.6223	28.5828	28.8134	28.7162	28.5585	28.4887	28.6223	28.5828
P0A6T5	GTP cyclohydrolase 1			6	5	4	4	4	3	4	23		+	0.197131	27.777	1.83733	0.156625	0.443597	-4.78285	P0A6T5	4	1.56125	28.899	28.7276	28.848	28.8288	29.0134	28.9873	27.7222	27.531	27.7822	27.8463	27.8545	27.926	27.7222	27.531	27.7822	27.8463	27.8545	27.926
P0A948	Ribosomal-protein-alanine acetyltransferase			4	2	4	2	3	2	1	13		+	0.395839	25.6098	2.19027	0.156439	0.443597	-4.3269	P0A948	2	1.56204	25.0893	26.8644	25.1149	26.693	26.6288	25.81	25.1934	25.7862	25.2561	25.8528	25.7889	25.7814	25.1934	25.7862	25.2561	25.8528	25.7889	25.7814
P0CG19	Inactive ribonuclease PH			3	3	3	2	3	2	1	14		+	-0.996567	26.4401	-1.36789	0.156501	0.443597	-5.35732	P0CG19	2	-1.56177	27.7285	28.1147	26.9914	27.9045	27.0685	NA	27.117	26.9912	26.7069	27.093	26.44	NA	27.117	26.9912	26.7069	27.093	26.44	24.2924
P42641	GTPase ObgE/CgtA			7	7	5	5	5	5	6	42		+	0.3146	28.2598	1.33305	0.156613	0.443597	-5.39721	P42641	6	1.5613	29.6376	30.067	30.2035	29.9944	30.3659	30.3295	27.7743	28.0844	28.4488	28.0815	28.6589	28.5108	27.7743	28.0844	28.4488	28.0815	28.6589	28.5108
Q59385	Copper-exporting P-type ATPase A			6	2	1	2	2	5	5	24		+	-0.4797	27.2686	-1.7422	0.1557	0.443597	-4.90347	Q59385	2	-1.56522	29.0462	28.2148	28.7747	27.1124	28.5649	28.5238	27.7274	27.2383	27.5596	26.5115	27.1273	27.4474	27.7274	27.2383	27.5596	26.5115	27.1273	27.4474
P0ADZ7	UPF0092 membrane protein YajC			2	2	1	1	1	1	2	9		+	0.370451	29.4148	2.52909	0.157272	0.444166	-3.88744	P0ADZ7	2	1.55848	29.0263	29.5706	29.1494	29.5824	29.5865	29.8809	29.0263	29.4758	29.1865	29.7003	29.5854	29.5142	29.0263	29.4758	29.1865	29.7003	29.5854	29.5142
P25798	Flagellar M-ring protein			6	3	3	6	2	5	4	25		+	-0.363336	26.2944	-1.54298	0.157864	0.444166	-5.15006	P25798	3	-1.55596	27.5446	27.6408	28.4142	26.6816	28.0744	28.184	26.2232	26.4304	26.7744	25.7231	26.1999	26.415	26.2232	26.4304	26.7744	25.7231	26.1999	26.415
P30871	Inorganic triphosphatase			8	4	5	5	6	5	5	31		+	0.210876	26.437	1.4744	0.157697	0.444166	-5.23249	P30871	5	1.55667	28.4203	28.5262	27.8729	28.1821	28.8774	28.5668	26.3905	26.2956	26.3086	26.343	26.7972	26.487	26.3905	26.2956	26.3086	26.343	26.7972	26.487
P23839	UPF0701 protein YicC			9	7	6	5	5	8	9	42		+	0.196268	28.6432	1.39127	0.158392	0.444676	-5.33029	P23839	6	1.55372	30.9143	30.1657	30.0121	30.2019	30.8921	30.3175	28.7394	28.5785	28.3173	28.7764	28.8128	28.6348	28.7394	28.5785	28.3173	28.7764	28.8128	28.6348
P17115	Arabinose 5-phosphate isomerase GutQ			5	3	3	2	4	2	1	9		+	-0.847565	26.0586	-1.38426	0.15979	0.446971	-5.33841	P17115	2	-1.54783	27.4818	27.0467	27.9622	27.2988	23.668	26.0752	26.6061	26.0161	26.8249	26.094	NA	26.5034	26.6061	26.0161	26.8249	26.094	24.3071	26.5034
P33219	Protein YebF			2	1	1	1	1	2	1	7		+	0.441064	25.5274	1.84092	0.159906	0.446971	-4.77827	P33219	2	1.54734	24.7154	25.8318	25.0338	25.3639	26.6044	26.0154	25.2842	25.6512	24.9852	25.396	25.8408	26.0069	25.2842	25.6512	24.9852	25.396	25.8408	26.0069
P03817	Protein MioC			3	2	3	3	0	2	1	10		+	-1.16749	26.5622	-1.6333	0.161167	0.447796	-5.03943	P03817	1	-1.54206	27.0895	28.5153	28.7432	NA	27.3181	26.9241	26.7155	27.1507	27.5715	NA	26.898	26.6547	26.7155	27.1507	27.5715	24.3826	26.898	26.6547
P0AE18	Methionine aminopeptidase			9	4	4	6	7	7	5	42		+	0.230801	29.3643	1.42174	0.161248	0.447796	-5.29472	P0AE18	5	1.54172	30.255	29.88	30.2452	30.9509	31.0712	29.9596	29.0914	29.2007	29.4544	29.6083	29.6	29.2307	29.0914	29.2007	29.4544	29.6083	29.6	29.2307
P37626	Uncharacterized protein YhiI			8	4	4	1	5	7	4	27		+	0.610701	26.2635	1.49363	0.161158	0.447796	-5.20953	P37626	2	1.5421	27.2581	28.0605	26.2261	28.3114	28.8601	27.8141	26.1298	26.6615	25.0831	26.4873	26.7519	26.4673	26.1298	26.6615	25.0831	26.4873	26.7519	26.4673
P62620	4-hydroxy-3-methylbut-2-en-1-yl diphosphate synthase (flavodoxin)			13	10	9	8	7	11	12	66		+	0.156023	28.662	1.29288	0.162627	0.45065	-5.44256	P62620	8	1.536	30.3128	31.2516	30.451	30.0405	30.7787	30.7836	28.492	28.4927	28.7671	28.6634	28.7299	28.8266	28.492	28.4927	28.7671	28.6634	28.7299	28.8266
P0A821	L-seryl-tRNA(Sec) selenium transferase			14	7	8	6	10	10	9	50		+	0.153761	26.7023	1.34485	0.163471	0.452012	-5.38375	P0A821	7	1.53252	28.5015	28.848	28.4583	29.1811	29.1526	29.3246	26.6613	26.6115	26.6036	26.7953	26.6147	26.9276	26.6613	26.6115	26.6036	26.7953	26.6147	26.9276
P27431	50S ribosomal protein L16 arginine hydroxylase			3	2	2	1	0	2	1	9		+	-1.32596	26.6205	-1.5074	0.164847	0.454836	-5.19301	P27431	1	-1.52687	27.5918	27.5654	27.6736	NA	27.4727	27.2784	26.7552	27.4183	27.6769	NA	26.8473	27.0578	26.7552	27.4183	27.6769	23.9675	26.8473	27.0578
P0A955	KHG/KDPG aldolase;4-hydroxy-2-oxoglutarate aldolase;2-dehydro-3-deoxy-phosphogluconate aldolase			7	7	6	6	7	6	6	60		+	0.1424	30.7781	1.34762	0.166052	0.456824	-5.38059	P0A955	7	1.52197	32.1172	32.6859	32.6886	32.7871	32.8805	32.9489	30.7761	30.6531	30.6915	30.9595	30.8621	30.7263	30.7761	30.6531	30.6915	30.9595	30.8621	30.7263
P0A9J8	P-protein;Chorismate mutase;Prephenate dehydratase			3	2	0	1	1	1	2	6		+	1.01085	25.4169	1.78049	0.166987	0.456824	-4.8551	P0A9J8	1	1.51818	26.3588	NA	25.5104	26.105	25.6392	26.8073	25.3562	NA	25.7698	25.938	25.8603	25.9687	25.3562	23.6086	25.7698	25.938	25.8603	25.9687
P0AGJ9	Tyrosine--tRNA ligase			13	11	10	9	10	10	10	77		+	0.117637	29.245	1.19531	0.166992	0.456824	-5.54962	P0AGJ9	10	1.51816	31.686	31.0068	31.288	31.0844	31.6691	31.32	29.2798	29.1977	29.081	29.294	29.3465	29.2708	29.2798	29.1977	29.081	29.294	29.3465	29.2708
P69441	Adenylate kinase			9	7	6	8	7	7	8	76		+	-0.171937	31.3141	-1.31693	0.166641	0.456824	-5.41549	P69441	7	-1.51958	32.6632	32.6392	32.5468	32.2648	32.3239	32.452	31.5686	31.4008	31.2309	31.1999	31.1276	31.357	31.5686	31.4008	31.2309	31.1999	31.1276	31.357
P0A9R7	Cell division ATP-binding protein FtsE			5	4	0	4	2	4	3	17		+	1.35502	26.6882	1.4747	0.168419	0.457801	-5.23212	P0A9R7	1	1.51242	28.4603	NA	27.518	27.0595	28.7264	28.3451	27.3442	NA	26.8049	27.2003	27.566	27.3308	27.3442	23.883	26.8049	27.2003	27.566	27.3308
P0ACJ8	cAMP-activated global transcriptional regulator CRP			10	7	5	4	8	5	5	29		+	0.204381	30.357	1.43603	0.167919	0.457801	-5.27794	P0ACJ8	5	1.51443	31.5896	31.1282	31.0603	31.6756	31.1777	31.8361	30.0728	30.4056	30.2859	30.6449	30.4039	30.3287	30.0728	30.4056	30.2859	30.6449	30.4039	30.3287
P26616	NAD-dependent malic enzyme			11	8	7	6	6	4	7	52		+	-0.388199	26.9849	-1.29819	0.16828	0.457801	-5.43661	P26616	5	-1.51298	28.66	29.0963	29.0922	27.9178	28.3244	29.1674	26.8666	27.2329	27.4376	26.2027	27.1283	27.0415	26.8666	27.2329	27.4376	26.2027	27.1283	27.0415
P25516	Aconitate hydratase A			4	1	3	1	1	2	1	9		+	0.342773	25.4383	2.83943	0.169878	0.460789	-3.49199	P25516	2	1.5066	25.4198	25.8327	25.1686	25.4096	25.7474	25.4782	25.4198	25.1753	25.2058	25.5275	25.7462	25.5555	25.4198	25.1753	25.2058	25.5275	25.7462	25.5555
P0A6F1	Carbamoyl-phosphate synthase small chain			14	13	12	11	13	11	12	126		+	-0.137688	31.577	-1.1625	0.170776	0.462248	-5.58454	P0A6F1	12	-1.50303	34.2862	34.2311	34.0302	33.6951	34.1516	34.0407	31.7957	31.5812	31.5607	31.3785	31.5625	31.5835	31.7957	31.5812	31.5607	31.3785	31.5625	31.5835
P08373	UDP-N-acetylenolpyruvoylglucosamine reductase			3	2	2	2	2	2	2	11		+	0.225279	25.9772	2.31038	0.174406	0.469317	-4.17069	P08373	3	1.4888	27.1595	26.6248	26.5215	26.6729	26.6414	26.7503	25.8168	25.8722	25.9047	26.0953	25.9935	26.1806	25.8168	25.8722	25.9047	26.0953	25.9935	26.1806
P0A8F4	Uridine kinase			5	3	3	1	3	2	3	15		+	0.39037	27.2153	1.97167	0.174314	0.469317	-4.61041	P0A8F4	2	1.48915	26.2648	28.3939	26.8301	28.6237	28.3644	28.5621	26.7166	27.423	26.9208	27.4692	27.3672	27.3952	26.7166	27.423	26.9208	27.4692	27.3672	27.3952
P0ABS1	RNA polymerase-binding transcription factor DksA			5	2	2	4	2	4	3	18		+	0.235008	28.9502	2.1056	0.174485	0.469317	-4.43696	P0ABS1	3	1.48849	29.3273	29.2006	29.529	29.4683	29.6248	29.4199	28.8573	28.746	28.8947	29.1996	29.0652	28.9382	28.8573	28.746	28.8947	29.1996	29.0652	28.9382
P27829	UDP-N-acetyl-D-mannosamine dehydrogenase			8	5	5	2	3	2	1	12		+	-0.645179	25.1261	-1.39276	0.176114	0.472709	-5.32855	P27829	2	-1.48219	27.3142	28.1442	24.0683	26.2671	25.5679	22.6974	25.5396	25.8659	24.9405	25.6542	24.703	24.0533	25.5396	25.8659	24.9405	25.6542	24.703	24.0533
P0A8Y5	Sugar phosphatase YidA			7	4	5	5	4	4	5	29		+	-0.261284	26.7367	-1.31294	0.178942	0.478158	-5.42	P0A8Y5	5	-1.47137	28.3813	28.8427	28.2771	28.244	27.8416	28.3064	27.0058	27.0597	26.5366	26.8452	26.3819	26.5912	27.0058	27.0597	26.5366	26.8452	26.3819	26.5912
P0AE06	Multidrug efflux pump subunit AcrA			20	18	18	16	15	17	18	138		+	0.187572	29.2242	1.1507	0.179068	0.478158	-5.59697	P0AE06	16	1.4709	31.7125	31.9274	31.3424	31.9563	31.8812	31.6534	29.3443	29.2162	28.8309	29.4325	29.2311	29.2905	29.3443	29.2162	28.8309	29.4325	29.2311	29.2905
P0AE12	AMP nucleosidase			8	5	6	3	4	2	3	23		+	-0.232481	26.4378	-2.07343	0.179263	0.478158	-4.47871	P0AE12	3	-1.47016	27.8284	28.5618	27.7086	27.2802	26.9841	27.5568	26.4548	26.6875	26.5198	26.2206	26.3335	26.4107	26.4548	26.6875	26.5198	26.2206	26.3335	26.4107
P00934	Threonine synthase			11	9	9	7	10	9	9	67		+	-0.115876	28.3731	-1.24646	0.180162	0.479305	-5.49406	P00934	8	-1.46675	31.0795	31.2115	30.7683	30.9792	30.4971	30.6978	28.4483	28.413	28.4318	28.389	28.2261	28.3303	28.4483	28.413	28.4318	28.389	28.2261	28.3303
P0ACB2	Delta-aminolevulinic acid dehydratase			7	6	3	4	4	6	6	28		+	-0.267081	28.0653	-1.39639	0.18044	0.479305	-5.32433	P0ACB2	4	-1.46571	28.6994	28.3326	28.6066	29.1039	29.1871	29.3346	28.0414	28.4832	28.0719	28.1077	27.644	28.0435	28.0414	28.4832	28.0719	28.1077	27.644	28.0435
P0A6H5	ATP-dependent protease ATPase subunit HslU			16	12	13	12	13	9	12	76		+	0.136414	28.8279	1.1695	0.181357	0.4794	-5.57714	P0A6H5	10	1.46226	31.2197	31.6031	31.2336	31.6856	30.9333	31.2605	28.6829	28.9078	28.6884	29.0167	28.8581	28.8134	28.6829	28.9078	28.6884	29.0167	28.8581	28.8134
P0A951	Spermidine N(1)-acetyltransferase			4	1	3	2	3	2	2	13		+	-0.401924	26.2157	-1.81094	0.181597	0.4794	-4.81645	P0A951	2	-1.46136	25.8911	27.9842	26.9783	27.6602	26.5019	24.8579	26.828	26.079	26.343	26.2182	25.954	25.8721	26.828	26.079	26.343	26.2182	25.954	25.8721
P32662	Phosphoglycolate phosphatase			2	1	2	2	0	2	1	7		+	-0.81752	26.178	-2.25629	0.180871	0.4794	-4.24102	P32662	1	-1.46408	26.6122	27.458	26.9094	NA	26.6806	26.1596	26.6039	26.7853	26.371	NA	26.1039	26.2287	26.6039	26.7853	26.371	24.975	26.1039	26.2287
P24193	Hydrogenase isoenzymes formation protein HypE			7	4	5	4	6	5	2	27		+	-0.320678	26.0652	-1.48926	0.182084	0.4797	-5.21475	P24193	3	-1.45953	27.7285	27.7054	27.5756	27.3237	27.7873	26.0743	26.0315	26.2787	26.3663	26.0312	26.192	25.4912	26.0315	26.2787	26.3663	26.0312	26.192	25.4912
P0AEN8	L-fucose mutarotase			2	2	1	1	1	0	1	5		+	-0.854287	25.5178	-1.99212	0.185161	0.486805	-4.584	P0AEN8	1	-1.44811	26.2577	25.9794	25.924	25.6938	NA	25.2421	25.9889	25.8846	25.9612	25.8117	NA	25.3194	25.9889	25.8846	25.9612	25.8117	24.1408	25.3194
P0A6H1	ATP-dependent Clp protease ATP-binding subunit ClpX			25	15	18	16	22	15	15	122		+	0.107315	29.4397	1.02463	0.186173	0.487248	-5.72469	P0A6H1	16	1.44439	31.6932	32.2431	31.9701	32.1353	31.8004	31.8739	29.4009	29.4728	29.2844	29.5912	29.4193	29.4695	29.4009	29.4728	29.2844	29.5912	29.4193	29.4695
P13001	Pimeloyl-[acyl-carrier protein] methyl ester esterase			2	1	1	1	1	2	1	6		+	0.328101	25.7486	2.72963	0.186468	0.487248	-3.63076	P13001	2	1.44331	25.4514	25.5857	25.6838	25.7969	26.7781	25.9817	25.418	25.6482	25.6875	25.8814	25.8309	26.0256	25.418	25.6482	25.6875	25.8814	25.8309	26.0256
P39267	Uncharacterized protein YjcZ			3	3	1	3	1	2	3	19		+	-0.691734	25.535	-1.32402	0.186434	0.487248	-5.40746	P39267	2	-1.44344	25.9734	26.4399	27.4561	24.9614	27.276	26.0258	25.6403	25.6436	26.3587	24.3792	26.2645	24.9236	25.6403	25.6436	26.3587	24.3792	26.2645	24.9236
P0A6M2	Disulfide bond formation protein B			2	1	0	1	1	1	1	6		+	0.816642	23.553	2.13073	0.187942	0.489107	-4.40431	P0A6M2	1	1.43793	22.286	NA	23.6838	24.616	24.9701	23.5484	22.3925	NA	23.8275	NA	23.9097	23.7323	22.3925	23.214	23.8275	24.242	23.9097	23.7323
P21507	ATP-dependent RNA helicase SrmB			7	2	1	3	6	4	3	17		+	0.755281	26.7713	1.29578	0.187766	0.489107	-5.43931	P21507	2	1.43857	27.6036	24.2113	28.8104	28.3566	28.523	27.3061	26.5545	25.3437	27.2826	26.5331	27.8421	27.0715	26.5545	25.3437	27.2826	26.5331	27.8421	27.0715
P08192	Bifunctional protein FolC;Folylpolyglutamate synthase;Dihydrofolate synthase			8	5	4	5	6	5	7	29		+	0.22256	26.8921	1.31301	0.188703	0.490093	-5.41992	P08192	5	1.43517	28.1296	28.4402	28.5274	29.1738	28.4537	29.519	26.5972	27.0768	26.6683	26.9044	26.9232	27.1824	26.5972	27.0768	26.6683	26.9044	26.9232	27.1824
P0A729	Maf-like protein YceF			4	2	2	2	1	1	1	6		+	0.848827	25.3476	1.26658	0.189353	0.490586	-5.47186	P0A729	2	1.43282	22.76	26.5789	26.8069	25.8645	25.6348	25.3561	NA	25.6235	25.7539	26.1044	25.6726	25.5391	23.3922	25.6235	25.7539	26.1044	25.6726	25.5391
P0AEA8	Siroheme synthase;Uroporphyrinogen-III C-methyltransferase;Precorrin-2 dehydrogenase;Sirohydrochlorin ferrochelatase			2	2	0	0	1	0	1	4		+	0.792679	24.6462	2.25429	0.189658	0.490586	-4.24363	P0AEA8	1	1.43172	NA	NA	NA	25.0495	NA	25.1348	NA	NA	NA	25.1674	NA	25.2121	24.9464	23.6594	24.1437	25.1674	24.748	25.2121
P64602	Probable phospholipid ABC transporter-binding protein MlaB			2	1	1	1	2	1	1	10		+	-0.994103	26.4471	-1.23732	0.191322	0.493268	-5.50409	P64602	2	-1.42574	24.3372	26.2633	28.4111	25.8287	27.2858	26.4436	26.7349	25.9974	28.1003	24.5308	26.8072	26.5122	26.7349	25.9974	28.1003	24.5308	26.8072	26.5122
P75736	Esterase YbfF			7	3	4	3	2	3	3	19		+	-0.735419	25.86	-1.22068	0.191463	0.493268	-5.52223	P75736	3	-1.42523	27.7133	28.0992	27.1271	27.0485	26.9644	NA	26.379	26.1321	26.172	26.2185	26.1665	NA	26.379	26.1321	26.172	26.2185	26.1665	24.0919
P0AEM6	RNA polymerase sigma factor FliA			7	4	4	3	2	2	2	21		+	-0.624691	27.447	-1.23076	0.193131	0.495574	-5.51126	P0AEM6	3	-1.41929	27.1565	29.2041	29.4831	27.1735	28.5706	27.5376	26.8266	27.807	28.6444	26.6367	27.5701	27.1971	26.8266	27.807	28.6444	26.6367	27.5701	27.1971
P64581	Uncharacterized protein YqjD			4	4	3	3	3	4	4	25		+	0.629117	30.8765	1.20339	0.192835	0.495574	-5.54093	P64581	4	1.42034	31.6242	30.3277	31.35	30.9822	32.1201	31.3818	31.1797	29.5823	30.9239	30.5373	31.7576	31.2782	31.1797	29.5823	30.9239	30.5373	31.7576	31.2782
P0AGG0	Thiamine-monophosphate kinase			3	2	2	2	0	2	2	10		+	-1.29584	26.6926	-1.3674	0.194597	0.49834	-5.35789	P0AGG0	1	-1.4141	28.1389	27.098	28.1336	NA	28.2023	27.6645	27.3009	27.2569	27.4637	NA	27.3118	26.9957	27.3009	27.2569	27.4637	23.8264	27.3118	26.9957
P00509	Aspartate aminotransferase			19	16	16	16	15	13	13	102		+	-0.126238	29.2123	-1.06055	0.196676	0.498489	-5.68927	P00509	14	-1.4068	32.1007	31.9994	31.5834	31.4583	31.4535	31.3979	29.3433	29.3361	29.1467	29.2992	29.044	29.1042	29.3433	29.3361	29.1467	29.2992	29.044	29.1042
P07639	3-dehydroquinate synthase			9	4	7	4	5	6	5	35		+	0.174778	26.7122	1.36538	0.198152	0.498489	-5.36022	P07639	5	1.40166	28.3043	28.3381	29.1332	27.8455	29.0052	29.1817	26.5675	26.5368	26.7701	26.8289	26.6339	26.9358	26.5675	26.5368	26.7701	26.8289	26.6339	26.9358
P0ABU5	Enhancing lycopene biosynthesis protein 2			4	4	2	3	3	4	3	15		+	-0.242959	27.9982	-1.72309	0.198108	0.498489	-4.9275	P0ABU5	3	-1.40181	30.0271	29.1268	29.37	29.2673	29.3933	28.8105	28.0821	28.3176	27.9595	28.041	27.7667	27.8226	28.0821	28.3176	27.9595	28.041	27.7667	27.8226
P0AD68	Peptidoglycan synthase FtsI			3	1	1	1	2	2	2	9		+	0.347583	25.7045	2.08952	0.195803	0.498489	-4.45783	P0AD68	2	1.40986	25.6236	25.4764	25.3561	25.9546	26.8851	26.4049	25.729	25.3645	25.4987	25.6883	25.8131	26.1335	25.729	25.3645	25.4987	25.6883	25.8131	26.1335
P0AFB1	Lipoprotein NlpI			4	0	2	2	2	2	1	8		+	1.52815	26.487	1.28989	0.198003	0.498489	-5.44591	P0AFB1	1	1.40218	NA	27.8736	26.7186	28.5801	26.5268	26.2717	NA	26.9496	27.2793	27.1819	27.2459	27.3254	22.9398	26.9496	27.2793	27.1819	27.2459	27.3254
P21165	Xaa-Pro dipeptidase			12	10	9	10	8	8	5	63		+	-0.190956	28.1362	-1.24385	0.197299	0.498489	-5.49693	P21165	6	-1.40463	30.4816	30.8015	30.3612	30.1612	30.0744	29.15	28.2431	28.4158	28.0362	28.2519	27.9334	27.937	28.2431	28.4158	28.0362	28.2519	27.9334	27.937
P27306	Soluble pyridine nucleotide transhydrogenase			2	2	2	1	1	1	1	7		+	0.35852	25.1068	1.97063	0.195344	0.498489	-4.61176	P27306	2	1.41147	24.5687	26.249	24.0741	25.4889	NA	24.7515	25.0939	25.0524	24.6364	25.0473	NA	25.3541	25.0939	25.0524	24.6364	25.0473	25.4569	25.3541
P76010	Flagellar brake protein YcgR			9	5	8	6	7	6	5	39		+	-0.18414	27.9906	-1.25146	0.197009	0.498489	-5.48857	P76010	6	-1.40564	29.0954	30.1857	30.0196	29.6813	29.782	29.7134	27.979	27.9381	28.331	27.8009	27.8595	28.0353	27.979	27.9381	28.331	27.8009	27.8595	28.0353
P76506	Probable phospholipid-binding lipoprotein MlaA			4	1	1	2	2	2	2	11		+	1.7966	27.6386	1.18059	0.197323	0.498489	-5.56535	P76506	2	1.40455	28.6155	25.4904	29.091	28.9643	29.0692	29.3864	28.6235	NA	28.434	28.324	28.5076	28.779	28.6235	23.1633	28.434	28.324	28.5076	28.779
P0AG99	Protein-export membrane protein SecG			2	2	1	1	1	1	1	7		+	-0.643704	25.0598	-1.28479	0.20163	0.505256	-5.45161	P0AG99	2	-1.38968	26.2834	25.9021	24.2388	24.894	24.7797	24.3461	26.0617	25.8073	24.276	25.0119	24.7786	24.4234	26.0617	25.8073	24.276	25.0119	24.7786	24.4234
Q46857	2,5-diketo-D-gluconic acid reductase A			6	2	2	2	3	3	2	20		+	0.298207	27.4156	1.43591	0.201622	0.505256	-5.27808	Q46857	3	1.3897	27.6532	27.699	28.1085	28.0001	28.1638	27.9728	27.0654	27.021	27.7129	27.5275	27.5649	27.6017	27.0654	27.021	27.7129	27.5275	27.5649	27.6017
P20966	PTS system fructose-specific EIIBC component;Fructose-specific phosphotransferase enzyme IIB component;Fructose permease IIC component			5	2	2	1	2	3	3	7		+	0.3505	26.2494	1.94775	0.202942	0.506566	-4.64126	P20966	2	1.3852	26.6013	26.9178	26.0612	26.8903	28.0987	27.4024	25.8491	26.4214	25.9521	26.2912	26.4945	26.4884	25.8491	26.4214	25.9521	26.2912	26.4945	26.4884
P22259	Phosphoenolpyruvate carboxykinase [ATP]			16	14	10	11	10	11	13	86		+	-0.121897	28.6596	-1.08248	0.202816	0.506566	-5.66725	P22259	11	-1.38563	31.4867	31.1036	31.2812	30.8284	31.1546	31.4068	28.7622	28.7491	28.6502	28.6188	28.4472	28.7297	28.7622	28.7491	28.6502	28.6188	28.4472	28.7297
P0C960	Endo-type membrane-bound lytic murein transglycosylase A			2	1	0	1	2	2	2	8		+	0.957001	26.1264	1.56119	0.20414	0.508284	-5.12794	P0C960	1	1.38114	26.4061	NA	26.2742	26.6568	27.1616	26.4835	26.4029	NA	26.3082	26.4373	26.8198	26.5576	26.4029	24.2327	26.3082	26.4373	26.8198	26.5576
P69805	Mannose permease IID component			4	3	3	2	2	2	1	12		+	-1.59976	27.8662	-1.16344	0.204423	0.508284	-5.58356	P69805	2	-1.38018	29.1588	29.4461	29.2321	27.6303	29.6168	25.7256	28.7768	28.5767	28.6448	28.5045	28.8608	NA	28.7768	28.5767	28.6448	28.5045	28.8608	23.8338
P04825	Aminopeptidase N			24	20	19	20	18	17	18	140		+	0.108034	28.5015	0.975408	0.205386	0.508961	-5.77188	P04825	18	1.37694	31.7647	31.9615	31.7895	31.8844	31.6524	31.6831	28.4601	28.5034	28.3789	28.7109	28.4644	28.4913	28.4601	28.5034	28.3789	28.7109	28.4644	28.4913
P0ABF1	Poly(A) polymerase I			9	7	3	5	7	6	6	28		+	0.223467	26.8039	1.36938	0.205489	0.508961	-5.3556	P0ABF1	4	1.37659	28.9091	27.9168	28.5457	28.8376	28.7161	28.8105	26.6278	26.7599	26.6889	27.2169	26.6653	26.8648	26.6278	26.7599	26.6889	27.2169	26.6653	26.8648
P0AB14	Uncharacterized protein YccJ			4	4	3	3	2	3	3	24		+	-0.20705	27.9456	-2.14825	0.206605	0.509758	-4.38154	P0AB14	3	-1.37284	29.4451	29.4402	29.5475	28.3072	29.1374	28.6976	27.9841	28.069	28.0943	27.8275	27.7698	27.929	27.9841	28.069	28.0943	27.8275	27.7698	27.929
P61949	Flavodoxin-1			7	7	6	6	4	7	6	55		+	-0.175851	29.9895	-1.32481	0.206479	0.509758	-5.40657	P61949	5	-1.37326	32.0127	31.5201	32.088	31.1799	32.0554	31.9366	30.1285	29.9104	30.1933	29.7276	29.9923	29.9848	30.1285	29.9104	30.1933	29.7276	29.9923	29.9848
P0A7P5	50S ribosomal protein L34			2	0	2	2	2	2	2	10		+	1.96529	29.0765	1.20446	0.207118	0.510044	-5.53977	P0A7P5	1	1.37113	NA	30.541	29.5539	30.1999	30.1836	29.8774	NA	30.3714	29.6412	30.0958	30.0263	30.0553	24.269	30.3714	29.6412	30.0958	30.0263	30.0553
P0AGE9	Succinyl-CoA ligase [ADP-forming] subunit alpha			6	5	3	4	2	4	3	23		+	0.320946	27.346	1.3358	0.21197	0.52099	-5.39408	P0AGE9	3	1.35508	29.1607	28.2347	28.8578	27.2341	28.7818	28.9742	27.574	27.0307	26.9518	27.3262	27.3258	27.8673	27.574	27.0307	26.9518	27.3262	27.3258	27.8673
P0AB26	Uncharacterized lipoprotein YceB			2	1	2	2	1	2	2	13		+	0.37144	27.7299	1.67871	0.212799	0.52203	-4.98305	P0AB26	2	1.35237	27.2882	28.2025	28.4354	27.947	28.3626	28.8036	27.2442	27.5076	27.8808	27.8	27.7217	28.2252	27.2442	27.5076	27.8808	27.8	27.7217	28.2252
P0A6P5	GTPase Der			11	5	6	9	7	9	9	60		+	0.220342	27.4942	1.16881	0.214183	0.522837	-5.57788	P0A6P5	6	1.34787	29.3279	29.45	30.1487	29.4507	30.3379	30.3405	27.2567	27.2645	27.631	27.3002	27.6899	27.8232	27.2567	27.2645	27.631	27.3002	27.6899	27.8232
P0AF90	Regulator of ribonuclease activity B			4	3	2	3	2	3	3	27		+	-0.52827	30.478	-1.18261	0.214351	0.522837	-5.5632	P0AF90	3	-1.34732	31.524	30.7047	31.2497	29.5216	31.3446	30.8597	31.3817	30.5366	30.3082	29.5415	30.9331	30.1671	31.3817	30.5366	30.3082	29.5415	30.9331	30.1671
P77376	Uncharacterized oxidoreductase YdgJ			3	1	3	1	1	0	0	5		+	-0.687852	24.6309	-2.88969	0.214168	0.522837	-3.42894	P77376	1	-1.34791	25.2735	25.8481	24.8432	24.1966	NA	NA	25.2942	24.7292	24.901	24.3352	NA	NA	25.2942	24.7292	24.901	24.3352	24.6126	23.913
P00962	Glutamine--tRNA ligase			20	16	12	15	12	16	16	116		+	-0.0907866	29.6397	-0.959452	0.219933	0.524752	-5.78684	P00962	13	-1.32941	32.1903	31.9878	31.9004	31.8089	31.9524	32.004	29.7602	29.7054	29.5895	29.5764	29.579	29.6274	29.7602	29.7054	29.5895	29.5764	29.579	29.6274
P0A7R5	30S ribosomal protein S10			7	6	5	4	5	5	5	51		+	0.127633	31.9419	1.50583	0.219836	0.524752	-5.1949	P0A7R5	5	1.32972	33.2797	33.3105	33.0279	33.4132	33.3024	33.2109	31.8772	31.8637	31.8933	31.9918	31.987	32.0383	31.8772	31.8637	31.8933	31.9918	31.987	32.0383
P0A7X6	Ribosome maturation factor RimM			6	4	4	5	5	5	4	31		+	0.186702	27.4598	1.23376	0.223211	0.524752	-5.50798	P0A7X6	5	1.31908	29.0137	28.2871	29.1021	28.9725	29.2521	28.9792	27.4693	27.0874	27.5427	27.4566	27.5978	27.6051	27.4693	27.0874	27.5427	27.4566	27.5978	27.6051
P0A9D8	2,3,4,5-tetrahydropyridine-2,6-dicarboxylate N-succinyltransferase			13	9	9	11	10	12	11	74		+	0.146059	30.5542	1.06451	0.223839	0.524752	-5.68531	P0A9D8	10	1.31711	32.8375	32.4028	31.895	32.7198	32.587	32.946	30.6486	30.5558	30.239	30.6925	30.6141	30.575	30.6486	30.5558	30.239	30.6925	30.6141	30.575
P0AAJ1	Probable anaerobic dimethyl sulfoxide reductase chain YnfG			5	3	2	3	4	4	3	19		+	0.284033	27.4033	1.38771	0.217844	0.524752	-5.33441	P0AAJ1	3	1.33607	28.5589	27.204	28.6652	28.0769	28.7114	28.5044	27.4156	26.8751	27.493	27.7262	27.5461	27.3636	27.4156	26.8751	27.493	27.7262	27.5461	27.3636
P0AB38	Penicillin-binding protein activator LpoB			2	1	2	1	1	1	1	7		+	0.924077	26.4159	1.13957	0.224794	0.524752	-5.60862	P0AB38	2	1.31413	27.0788	27.371	NA	26.9887	26.9887	26.4621	27.0788	26.6886	NA	27.1067	26.9876	26.5394	27.0788	26.6886	24.0942	27.1067	26.9876	26.5394
P0AC02	Outer membrane protein assembly factor BamD			8	5	5	3	5	5	6	28		+	0.177512	28.7151	1.4561	0.22483	0.524752	-5.25422	P0AC02	4	1.31402	30.1161	30.5008	29.7745	30.6743	30.5311	29.941	28.6678	28.6465	28.5648	28.9982	28.7497	28.6637	28.6678	28.6465	28.5648	28.9982	28.7497	28.6637
P0AC86	Glycogen phosphorylase			8	3	2	5	2	5	5	17		+	0.918261	26.4549	1.10858	0.225005	0.524752	-5.64068	P0AC86	3	1.31348	25.6312	26.9647	28.1261	26.4039	28.1909	28.124	24.5968	26.0139	27.3766	25.8175	27.5458	27.3789	24.5968	26.0139	27.3766	25.8175	27.5458	27.3789
P0ACL9	Pyruvate dehydrogenase complex repressor			4	2	2	2	2	2	1	12		+	-0.772761	26.8937	-1.17639	0.220514	0.524752	-5.56982	P0ACL9	2	-1.32757	28.3364	26.9071	27.1821	26.5875	27.748	26.6235	27.9008	26.9147	27.0249	25.1685	27.5502	26.8033	27.9008	26.9147	27.0249	25.1685	27.5502	26.8033
P0ACV8	Uncharacterized protein YmjA			2	0	2	1	1	0	0	4		+	-0.697134	24.3975	-2.52018	0.219247	0.524752	-3.89894	P0ACV8	1	-1.33159	NA	25.6782	24.4448	23.5252	NA	NA	NA	24.5236	24.6629	23.8241	NA	NA	25.0516	24.5236	24.6629	23.8241	24.5835	23.7391
P0ADU2	Probable quinol monooxygenase YgiN			2	2	2	1	1	1	2	9		+	-0.430205	27.5454	-1.38797	0.226179	0.524752	-5.33411	P0ADU2	2	-1.30983	28.3782	28.5479	24.8834	27.7285	27.3777	27.2084	28.021	28.1112	27.1492	27.6737	27.204	27.1131	28.021	28.1112	27.1492	27.6737	27.204	27.1131
P0AEM0	FKBP-type 16 kDa peptidyl-prolyl cis-trans isomerase			2	1	1	1	1	0	0	5		+	-0.763609	24.6666	-1.84779	0.225631	0.524752	-4.7695	P0AEM0	1	-1.31153	24.5949	26.2337	27.0628	25.0994	NA	NA	25.1882	25.2846	NA	25.0202	NA	NA	25.1882	25.2846	24.6723	25.0202	24.3309	23.5032
P0AFX9	Sigma-E factor regulatory protein RseB			3	3	1	2	2	3	2	13		+	0.348348	26.3033	1.77321	0.218834	0.524752	-4.86431	P0AFX9	2	1.33291	26.6843	26.0796	27.0871	26.7876	27.4407	27.2678	25.9822	25.9817	26.4236	26.1786	26.6074	26.6465	25.9822	25.9817	26.4236	26.1786	26.6074	26.6465
P23721	Phosphoserine aminotransferase			13	11	11	11	11	11	9	73		+	0.103826	29.5646	1.03512	0.22548	0.524752	-5.71442	P23721	10	1.312	31.5609	31.8606	31.6345	31.8497	31.7378	31.571	29.5607	29.5841	29.3932	29.6669	29.6087	29.5738	29.5607	29.5841	29.3932	29.6669	29.6087	29.5738
P27833	dTDP-4-amino-4,6-dideoxygalactose transaminase			6	3	4	5	4	5	5	24		+	0.202211	26.8232	1.34899	0.223098	0.524752	-5.37902	P27833	4	1.31943	27.9525	28.2801	28.4429	28.1714	28.3756	28.35	26.979	26.6277	26.5596	27.0416	26.8025	26.9289	26.979	26.6277	26.5596	27.0416	26.8025	26.9289
P28635	D-methionine-binding lipoprotein MetQ			12	10	11	8	8	10	6	75		+	-0.158415	29.0305	-1.15198	0.218262	0.524752	-5.59563	P28635	7	-1.33473	31.892	31.6173	31.4237	31.2087	31.6827	31.1564	29.3241	28.9829	29.0222	28.8166	29.0586	28.9788	29.3241	28.9829	29.0222	28.8166	29.0586	28.9788
P37440	Oxidoreductase UcpA			3	2	1	1	1	2	1	8		+	0.813259	25.7257	1.15322	0.225428	0.524752	-5.59432	P37440	2	1.31216	26.3652	26.2646	25.6222	26.1642	26.8899	26.0032	26.1148	26.1698	NA	26.2821	26.0344	26.0805	26.1148	26.1698	23.6727	26.2821	26.0344	26.0805
P39408	Uncharacterized deoxyribonuclease YjjV			4	1	0	3	1	0	2	6		+	0.870683	24.7995	1.5648	0.222667	0.524752	-5.12353	P39408	1	1.32079	NA	NA	25.8595	23.7288	NA	26.6835	NA	NA	25.4991	25.6183	NA	25.4287	23.5947	23.9987	25.4991	25.6183	24.6574	25.4287
P51024	Uncharacterized protein YaiL			3	1	2	1	1	0	1	5		+	-0.993412	25.4578	-1.42967	0.218217	0.524752	-5.28542	P51024	1	-1.33488	25.5752	26.8401	25.6057	26.2865	NA	25.3313	25.5752	26.579	NA	26.4044	NA	NA	25.5752	26.579	25.7094	26.4044	23.8773	24.6017
P52627	Regulator of sigma S factor FliZ			2	2	1	0	0	0	0	3		+	-0.882604	24.8804	-1.519	0.226088	0.524752	-5.17904	P52627	1	-1.31012	26.7773	25.9045	NA	NA	NA	NA	25.6982	26.2303	NA	NA	NA	NA	25.6982	26.2303	24.0367	24.1786	24.4179	24.7209
P60546	Guanylate kinase			4	3	4	3	3	4	3	25		+	-0.178042	27.4466	-1.45962	0.223708	0.524752	-5.25006	P60546	4	-1.31752	28.9915	29.1881	28.6444	28.8215	29.1255	28.6362	27.6475	27.5358	27.4237	27.5051	27.35	27.2177	27.6475	27.5358	27.4237	27.5051	27.35	27.2177
P63177	23S rRNA (guanosine-2-O-)-methyltransferase RlmB			4	3	1	3	3	2	3	13		+	-0.304519	26.8199	-2.41573	0.220731	0.524752	-4.03395	P63177	2	-1.32689	28.0017	25.3826	28.6805	26.9834	26.1233	25.8449	27.0567	26.8474	27.0122	26.8508	26.5869	26.5651	27.0567	26.8474	27.0122	26.8508	26.5869	26.5651
P67660	Uncharacterized HTH-type transcriptional regulator YhaJ			5	3	2	4	4	3	4	22		+	0.461214	25.7339	1.19986	0.215939	0.524752	-5.54473	P67660	3	1.34219	26.6859	25.2022	27.3359	27.1883	26.7656	27.1301	25.8756	24.6391	25.9951	25.8983	25.8492	26.146	25.8756	24.6391	25.9951	25.8983	25.8492	26.146
P75863	Uncharacterized protein YcbX			5	2	3	2	1	2	1	11		+	0.345234	26.2194	1.75008	0.223282	0.524752	-4.89353	P75863	2	1.31886	27.1347	27.0616	26.5281	25.9216	27.5653	26.5273	26.2186	26.1924	25.7293	26.1288	26.6012	26.446	26.2186	26.1924	25.7293	26.1288	26.6012	26.446
P76268	Transcriptional regulator KdgR			10	9	7	6	6	5	5	37		+	0.136135	27.8691	1.24678	0.219477	0.524752	-5.49371	P76268	6	1.33086	29.497	29.3883	29.3856	29.4008	29.48	29.2511	27.8693	27.6774	27.8566	28.0051	27.9799	27.8266	27.8693	27.6774	27.8566	28.0051	27.9799	27.8266
P77247	2-deoxyglucose-6-phosphate phosphatase			6	2	5	2	1	1	2	11		+	-0.515713	25.571	-1.31194	0.21662	0.524752	-5.42113	P77247	2	-1.33999	26.4376	27.984	25.6893	25.3069	25.815	25.6244	25.8056	26.5204	25.1606	25.3159	25.705	24.9186	25.8056	26.5204	25.1606	25.3159	25.705	24.9186
Q46851	L-glyceraldehyde 3-phosphate reductase			3	1	0	0	1	1	1	3		+	0.711433	24.2842	2.40602	0.216414	0.524752	-4.04654	Q46851	1	1.34065	24.2653	NA	NA	24.9537	24.4394	25.1612	NA	NA	NA	NA	24.4382	25.2385	23.7646	24.2061	23.8148	24.243	24.4382	25.2385
P0ACP1	Catabolite repressor/activator			8	6	6	6	6	6	6	35		+	0.211072	27.033	1.10725	0.227142	0.525086	-5.64204	P0ACP1	7	1.30686	28.7933	28.4254	27.8317	28.9042	28.5861	28.5046	27.1122	26.8753	26.795	26.937	27.4949	26.9838	27.1122	26.8753	26.795	26.937	27.4949	26.9838
P76569	Uncharacterized protein YfgD			3	3	1	2	1	1	3	13		+	0.303806	27.434	2.27256	0.227107	0.525086	-4.21987	P76569	2	1.30696	28.527	26.5587	27.4422	27.0352	28.249	28.6445	27.3878	27.0483	27.4103	27.5691	27.5281	27.6606	27.3878	27.0483	27.4103	27.5691	27.5281	27.6606
P0A7E3	Orotate phosphoribosyltransferase			3	0	1	0	3	1	1	6		+	0.695229	24.775	2.29059	0.228501	0.527278	-4.19642	P0A7E3	1	1.30267	NA	24.944	NA	26.7792	24.9628	24.4632	NA	24.553	NA	25.7173	25.0358	24.6146	24.1779	24.553	24.5511	25.7173	25.0358	24.6146
P09348	Motility protein A			3	1	2	2	2	3	3	12		+	0.315742	26.297	1.91827	0.234343	0.529218	-4.6792	P09348	2	1.28492	25.3054	27.1237	27.1087	26.9713	27.0368	27.5477	25.8339	26.2838	26.2996	26.3249	26.4784	26.5612	25.8339	26.2838	26.2996	26.3249	26.4784	26.5612
P0A7W7	30S ribosomal protein S8			8	7	8	6	8	6	6	65		+	0.123155	30.9222	1.14151	0.231866	0.529218	-5.60659	P0A7W7	7	1.2924	33.1269	33.4065	33.0608	33.3492	33.0414	32.8531	30.8244	30.9602	30.7973	31.0172	30.8612	31.0729	30.8244	30.9602	30.7973	31.0172	30.8612	31.0729
P0A8T1	Ribosomal protein L11 methyltransferase			4	3	3	2	1	2	2	12		+	-0.330799	26.3283	-1.78778	0.231176	0.529218	-4.84585	P0A8T1	2	-1.2945	27.5276	26.961	27.1121	25.8906	26.7748	26.964	26.7434	26.241	26.4968	25.9804	26.0928	26.4157	26.7434	26.241	26.4968	25.9804	26.0928	26.4157
P0A9J6	Ribokinase			5	3	2	4	0	4	4	15		+	-1.04186	25.294	-1.32447	0.231068	0.529218	-5.40695	P0A9J6	1	-1.29483	27.0635	25.3198	27.4032	NA	26.8124	27.1281	25.7873	25.6042	26.0534	NA	25.2355	26.0741	25.7873	25.6042	26.0534	23.0096	25.2355	26.0741
P0AA57	Protein YobA			2	2	1	1	1	1	1	7		+	-0.968207	25.535	-1.11981	0.230038	0.529218	-5.62912	P0AA57	2	-1.29797	26.9889	26.6053	25.4885	26.2589	25.8577	25.836	26.9889	26.5105	NA	26.3768	NA	NA	26.9889	26.5105	24.558	26.3768	24.0403	24.7356
P0AFL6	Exopolyphosphatase			6	3	3	4	4	4	2	20		+	0.345685	26.5836	1.21388	0.233778	0.529218	-5.5296	P0AFL6	3	1.28662	27.3593	27.2949	27.794	27.8538	28.1389	27.4162	26.5456	25.9309	26.7557	26.361	26.8582	27.0501	26.5456	25.9309	26.7557	26.361	26.8582	27.0501
P19624	4-hydroxythreonine-4-phosphate dehydrogenase			2	2	1	2	1	2	1	12		+	-0.878316	25.601	-1.11731	0.234319	0.529218	-5.6317	P19624	2	-1.28499	28.3026	24.6644	27.7118	24.7369	26.4555	24.8332	27.1247	24.238	26.7579	25.3123	25.3496	24.8236	27.1247	24.238	26.7579	25.3123	25.3496	24.8236
P30750	Methionine import ATP-binding protein MetN			5	1	3	3	3	3	3	14		+	0.357869	26.0932	1.57492	0.23354	0.529218	-5.1112	P30750	2	1.28734	25.5527	27.6326	27.4075	27.0976	27.4855	27.5382	25.7762	25.5902	26.3764	26.1231	26.3083	26.3851	25.7762	25.5902	26.3764	26.1231	26.3083	26.3851
P36879	Uncharacterized ABC transporter ATP-binding protein YadG			5	3	2	2	2	3	4	14		+	0.369388	26.9047	1.19082	0.23423	0.529218	-5.55443	P36879	3	1.28526	27.4303	27.1683	27.6439	26.8644	28.2006	28.6927	26.0782	27.2858	26.7961	27.0827	27.0257	27.1598	26.0782	27.2858	26.7961	27.0827	27.0257	27.1598
P52643	D-lactate dehydrogenase			5	3	5	3	4	3	4	26		+	-0.197898	29.5449	-1.32069	0.232133	0.529218	-5.41124	P52643	4	-1.29159	30.4739	30.9622	31.0233	30.313	30.0479	30.8627	29.829	29.3698	29.7327	29.3556	29.5031	29.4791	29.829	29.3698	29.7327	29.3556	29.5031	29.4791
P60757	ATP phosphoribosyltransferase			9	5	5	4	4	4	4	32		+	0.167401	28.0505	1.23984	0.232385	0.529218	-5.50133	P60757	5	1.29083	29.5241	29.3877	29.597	29.3982	29.091	29.4233	27.8571	27.8908	28.1525	27.9709	28.1831	28.2487	27.8571	27.8908	28.1525	27.9709	28.1831	28.2487
P63389	Uncharacterized ABC transporter ATP-binding protein YheS			6	4	4	5	5	5	4	25		+	0.215173	27.0468	1.15675	0.234704	0.529218	-5.59061	P63389	5	1.28384	27.4074	27.7967	27.7801	29.2943	27.9715	27.7982	26.7867	26.8934	27.1374	27.3796	26.8288	27.2547	26.7867	26.8934	27.1374	27.3796	26.8288	27.2547
Q46856	Alcohol dehydrogenase YqhD			8	8	7	6	5	7	7	55		+	-0.199169	28.5385	-1.1271	0.231914	0.529218	-5.62158	Q46856	6	-1.29226	30.3528	29.7548	30.1121	27.9475	30.3485	30.1082	28.9588	28.5614	28.3939	28.3037	28.4455	28.5674	28.9588	28.5614	28.3939	28.3037	28.4455	28.5674
P0AEZ3	Septum site-determining protein MinD			10	9	6	8	6	7	6	45		+	0.111142	29.3788	1.14865	0.235218	0.529448	-5.59912	P0AEZ3	7	1.28229	30.7326	30.8706	30.4926	30.8435	30.8523	30.4765	29.337	29.4004	29.2323	29.4895	29.3814	29.4322	29.337	29.4004	29.2323	29.4895	29.3814	29.4322
P0A742	Large-conductance mechanosensitive channel			3	3	1	3	1	3	3	13		+	0.297598	27.6087	2.1887	0.237576	0.530445	-4.32894	P0A742	2	1.27526	28.3076	27.4447	28.5265	27.7641	28.6544	28.5574	27.4385	27.257	27.6841	27.7892	27.7016	27.7816	27.4385	27.257	27.6841	27.7892	27.7016	27.7816
P0ACU5	HTH-type transcriptional repressor FabR			3	3	1	2	1	2	2	11		+	0.306229	26.3028	1.99484	0.238659	0.530445	-4.5805	P0ACU5	2	1.27205	26.9513	26.1115	27.1965	26.644	27.2645	27.2564	25.9842	26.1963	26.2687	26.7046	26.2954	26.3678	25.9842	26.1963	26.2687	26.7046	26.2954	26.3678
P0AF03	Molybdopterin adenylyltransferase			5	5	3	4	1	3	4	20		+	-0.490295	26.5951	-1.25068	0.237176	0.530445	-5.48942	P0AF03	2	-1.27645	28.6028	27.8363	28.3861	26.013	27.9899	28.1535	27.2043	26.4237	26.8926	25.5685	26.704	26.7773	27.2043	26.4237	26.8926	25.5685	26.704	26.7773
P0AGC3	Soluble lytic murein transglycosylase			2	1	0	1	1	2	1	6		+	0.653382	25.6281	2.69818	0.236981	0.530445	-3.67076	P0AGC3	1	1.27703	25.2483	NA	25.709	25.6332	26.8415	25.8891	25.2483	NA	25.7461	25.7511	26.1468	25.9664	25.2483	24.9098	25.7461	25.7511	26.1468	25.9664
P0AGE6	Chromate reductase			4	4	4	4	3	4	4	24		+	-0.240093	28.949	-1.20396	0.237284	0.530445	-5.54031	P0AGE6	4	-1.27613	29.9147	29.922	29.8817	29.062	30.0479	29.6971	29.023	29.036	29.1481	28.4088	29.0539	29.0241	29.023	29.036	29.1481	28.4088	29.0539	29.0241
P0AGG2	Acyl-CoA thioesterase 2			3	2	3	2	3	2	2	14		+	0.275893	27.7324	1.30637	0.238741	0.530445	-5.42741	P0AGG2	3	1.2718	27.684	28.3539	28.158	28.3917	27.9411	28.5266	27.3644	27.3999	28.0191	27.7064	27.9098	27.9949	27.3644	27.3999	28.0191	27.7064	27.9098	27.9949
P36979	Dual-specificity RNA methyltransferase RlmN			10	5	6	6	5	7	6	31		+	0.195852	26.8857	1.11078	0.238241	0.530445	-5.63842	P36979	6	1.27328	28.6325	28.752	28.8306	28.5053	29.2321	29.1828	26.8358	26.578	26.9494	26.6897	27.1313	27.1298	26.8358	26.578	26.9494	26.6897	27.1313	27.1298
Q46861	UPF0313 protein YgiQ			2	0	0	0	1	1	1	3		+	0.943201	24.9105	1.36407	0.238969	0.530445	-5.36172	Q46861	1	1.27113	NA	NA	NA	24.2324	26.1326	25.778	NA	NA	NA	NA	26.1315	25.8554	24.2789	25.4196	23.6181	24.1594	26.1315	25.8554
P04693	Aromatic-amino-acid aminotransferase			6	6	4	3	4	5	3	30		+	0.156596	27.002	1.50677	0.242862	0.530842	-5.19377	P04693	4	1.2597	29.2293	28.5199	27.9971	28.4671	28.9909	27.606	26.9361	26.9663	26.8688	27.076	26.9657	27.1993	26.9361	26.9663	26.8688	27.076	26.9657	27.1993
P07118	Valine--tRNA ligase			30	23	19	23	21	24	24	154		+	0.0884952	29.5245	0.850875	0.24354	0.530842	-5.88381	P07118	20	1.25772	32.4956	32.0157	32.4367	31.9902	32.5561	32.6649	29.4753	29.5592	29.4062	29.6645	29.462	29.5797	29.4753	29.5592	29.4062	29.6645	29.462	29.5797
P09394	Glycerophosphoryl diester phosphodiesterase			9	7	6	7	1	8	4	36		+	-0.335528	30.6721	-1.62481	0.243299	0.530842	-5.04992	P09394	2	-1.25842	31.303	31.5344	30.4332	30.9693	30.8729	30.4802	30.8337	31.1108	30.575	30.8071	30.4466	30.2592	30.8337	31.1108	30.575	30.8071	30.4466	30.2592
P0A7S3	30S ribosomal protein S12			3	3	2	2	2	3	3	27		+	-0.511416	29.2398	-1.10603	0.241197	0.530842	-5.64329	P0A7S3	3	-1.26457	31.2858	30.133	28.188	29.5407	30.4949	29.9239	30.0732	29.9066	28.5068	29.1921	29.1846	28.5756	30.0732	29.9066	28.5068	29.1921	29.1846	28.5756
P0A855	Protein TolB			14	10	11	11	12	11	11	84		+	0.101	29.2557	0.974423	0.242081	0.530842	-5.77281	P0A855	11	1.26198	31.2202	31.5836	31.4367	31.4851	31.4904	31.4225	29.2154	29.2698	29.1305	29.4188	29.2885	29.2114	29.2154	29.2698	29.1305	29.4188	29.2885	29.2114
P0A8E1	UPF0227 protein YcfP			7	4	6	5	5	5	5	28		+	0.189748	28.4707	1.15986	0.242901	0.530842	-5.58733	P0A8E1	5	1.25958	28.4914	29.8595	30.2404	29.3746	29.7279	29.2525	28.1227	28.64	28.3649	28.7088	28.5178	28.4703	28.1227	28.64	28.3649	28.7088	28.5178	28.4703
P0AEW6	Inosine-guanosine kinase			5	1	1	2	3	1	3	10		+	0.40535	25.8933	1.35988	0.241522	0.530842	-5.36654	P0AEW6	2	1.26361	25.845	24.9238	26.9215	27.2259	26.0048	27.2096	26.1858	25.1698	25.7163	26.1213	25.7943	26.3724	26.1858	25.1698	25.7163	26.1213	25.7943	26.3724
P23845	Sulfate adenylyltransferase subunit 1			16	14	11	12	12	13	13	100		+	0.112073	29.4233	0.968855	0.243699	0.530842	-5.77804	P23845	12	1.25726	31.4056	31.4089	31.5302	31.3027	31.5978	31.5888	29.4688	29.3452	29.2877	29.6178	29.4732	29.3469	29.4688	29.3452	29.2877	29.6178	29.4732	29.3469
P28903	Anaerobic ribonucleoside-triphosphate reductase			12	8	6	5	8	6	7	46		+	0.166222	28.1412	1.11865	0.243419	0.530842	-5.63032	P28903	6	1.25807	30.0669	29.6387	29.5533	30.2503	29.6822	29.7088	28.0322	27.9274	28.2148	27.9878	28.3279	28.3573	28.0322	27.9274	28.2148	27.9878	28.3279	28.3573
P63204	Transcriptional regulator GadE			3	1	0	2	0	1	1	5		+	-0.734628	24.3509	-1.80015	0.240292	0.530842	-4.83016	P63204	1	-1.26723	25.1723	NA	25.8483	NA	NA	24.3834	25.1723	NA	25.0267	NA	NA	NA	25.1723	23.9557	25.0267	24.237	24.2788	23.435
P67087	Ribosomal RNA small subunit methyltransferase I			8	7	2	5	4	4	3	25		+	0.279499	26.699	1.27921	0.242817	0.530842	-5.45784	P67087	3	1.25983	28.1411	27.3028	28.5006	27.7252	28.4477	27.9986	26.2447	26.5307	26.9024	26.7365	26.6574	27.1224	26.2447	26.5307	26.9024	26.7365	26.6574	27.1224
P09833	Molybdenum import ATP-binding protein ModC			3	1	1	3	1	2	1	9		+	0.331871	26.18	1.62037	0.246579	0.532595	-5.0554	P09833	2	1.24892	25.7194	26.1044	27.4384	26.2116	27.2654	26.2545	25.6738	25.964	26.4044	26.284	26.4677	26.2862	25.6738	25.964	26.4044	26.284	26.4677	26.2862
P0A6K1	Diaminopimelate epimerase			2	1	2	1	1	1	0	4		+	-0.794239	25.4074	-1.54259	0.246314	0.532595	-5.15054	P0A6K1	1	-1.24969	26.3423	26.5228	25.608	25.4642	25.3408	NA	26.3754	25.3599	25.6783	25.6726	25.3728	NA	26.3754	25.3599	25.6783	25.6726	25.3728	23.9856
P0A7E5	CTP synthase			16	14	11	15	14	14	15	98		+	0.105934	29.9213	0.957122	0.245764	0.532595	-5.789	P0A7E5	12	1.25127	32.1063	32.1338	32.384	32.1636	32.5806	32.1236	29.8349	29.9366	29.8333	30.071	30.0339	29.8177	29.8349	29.9366	29.8333	30.071	30.0339	29.8177
P75691	Aldehyde reductase YahK			7	3	3	3	4	2	2	17		+	-0.300064	27.5943	-1.22609	0.246066	0.532595	-5.51634	P75691	3	-1.2504	28.2493	28.1901	28.6438	27.8066	28.1985	27.599	27.7446	27.5417	27.9466	26.9605	27.7566	27.6157	27.7446	27.5417	27.9466	26.9605	27.7566	27.6157
P75914	Probable phosphatase YcdX			2	2	1	2	1	2	2	10		+	0.281896	27.3494	2.4817	0.245159	0.532595	-3.9486	P75914	2	1.25302	28.0904	27.0763	27.9736	27.2776	28.184	28.1423	27.2753	27.0336	27.3163	27.4476	27.4964	27.5269	27.2753	27.0336	27.3163	27.4476	27.4964	27.5269
P23847	Periplasmic dipeptide transport protein			12	5	5	9	7	10	7	46		+	0.156528	28.6316	1.11853	0.247001	0.532608	-5.63044	P23847	6	1.24771	29.9028	30.1258	30.2063	30.0426	30.5605	29.9828	28.4835	28.6981	28.4783	28.7913	28.8485	28.4897	28.4835	28.6981	28.4783	28.7913	28.8485	28.4897
P64636	GMP/IMP nucleotidase YrfG			2	1	0	2	0	0	2	4		+	0.671938	23.9539	2.11089	0.247856	0.533557	-4.43008	P64636	1	1.24525	22.3903	NA	24.7793	NA	NA	24.9607	23.0913	NA	24.2421	NA	NA	24.0446	23.0913	23.5204	24.2421	24.5198	24.3052	24.0446
P62517	Glucans biosynthesis glucosyltransferase H			2	0	0	0	1	2	1	5		+	0.717965	24.159	1.77899	0.248588	0.534234	-4.85699	P62517	1	1.24316	NA	NA	NA	24.7166	25.4352	20.4786	NA	NA	NA	24.329	25.0009	24.2241	23.163	23.706	24.5311	24.329	25.0009	24.2241
P08956	Type I restriction enzyme EcoKI R protein			9	2	5	4	5	4	3	20		+	0.208558	25.7504	1.58942	0.249051	0.534335	-5.09346	P08956	3	1.24183	26.5206	27.1938	27.1813	27.5157	27.2911	26.7184	25.7358	25.6674	25.5351	25.7642	26.0625	25.7372	25.7358	25.6674	25.5351	25.7642	26.0625	25.7372
P09549	Cell division protein DedD			4	2	3	1	1	2	2	7		+	0.282139	26.0343	2.33124	0.249875	0.535208	-4.14359	P09549	2	1.23948	26.1895	27.0222	25.8644	25.9686	26.7304	26.3069	25.7729	26.0053	25.9015	26.0866	26.1068	26.3328	25.7729	26.0053	25.9015	26.0866	26.1068	26.3328
P77808	NMN amidohydrolase-like protein YfaY			4	2	2	3	2	3	1	14		+	0.327883	27.2538	1.60677	0.251186	0.537118	-5.07215	P77808	2	1.23576	27.472	27.2776	27.6739	27.5574	27.9275	27.9069	26.9129	27.1978	27.1589	27.1277	27.3216	27.804	26.9129	27.1978	27.1589	27.1277	27.3216	27.804
P05052	HTH-type transcriptional regulator AppY			2	1	1	1	1	2	1	8		+	0.508294	24.5837	1.17958	0.251686	0.537293	-5.56644	P05052	2	1.23434	24.6779	24.8578	NA	24.1126	25.6507	25.1678	24.6779	24.7629	NA	24.2305	25.0377	25.2452	24.6779	24.7629	23.5476	24.2305	25.0377	25.2452
P0ACD4	Iron-sulfur cluster assembly scaffold protein IscU			6	4	4	5	4	5	6	25		+	-0.185248	27.5919	-1.13616	0.252137	0.537362	-5.61217	P0ACD4	5	-1.23306	29.2518	29.5202	28.815	29.4096	29.0701	29.1888	27.7015	27.9124	27.4397	27.6488	27.521	27.328	27.7015	27.9124	27.4397	27.6488	27.521	27.328
P11875	Arginine--tRNA ligase			16	12	10	12	11	13	12	65		+	0.0949782	28.5058	0.945427	0.253014	0.537585	-5.79983	P11875	11	1.23059	30.6597	30.5093	30.7741	30.5912	30.8299	30.8827	28.5774	28.4432	28.3543	28.5719	28.5263	28.5616	28.5774	28.4432	28.3543	28.5719	28.5263	28.5616
P75818	Uncharacterized lipoprotein YbjP			5	5	5	5	5	4	4	31		+	0.205606	27.6524	1.10919	0.25308	0.537585	-5.64005	P75818	5	1.2304	28.5575	28.5376	28.9848	29.3335	28.8274	29.358	27.5067	27.6803	27.4617	28.0007	27.8694	27.3954	27.5067	27.6803	27.4617	28.0007	27.8694	27.3954
P0AA53	Protein QmcA			2	1	1	1	2	1	0	5		+	-0.758583	24.6678	-1.56373	0.254979	0.538942	-5.12484	P0AA53	1	-1.22507	25.0055	25.2002	24.9933	25.2631	25.3382	NA	25.0055	25.1053	25.0305	NA	25.3371	NA	25.0055	25.1053	25.0305	23.4064	25.3371	24.122
P23827	Ecotin			4	2	3	2	4	2	1	13		+	0.307447	27.6163	1.75747	0.254342	0.538942	-4.88421	P23827	2	1.22685	28.1907	28.6186	26.7824	28.8263	28.4618	26.846	27.7052	27.5307	27.1519	27.9241	27.7273	27.6589	27.7052	27.5307	27.1519	27.9241	27.7273	27.6589
P75796	Glutathione import ATP-binding protein GsiA			4	0	1	2	1	2	1	7		+	0.718851	24.5887	1.7054	0.254608	0.538942	-4.94969	P75796	1	1.2261	NA	NA	24.2329	24.2991	25.0665	25.5171	NA	NA	NA	NA	25.0654	25.5944	24.2422	23.768	24.6777	24.1847	25.0654	25.5944
P0A881	Trp operon repressor			2	1	1	1	0	1	0	4		+	-0.969977	24.7905	-1.25995	0.25587	0.539049	-5.47921	P0A881	1	-1.22257	25.4836	24.5576	25.4482	NA	25.6275	NA	25.4836	NA	25.4853	NA	25.6263	NA	25.4836	24.8576	25.4853	22.6398	25.6263	24.6504
P27303	Multidrug export protein EmrA			7	2	3	1	4	5	3	17		+	0.320428	26.3738	1.61935	0.255852	0.539049	-5.05666	P27303	2	1.22262	27.053	27.7626	25.4465	27.3111	28.0966	27.6824	26.4909	26.312	25.8378	26.6649	26.5579	26.3792	26.4909	26.312	25.8378	26.6649	26.5579	26.3792
P0A763	Nucleoside diphosphate kinase			5	2	4	5	3	4	4	22		+	0.279911	29.3565	1.21123	0.258784	0.544294	-5.53247	P0A763	3	1.21447	29.3559	30.1151	30.3049	30.2934	29.7648	30.6046	29.1408	29.5363	28.9724	29.8803	29.3072	29.3017	29.1408	29.5363	28.9724	29.8803	29.3072	29.3017
P08200	Isocitrate dehydrogenase [NADP]			14	11	11	9	11	12	9	84		+	0.0966324	30.3635	0.956819	0.259723	0.544464	-5.78929	P08200	10	1.21188	32.5411	32.636	32.6019	32.01	32.741	32.5036	30.3287	30.2157	30.4012	30.3364	30.4746	30.4245	30.3287	30.2157	30.4012	30.3364	30.4746	30.4245
P0AA91	Uncharacterized lipoprotein YeaY			2	0	2	0	1	1	1	5		+	0.673302	25.0059	1.87728	0.260643	0.544464	-4.73179	P0AA91	1	1.20934	NA	26.3569	NA	25.7005	25.1637	24.9694	NA	25.2848	NA	25.8184	25.1626	25.0467	24.1341	25.2848	24.589	25.8184	25.1626	25.0467
P0ADP9	Protein YihD			5	4	4	4	4	3	4	29		+	-0.189327	29.6625	-1.22013	0.261411	0.544464	-5.52283	P0ADP9	4	-1.20723	30.6221	30.1621	30.4222	29.4679	30.0751	30.5084	29.8476	29.5944	29.8296	29.313	29.6405	29.7501	29.8476	29.5944	29.8296	29.313	29.6405	29.7501
P0AE48	Gamma-glutamylcyclotransferase family protein YtfP			2	1	1	1	1	0	0	4		+	-1.36473	25.9961	-1.10195	0.261324	0.544464	-5.64746	P0AE48	1	-1.20747	26.3356	27.655	27.2378	27.6	NA	NA	NA	27.5602	27.275	27.7178	NA	NA	25.2003	27.5602	27.275	27.7178	23.4852	24.7382
P0AEB7	RutC family protein YoaB			2	2	2	2	1	1	0	8		+	-1.47644	28.2968	-1.08755	0.260618	0.544464	-5.66211	P0AEB7	1	-1.20941	29.4301	29.5608	29.4983	29.1303	29.0693	NA	28.8905	29.0488	29.1658	29.2236	29.0886	NA	28.8905	29.0488	29.1658	29.2236	29.0886	24.3636
P68767	Cytosol aminopeptidase			13	9	11	9	10	9	9	74		+	0.119266	28.8603	0.969315	0.261388	0.544464	-5.77761	P68767	10	1.2073	31.0478	31.2093	31.374	31.1924	31.1017	30.999	28.6955	28.6966	29.01	28.9094	28.8883	28.9621	28.6955	28.6966	29.01	28.9094	28.8883	28.9621
P07004	Gamma-glutamyl phosphate reductase			11	8	8	5	9	7	7	47		+	0.103756	27.33	1.18427	0.265935	0.552363	-5.56144	P07004	6	1.19491	29.2395	29.4557	28.6863	29.4166	29.3003	29.3595	27.2825	27.3024	27.2494	27.413	27.3259	27.4067	27.2825	27.3024	27.2494	27.413	27.3259	27.4067
P32664	NADH pyrophosphatase			5	3	2	4	0	3	3	11		+	-0.877098	25.3252	-1.2898	0.266341	0.552363	-5.44601	P32664	1	-1.19381	26.4894	26.6454	27.3711	NA	26.753	26.961	25.2754	26.1313	25.8846	NA	25.6913	25.5915	25.2754	26.1313	25.8846	23.3773	25.6913	25.5915
P76576	UPF0070 protein YfgM			6	5	5	6	4	3	5	31		+	-0.198989	28.0502	-1.17383	0.266495	0.552363	-5.57255	P76576	4	-1.19339	29.9866	29.881	29.5018	28.9807	28.3694	29.6288	28.332	28.18	27.9371	28.0328	27.6941	28.1252	28.332	28.18	27.9371	28.0328	27.6941	28.1252
P0AAA1	Inner membrane protein YagU			5	3	4	2	2	3	2	21		+	0.279468	28.7363	1.17746	0.267688	0.552821	-5.56869	P0AAA1	3	1.19018	29.1652	30.0545	28.798	29.4131	29.4898	29.2693	28.6454	28.8891	28.2553	29.2212	28.8261	28.5809	28.6454	28.8891	28.2553	29.2212	28.8261	28.5809
P0AFG6	Dihydrolipoyllysine-residue succinyltransferase component of 2-oxoglutarate dehydrogenase complex			7	6	6	6	7	6	6	43		+	0.21454	28.7779	1.00475	0.267445	0.552821	-5.74394	P0AFG6	7	1.19083	30.5868	30.7668	30.1967	30.7819	30.4485	30.5603	28.7711	28.9654	28.2752	29.0983	28.7479	28.8092	28.7711	28.9654	28.2752	29.0983	28.7479	28.8092
P23836	Transcriptional regulatory protein PhoP			7	7	6	7	6	7	7	52		+	-0.102492	28.5827	-1.06638	0.268008	0.552821	-5.68344	P23836	7	-1.18932	30.6154	30.4559	30.7167	30.166	30.6193	30.5185	28.558	28.6387	28.7051	28.5657	28.5719	28.4568	28.558	28.6387	28.7051	28.5657	28.5719	28.4568
P06149	D-lactate dehydrogenase			13	7	6	7	10	8	7	45		+	0.127219	27.1874	1.0291	0.27082	0.557725	-5.72032	P06149	7	1.18179	28.2166	29.0907	28.6086	29.357	28.5836	28.1403	26.9927	27.3196	27.0591	27.3174	27.2594	27.1762	26.9927	27.3196	27.0591	27.3174	27.2594	27.1762
P0AGL7	Ribosomal RNA small subunit methyltransferase E			4	1	4	2	3	2	3	10		+	0.899229	25.4401	1.01504	0.27201	0.559277	-5.73401	P0AGL7	2	1.17862	24.9863	27.6718	26.2521	27.2232	26.1932	26.9299	25.7608	26.1417	NA	26.4975	25.9991	25.1724	25.7608	26.1417	23.0688	26.4975	25.9991	25.1724
P0A731	Methylglyoxal synthase			6	6	4	4	3	5	1	32		+	-0.346971	28.2699	-1.35291	0.272907	0.559921	-5.37453	P0A731	2	-1.17625	30.5511	28.3773	28.4711	27.6276	28.8151	28.471	28.6953	28.2372	28.3977	28.1061	28.5298	27.6535	28.6953	28.2372	28.3977	28.1061	28.5298	27.6535
P31063	Uncharacterized lipoprotein YedD			3	2	3	2	1	3	2	18		+	0.294182	27.4261	1.68834	0.273196	0.559921	-4.97103	P31063	2	1.17548	27.8373	28.3468	27.9901	27.8937	28.5576	28.454	27.4686	27.1655	27.2029	27.8364	27.3048	27.5784	27.4686	27.1655	27.2029	27.8364	27.3048	27.5784
P0AB77	2-amino-3-ketobutyrate coenzyme A ligase			9	5	6	6	6	5	6	35		+	0.156584	29.9058	1.04109	0.27426	0.561205	-5.70855	P0AB77	6	1.17267	30.5027	30.6568	31.034	31.0702	30.6962	30.9445	29.8798	29.6627	29.9401	30.2191	29.8127	29.9207	29.8798	29.6627	29.9401	30.2191	29.8127	29.9207
P0A6H8	Cardiolipin synthase A			2	0	0	0	0	2	2	4		+	0.66011	24.409	1.75537	0.275588	0.563025	-4.88686	P0A6H8	1	1.16917	NA	NA	NA	NA	25.2566	25.9088	NA	NA	NA	NA	25.2621	24.9854	23.7791	24.0503	24.4074	23.9696	25.2621	24.9854
P0AAB4	3-octaprenyl-4-hydroxybenzoate carboxy-lyase			8	4	4	5	7	6	4	30		+	0.206585	27.0671	1.04216	0.276305	0.563591	-5.7075	P0AAB4	5	1.16729	28.1504	28.047	28.4944	28.9842	29.0749	28.7191	26.8471	26.8658	27.1785	26.9275	27.0542	27.5294	26.8471	26.8658	27.1785	26.9275	27.0542	27.5294
P0A879	Tryptophan synthase beta chain			2	2	0	2	2	1	1	6		+	1.03649	26.2564	1.14012	0.276866	0.563839	-5.60804	P0A879	1	1.16582	26.8743	NA	27.5813	27.4714	26.1868	26.9417	26.3642	NA	27.1244	27.086	26.2023	27.0356	26.3642	23.7258	27.1244	27.086	26.2023	27.0356
P63224	Phosphoheptose isomerase			8	7	5	6	5	6	8	47		+	0.119248	30.2305	1.08974	0.277648	0.564536	-5.6599	P63224	6	1.16377	31.6751	30.7875	31.8753	30.6964	31.8058	31.8577	30.0788	30.1137	30.32	30.2328	30.3588	30.2786	30.0788	30.1137	30.32	30.2328	30.3588	30.2786
P0A9U3	Uncharacterized ABC transporter ATP-binding protein YbiT			9	4	5	3	5	4	3	18		+	0.147237	27.0037	1.35809	0.279078	0.564759	-5.36859	P0A9U3	4	1.16005	28.4984	28.3528	27.678	27.3915	28.4496	28.253	27.0261	26.9127	26.8513	26.9595	27.1793	27.0931	27.0261	26.9127	26.8513	26.9595	27.1793	27.0931
P0ABE2	Protein BolA			3	2	2	2	0	3	1	14		+	-1.08564	26.6002	-1.11628	0.278264	0.564759	-5.63276	P0ABE2	1	-1.16217	28.3554	26.1306	28.176	NA	27.906	25.6181	28.1656	26.0771	27.1864	NA	27.3885	26.6193	28.1656	26.0771	27.1864	24.1644	27.3885	26.6193
P0AFK9	Spermidine/putrescine-binding periplasmic protein			9	8	6	6	5	8	7	48		+	-0.123533	29.3633	-1.07618	0.27882	0.564759	-5.6736	P0AFK9	6	-1.16072	31.1434	30.7577	30.362	29.9214	30.5337	30.4945	29.5363	29.4266	29.3123	29.2522	29.218	29.4344	29.5363	29.4266	29.3123	29.2522	29.218	29.4344
P0A715	2-dehydro-3-deoxyphosphooctonate aldolase			9	6	5	5	7	8	7	51		+	-0.165367	30.1725	-1.01428	0.281648	0.569062	-5.73474	P0A715	6	-1.15339	31.2912	31.4931	31.5947	31.4105	31.73	30.9513	30.4715	30.0966	30.1974	29.9334	30.3298	30.0062	30.4715	30.0966	30.1974	29.9334	30.3298	30.0062
P0AAB6	UTP--glucose-1-phosphate uridylyltransferase			6	5	6	6	5	5	5	42		+	0.152136	29.8387	1.02236	0.282961	0.56992	-5.72689	P0AAB6	6	1.15	30.7842	31.0732	31.0953	31.0373	31.0657	31.1886	29.5343	29.76	29.9936	29.7952	29.9633	29.9858	29.5343	29.76	29.9936	29.7952	29.9633	29.9858
P0ACC3	Iron-sulfur cluster insertion protein ErpA			3	3	3	1	1	1	1	10		+	-1.36303	26.5416	-0.969148	0.282773	0.56992	-5.77777	P0ACC3	2	-1.15049	28.5617	29.116	26.7798	27.3514	NA	27.4633	27.0531	27.8148	26.8016	27.4538	NA	27.5252	27.0531	27.8148	26.8016	27.4538	22.6013	27.5252
P0A8Z0	Acyl-CoA thioester hydrolase YciA			2	1	2	1	1	0	1	5		+	0.761391	24.5833	1.34095	0.285514	0.570239	-5.38821	P0A8Z0	1	1.14346	23.243	25.5673	24.1451	26.1203	NA	24.463	NA	25.0132	24.1822	25.9132	NA	24.5403	23.4123	25.0132	24.1822	25.9132	24.4384	24.5403
P0AFT2	Inner membrane amino-acid ABC transporter permease protein YecS			4	2	1	2	1	3	3	9		+	0.368374	26.0129	1.22848	0.285197	0.570239	-5.51375	P0AFT2	2	1.14427	25.8303	25.8164	26.7155	25.868	27.33	27.2545	25.3966	25.6693	26.4202	25.9337	26.4473	26.2102	25.3966	25.6693	26.4202	25.9337	26.4473	26.2102
P0AGJ7	tRNA (cytidine(34)-2-O)-methyltransferase			3	1	2	1	1	2	0	8		+	1.31937	25.3597	1.04448	0.283602	0.570239	-5.70521	P0AGJ7	1	1.14836	NA	26.5609	25.7995	26.008	28.0373	NA	NA	25.761	25.8367	26.1259	27.7018	NA	22.5023	25.761	25.8367	26.1259	27.7018	24.2303
P20083	DNA topoisomerase 4 subunit B			7	3	2	1	3	3	3	13		+	-0.300158	25.9543	-1.50847	0.285786	0.570239	-5.19172	P20083	2	-1.14277	27.015	26.5067	25.7578	27.1712	25.814	27.4124	26.0685	26.2659	25.9787	25.894	25.4292	26.0893	26.0685	26.2659	25.9787	25.894	25.4292	26.0893
P25552	Guanosine-5-triphosphate,3-diphosphate pyrophosphatase			3	1	1	1	2	1	1	6		+	0.596462	24.6114	1.03495	0.284127	0.570239	-5.7146	P25552	2	1.14701	24.8146	24.4531	NA	26.1321	NA	25.3879	24.8146	NA	NA	25.5989	NA	25.4652	24.8146	23.9929	24.132	25.5989	23.6647	25.4652
P69828	Galactitol-specific phosphotransferase enzyme IIA component			4	4	4	4	4	4	4	35		+	-0.138384	28.1655	-1.12659	0.285648	0.570239	-5.62211	P69828	5	-1.14312	29.974	29.8617	29.5972	29.5896	29.5864	29.4945	28.4326	28.1981	28.0733	28.0878	28.0729	28.1281	28.4326	28.1981	28.0733	28.0878	28.0729	28.1281
P0A8P3	Probable Fe(2+)-trafficking protein			6	6	4	6	4	6	5	42		+	-0.185627	28.7625	-1.03295	0.286766	0.570877	-5.71655	P0A8P3	5	-1.14027	30.4081	29.4818	30.1203	29.2856	30.1911	30.0087	29.1705	28.8634	28.5321	28.6683	28.7346	28.6063	29.1705	28.8634	28.5321	28.6683	28.7346	28.6063
P0AFR4	Uncharacterized protein YciO			5	3	5	3	2	2	3	19		+	-0.241647	28.1115	-1.18468	0.287196	0.570877	-5.56099	P0AFR4	3	-1.13918	28.7437	29.4453	28.1328	28.1025	28.3743	28.6083	28.0982	28.6555	27.9431	27.9937	27.921	28.0572	28.0982	28.6555	27.9431	27.9937	27.921	28.0572
P61889	Malate dehydrogenase			19	15	18	16	17	17	19	138		+	0.122026	30.1733	0.870823	0.287441	0.570877	-5.86664	P61889	16	1.13855	32.4068	32.8515	33.0803	32.5632	33.0588	33.2077	30.0046	30.1014	30.2309	30.0028	30.3509	30.3493	30.0046	30.1014	30.2309	30.0028	30.3509	30.3493
P0AEM9	Cystine-binding periplasmic protein			14	10	11	12	11	10	13	92		+	0.0755717	30.6539	0.852699	0.287981	0.571065	-5.88225	P0AEM9	11	1.13719	32.7422	32.9984	33.0052	32.6869	32.8025	32.9905	30.5779	30.6046	30.6658	30.7337	30.6924	30.6489	30.5779	30.6046	30.6658	30.7337	30.6924	30.6489
P77570	Anhydro-N-acetylmuramic acid kinase			2	1	0	1	1	1	2	7		+	0.596955	24.2062	2.11774	0.288426	0.571066	-4.42118	P77570	1	1.13606	23.2114	NA	24.0341	24.2689	24.5098	25.4204	23.4635	NA	24.3233	24.6389	24.7607	24.1145	23.4635	23.9365	24.3233	24.6389	24.7607	24.1145
P0ACF0	DNA-binding protein HU-alpha			6	5	4	6	3	4	5	57		+	0.19005	33.5058	1.10554	0.291437	0.57531	-5.64379	P0ACF0	4	1.12846	34.9283	34.4548	35.1346	34.7156	34.8043	34.9479	33.4217	33.1036	33.7072	33.6532	33.6114	33.538	33.4217	33.1036	33.7072	33.6532	33.6114	33.538
P71298	Putative prophage CP4-6 integrase			2	0	1	1	2	0	1	5		+	-0.652678	23.6635	-1.60992	0.291466	0.57531	-5.06828	P71298	1	-1.12839	NA	21.4502	23.9023	24.9122	NA	20.0534	NA	24.45	23.0642	23.4728	NA	23.2255	24.4554	24.45	23.0642	23.4728	23.3133	23.2255
P0A8P6	Tyrosine recombinase XerC			6	3	3	2	3	5	1	15		+	0.314397	25.6473	1.36259	0.293635	0.5787	-5.36342	P0A8P6	2	1.12296	26.6539	26.5872	26.5438	26.9129	27.6143	25.221	25.489	25.1143	25.8669	25.5853	26.0407	25.7873	25.489	25.1143	25.8669	25.5853	26.0407	25.7873
P0AAS7	Uncharacterized protein YbcJ			4	4	3	1	3	1	3	11		+	0.331449	27.2225	1.28114	0.295425	0.581334	-5.45569	P0AAS7	2	1.1185	28.999	28.6626	26.4017	28.5925	27.9448	28.4321	27.4505	27.1995	26.5202	27.3545	27.5409	27.2692	27.4505	27.1995	26.5202	27.3545	27.5409	27.2692
P0AEG4	Thiol:disulfide interchange protein DsbA			4	3	3	3	2	3	3	17		+	0.211362	29.0473	1.2559	0.296317	0.582197	-5.48367	P0AEG4	3	1.11629	29.9654	30.0695	29.8216	29.9971	30.2158	30.0778	28.8819	29.2055	28.7376	29.356	29.085	29.0181	28.8819	29.2055	28.7376	29.356	29.085	29.0181
P0ABT2	DNA protection during starvation protein			11	11	11	11	11	10	11	112		+	0.107761	32.4085	0.878263	0.297632	0.582418	-5.86016	P0ABT2	11	1.11303	34.8107	35.0267	34.7232	34.9279	34.7728	34.7407	32.3561	32.4407	32.2672	32.6177	32.476	32.2935	32.3561	32.4407	32.2672	32.6177	32.476	32.2935
P0AEH5	Protein ElaB			3	3	1	3	1	3	1	17		+	0.591088	29.26	1.00244	0.296903	0.582418	-5.74616	P0AEH5	2	1.11483	29.1899	28.8859	30.8079	29.7923	31.1277	30.0584	27.8457	28.9896	30.058	29.2079	30.0618	29.3969	27.8457	28.9896	30.058	29.2079	30.0618	29.3969
P65556	Uncharacterized Nudix hydrolase YfcD			3	2	1	1	1	1	2	8		+	-0.269949	26.3871	-1.71116	0.297791	0.582418	-4.94247	P65556	2	-1.11264	26.5438	26.7423	26.629	26.9079	27.4223	26.7492	26.3144	26.6165	26.6352	26.0214	26.4198	26.315	26.3144	26.6165	26.6352	26.0214	26.4198	26.315
P0A6W9	Glutamate--cysteine ligase			7	3	2	3	2	1	4	12		+	0.272172	27.2759	1.67101	0.298381	0.582683	-4.99264	P0A6W9	2	1.11119	27.8361	27.4911	28.184	27.1939	25.777	28.7121	27.3154	26.872	27.2321	27.2252	27.4908	27.5201	27.3154	26.872	27.2321	27.2252	27.4908	27.5201
P00888	Phospho-2-dehydro-3-deoxyheptonate aldolase, Tyr-sensitive			2	1	1	2	1	1	0	6		+	-0.891858	25.5754	-1.11857	0.303541	0.585629	-5.63039	P00888	1	-1.09855	26.2586	26.0037	25.8593	26.0043	25.9938	NA	26.2586	25.9089	25.8965	26.1223	25.9927	NA	26.2586	25.9089	25.8965	26.1223	25.9927	23.2735
P0A9E5	Fumarate and nitrate reduction regulatory protein			3	3	3	2	3	2	3	20		+	0.182863	28.5916	1.42642	0.303194	0.585629	-5.28923	P0A9E5	3	1.0994	29.7544	29.6171	29.2792	29.9263	29.04	28.8426	28.4037	28.4774	28.6193	28.8348	28.7092	28.505	28.4037	28.4774	28.6193	28.8348	28.7092	28.505
P0ABQ0	Coenzyme A biosynthesis bifunctional protein CoaBC;Phosphopantothenoylcysteine decarboxylase;Phosphopantothenate--cysteine ligase			6	4	5	4	6	6	6	37		+	0.215982	26.8096	0.967631	0.303045	0.585629	-5.77919	P0ABQ0	5	1.09976	28.4865	28.0702	28.5642	28.4834	29.121	28.9368	26.9119	26.2757	26.9172	26.7244	27.1379	26.8904	26.9119	26.2757	26.9172	26.7244	27.1379	26.8904
P0ACY3	Uncharacterized protein YeaG			4	3	0	2	1	4	1	8		+	0.625987	25.8543	1.62365	0.302873	0.585629	-5.05136	P0ACY3	1	1.10018	27.2954	NA	25.7845	25.9297	27.921	25.3956	25.9575	NA	25.9511	25.9075	26.4717	26.1227	25.9575	24.7154	25.9511	25.9075	26.4717	26.1227
P0AFI5	D-alanyl-D-alanine endopeptidase			2	1	1	1	1	1	2	7		+	-0.769741	26.1539	-0.95475	0.302755	0.585629	-5.79121	P0AFI5	2	-1.10047	26.5222	26.9127	26.2389	26.5292	NA	26.6802	26.5222	26.818	26.276	26.6471	NA	26.7575	26.5222	26.818	26.276	26.6471	23.9024	26.7575
P21829	Pyridoxal phosphate phosphatase YbhA			3	1	1	2	2	3	0	8		+	-0.89372	26.5308	-1.12353	0.3019	0.585629	-5.62528	P21829	1	-1.10255	26.8103	26.9928	27.8604	27.7152	28.1465	NA	26.8196	26.9072	27.2063	27.1137	26.9038	NA	26.8196	26.9072	27.2063	27.1137	26.9038	24.2345
P30125	3-isopropylmalate dehydrogenase			3	1	3	3	3	1	1	12		+	-0.265991	26.4551	-1.7371	0.300619	0.585629	-4.90988	P30125	2	-1.10568	26.6044	28.0556	27.7275	27.762	26.1064	26.4169	26.5293	26.6291	26.6058	26.517	26.0301	26.4191	26.5293	26.6291	26.6058	26.517	26.0301	26.4191
P36680	Cell division protein ZapD			6	4	1	5	4	5	2	22		+	0.476723	27.429	1.03783	0.301961	0.585629	-5.71177	P36680	2	1.1024	29.0044	26.9938	29.3813	28.7052	29.4033	28.4729	27.3594	26.2508	27.9617	27.3767	28.005	27.6204	27.3594	26.2508	27.9617	27.3767	28.005	27.6204
P05458	Protease 3			6	1	1	3	2	1	4	13		+	0.516694	24.2941	1.00073	0.307646	0.592658	-5.7478	P05458	2	1.08862	22.7068	25.3897	24.4745	25.3553	24.6743	26.6102	22.9375	24.4276	24.7423	24.124	24.9039	24.6296	22.9375	24.4276	24.7423	24.124	24.9039	24.6296
P07395	Phenylalanine--tRNA ligase beta subunit			29	16	18	17	17	18	20	123		+	-0.0869619	28.9573	-0.779648	0.308207	0.592848	-5.94259	P07395	17	-1.08728	31.9024	32.2533	32.0559	31.7294	31.9936	31.9354	29.0077	29.0965	28.8982	29.0329	28.8041	28.9045	29.0077	29.0965	28.8982	29.0329	28.8041	28.9045
P0AEK2	3-oxoacyl-[acyl-carrier-protein] reductase FabG			8	3	6	4	5	6	6	33		+	0.164227	29.8594	1.11398	0.309851	0.595119	-5.63512	P0AEK2	4	1.08333	31.3144	32.0305	30.9838	31.4903	31.8039	31.75	29.8178	29.9743	29.5396	30.0698	29.8449	29.9097	29.8178	29.9743	29.5396	30.0698	29.8449	29.9097
P0ABD8	Biotin carboxyl carrier protein of acetyl-CoA carboxylase			2	2	2	2	2	2	2	17		+	0.195079	29.8113	1.26937	0.311144	0.595323	-5.46877	P0ABD8	3	1.08025	30.4079	30.5485	30.7912	30.5207	30.7585	30.9208	29.6158	29.6631	29.8623	29.8242	29.7337	30.1685	29.6158	29.6631	29.8623	29.8242	29.7337	30.1685
P0AFU8	Riboflavin synthase			5	5	5	5	5	4	4	33		+	0.107607	28.0642	1.18647	0.31131	0.595323	-5.55909	P0AFU8	5	1.07985	30.0479	29.4774	29.5942	29.611	30.061	29.808	28.0213	28.0102	27.9996	28.0375	28.1783	28.1382	28.0213	28.0102	27.9996	28.0375	28.1783	28.1382
P43672	ABC transporter ATP-binding protein uup			11	8	6	6	4	9	9	48		+	0.201024	26.9569	0.956762	0.31135	0.595323	-5.78934	P43672	5	1.07976	28.6685	28.7685	28.4212	28.3309	29.541	29.4059	27.0016	26.5805	26.9872	26.7128	27.3265	27.133	27.0016	26.5805	26.9872	26.7128	27.3265	27.133
P08839	Phosphoenolpyruvate-protein phosphotransferase			20	16	12	13	16	14	15	105		+	0.0806124	29.9643	0.792415	0.313396	0.598344	-5.93235	P08839	13	1.07489	32.7902	32.7474	32.4429	32.6206	32.781	32.6237	29.9928	29.8094	29.9697	29.9901	29.9475	30.0761	29.9928	29.8094	29.9697	29.9901	29.9475	30.0761
P0ADT8	Uncharacterized protein YgiM			7	4	3	4	4	5	5	30		+	0.211535	27.2503	0.997431	0.314888	0.599408	-5.75096	P0ADT8	4	1.07136	27.7271	26.8167	28.6373	28.5587	28.9494	27.6794	27.3068	26.7008	27.4261	27.2569	27.4278	27.3835	27.3068	26.7008	27.4261	27.2569	27.4278	27.3835
P17952	UDP-N-acetylmuramate--L-alanine ligase			7	2	3	3	5	4	5	19		+	0.228949	26.3979	1.10957	0.314874	0.599408	-5.63966	P17952	3	1.07139	26.5284	27.9966	27.3383	28.265	27.7506	27.9625	25.8583	26.4756	26.5162	26.4358	26.4572	26.644	25.8583	26.4756	26.5162	26.4358	26.4572	26.644
P60906	Histidine--tRNA ligase			12	9	10	11	10	11	8	79		+	0.09245	28.8641	0.87265	0.315664	0.599995	-5.86505	P60906	9	1.06953	31.124	31.4594	30.7754	31.4354	31.4556	31.06	28.957	28.7831	28.7136	28.9417	28.8566	28.9328	28.957	28.7831	28.7136	28.9417	28.8566	28.9328
P69411	Outer membrane lipoprotein RcsF			4	3	1	3	3	3	3	17		+	0.27999	27.5523	1.40376	0.3176	0.602783	-5.31575	P69411	2	1.06498	28.5698	27.5143	28.4237	28.5709	28.6675	27.9272	27.6997	27.3193	27.218	27.8061	27.8868	27.3841	27.6997	27.3193	27.218	27.8061	27.8868	27.3841
P36938	Phosphoglucomutase			13	11	10	8	9	8	7	68		+	-0.121204	28.1749	-0.890633	0.319164	0.604855	-5.84929	P36938	8	-1.06131	30.7842	30.0677	29.8782	29.8664	30.223	30.0227	28.3557	28.3185	28.0321	27.9722	28.1412	28.2294	28.3557	28.3185	28.0321	27.9722	28.1412	28.2294
P0A6E1	Shikimate kinase 2			2	0	1	1	1	1	1	5		+	0.621206	24.4238	1.46287	0.32112	0.606011	-5.24619	P0A6E1	1	1.05675	NA	25.5403	25.0247	24.5008	24.6548	24.8534	NA	NA	25.0618	24.6187	24.6537	24.9308	23.7839	23.4938	25.0618	24.6187	24.6537	24.9308
P0A794	Pyridoxine 5-phosphate synthase			7	5	7	5	5	4	3	37		+	0.169393	27.3714	1.05691	0.321191	0.606011	-5.69289	P0A794	4	1.05659	29.1506	29.9024	29.279	29.1307	28.7733	28.8969	27.0502	27.4409	27.3691	27.5235	27.2443	27.6007	27.0502	27.4409	27.3691	27.5235	27.2443	27.6007
P39280	L-lysine 2,3-aminomutase			5	2	1	2	3	2	2	13		+	0.414332	25.4525	1.0297	0.320349	0.606011	-5.71973	P39280	2	1.05855	26.5115	24.4543	26.1279	24.8649	25.6941	25.7479	25.3757	NA	25.9027	NA	25.7841	25.9164	25.3757	24.4576	25.9027	25.2785	25.7841	25.9164
P0A780	N utilization substance protein B			5	4	3	4	2	4	5	22		+	0.176632	29.2657	1.35149	0.322523	0.606889	-5.37616	P0A780	3	1.05349	30.2924	30.2983	30.4559	30.0816	30.5372	30.5088	29.1343	29.2829	29.1148	29.5668	29.2479	29.2472	29.1343	29.2829	29.1148	29.5668	29.2479	29.2472
P0ACZ8	Transcriptional regulatory protein CusR			2	2	1	1	1	2	1	9		+	-0.277761	25.1677	-1.37693	0.323279	0.606889	-5.34689	P0ACZ8	2	-1.05174	25.5535	25.3049	25.3725	24.6087	25.7004	24.844	25.293	25.2136	25.4131	24.7301	25.4315	24.9247	25.293	25.2136	25.4131	24.7301	25.4315	24.9247
P0ADS9	Uncharacterized protein YggN			2	1	1	1	2	1	1	14		+	0.568239	27.2934	0.942493	0.323355	0.606889	-5.80254	P0ADS9	2	1.05157	27.4497	26.6869	28.2079	27.5245	28.5999	28.4859	27.1079	26.1155	27.8044	26.5637	28.0956	28.0732	27.1079	26.1155	27.8044	26.5637	28.0956	28.0732
P21513	Ribonuclease E			26	24	19	15	16	19	18	126		+	0.160954	28.3379	0.836673	0.323548	0.606889	-5.89585	P21513	16	1.05112	31.4637	31.0774	30.5632	31.0727	31.2561	31.0894	28.44	28.445	27.8872	28.581	28.3929	28.2812	28.44	28.445	27.8872	28.581	28.3929	28.2812
P0A858	Triosephosphate isomerase			8	7	6	7	7	7	8	94		+	0.150257	31.1942	0.891249	0.325778	0.609404	-5.84875	P0A858	7	1.04598	32.9943	33.3891	33.1759	33.2724	33.3897	33.0458	30.9054	31.3925	31.0593	31.4228	31.2936	31.0916	30.9054	31.3925	31.0593	31.4228	31.2936	31.0916
P75838	Ribosomal protein S12 methylthiotransferase accessory factor YcaO			7	5	1	4	2	1	3	16		+	-0.348041	26.8383	-1.09927	0.325839	0.609404	-5.6502	P75838	2	-1.04584	28.026	27.3347	27.9658	27.6055	26.0517	27.968	27.161	26.7809	27.095	26.8497	26.003	27.14	27.161	26.7809	27.095	26.8497	26.003	27.14
P0C018	50S ribosomal protein L18			3	2	3	3	3	3	3	23		+	0.160242	30.3933	1.55315	0.3278	0.610402	-5.13772	P0C018	3	1.04134	30.7496	31.156	30.9854	30.8747	30.9443	31.187	30.2666	30.3658	30.3072	30.4329	30.3851	30.6022	30.2666	30.3658	30.3072	30.4329	30.3851	30.6022
P10371	1-(5-phosphoribosyl)-5-[(5-phosphoribosylamino)methylideneamino] imidazole-4-carboxamide isomerase			4	2	2	2	2	2	0	7		+	-0.550427	25.9219	-1.90752	0.327261	0.610402	-4.693	P10371	1	-1.04257	26.9634	27.0699	26.816	26.8933	25.9195	NA	26.0802	26.2771	26.2339	26.2877	25.309	NA	26.0802	26.2771	26.2339	26.2877	25.309	25.3432
P27278	Trifunctional NAD biosynthesis/regulator protein NadR;Transcriptional regulator NadR;Nicotinamide mononucleotide adenylyltransferase;Ribosylnicotinamide kinase			4	1	1	2	3	2	1	8		+	0.268433	25.2674	1.41749	0.327703	0.610402	-5.29971	P27278	2	1.04156	24.9535	25.0278	26.0301	26.6224	26.2664	25.1955	24.9535	24.933	25.5131	25.4794	25.4527	25.2728	24.9535	24.933	25.5131	25.4794	25.4527	25.2728
P08312	Phenylalanine--tRNA ligase alpha subunit			15	14	8	7	7	7	9	56		+	-0.106965	28.7128	-0.872732	0.329571	0.610655	-5.86498	P08312	8	-1.03729	31.521	31.2552	30.3393	30.6312	30.7701	30.8212	28.8027	28.8906	28.6055	28.7857	28.5734	28.6189	28.8027	28.8906	28.6055	28.7857	28.5734	28.6189
P0A7S9	30S ribosomal protein S13			9	7	8	9	8	7	8	69		+	0.107939	32.6958	0.874258	0.328686	0.610655	-5.86365	P0A7S9	8	1.03931	34.4909	34.4597	34.6887	34.8621	34.1135	34.6825	32.5681	32.7157	32.6416	32.9234	32.5813	32.7444	32.5681	32.7157	32.6416	32.9234	32.5813	32.7444
P0ADN6	Uncharacterized lipoprotein YifL			2	1	2	1	1	2	1	10		+	-0.753418	24.9833	-0.898198	0.32897	0.610655	-5.84259	P0ADN6	2	-1.03866	26.3357	26.4866	23.3581	24.8174	26.0898	23.8909	26.4204	26.1796	23.48	25.02	24.7468	24.0529	26.4204	26.1796	23.48	25.02	24.7468	24.0529
P60716	Lipoyl synthase			13	7	8	10	10	7	9	67		+	0.130528	29.6839	0.868205	0.329839	0.610655	-5.86891	P60716	8	1.03668	31.0816	31.6992	31.0587	31.4924	30.6561	31.461	29.6576	29.7991	29.399	29.919	29.6121	29.7163	29.6576	29.7991	29.399	29.919	29.6121	29.7163
P36929	Ribosomal RNA small subunit methyltransferase B			10	6	3	5	5	5	7	28		+	0.197557	26.8332	0.969851	0.331522	0.612885	-5.77711	P36929	4	1.03286	28.3856	26.9733	28.5034	27.6669	28.6054	28.4076	26.6531	26.567	26.9833	26.6652	27.2724	26.8584	26.6531	26.567	26.9833	26.6652	27.2724	26.8584
P0AA16	Transcriptional regulatory protein OmpR			4	3	3	4	3	4	3	21		+	0.188318	28.3286	0.981692	0.332272	0.613389	-5.76595	P0AA16	4	1.03115	29.2591	29.6438	29.6593	29.9517	29.8655	29.5495	28.0062	28.2034	28.4936	28.6923	28.1864	28.3895	28.0062	28.2034	28.4936	28.6923	28.1864	28.3895
P0A6B4	Alanine racemase, biosynthetic			4	2	2	2	1	2	1	9		+	0.403327	25.6634	0.997287	0.334271	0.616192	-5.7511	P0A6B4	2	1.02664	26.0731	25.8971	26.096	25.7456	26.5566	25.5377	25.5191	24.6638	26.2023	25.8663	26.1112	25.6177	25.5191	24.6638	26.2023	25.8663	26.1112	25.6177
P25745	tRNA-specific 2-thiouridylase MnmA			5	3	4	1	1	1	1	9		+	-0.759788	25.6931	-0.88367	0.33552	0.617607	-5.85542	P25745	2	-1.02382	28.371	28.1835	26.2964	24.908	NA	25.7562	26.8257	27.2608	NA	25.5179	NA	25.6116	26.8257	27.2608	24.1326	25.5179	24.8102	25.6116
P0A7V3	30S ribosomal protein S3			11	11	11	11	10	10	10	98		+	0.114607	33.4634	0.812507	0.338701	0.618588	-5.91597	P0A7V3	11	1.0167	34.9916	35.1638	34.7999	35.1178	35.0257	35.0027	33.4551	33.4872	33.2759	33.7408	33.3408	33.4804	33.4551	33.4872	33.2759	33.7408	33.3408	33.4804
P0A873	tRNA (guanine-N(1)-)-methyltransferase			2	2	0	1	0	1	0	4		+	-0.691815	24.3921	-1.17609	0.337034	0.618588	-5.57015	P0A873	1	-1.02043	26.8089	NA	25.1389	NA	24.117	NA	25.45	NA	25.1744	NA	24.5212	NA	25.45	23.5898	25.1744	24.2999	24.5212	23.3176
P0AC47	Fumarate reductase iron-sulfur subunit			6	4	4	5	5	5	4	26		+	0.120084	29.8619	1.01205	0.338858	0.618588	-5.7369	P0AC47	5	1.01635	30.5017	29.3856	31.1799	30.8981	31.1311	30.7151	29.7018	29.7324	29.9712	29.8295	30.0095	29.9268	29.7018	29.7324	29.9712	29.8295	30.0095	29.9268
P30859	Putative ABC transporter arginine-binding protein 2			6	4	6	4	6	4	4	38		+	0.111758	28.4167	1.04842	0.338835	0.618588	-5.70132	P30859	5	1.0164	29.8146	29.4876	29.7292	29.5644	30.002	29.7733	28.3001	28.2669	28.5156	28.4914	28.4647	28.4617	28.3001	28.2669	28.5156	28.4914	28.4647	28.4617
P37903	Universal stress protein F			3	3	3	3	2	3	3	22		+	0.1555	27.0936	1.53482	0.338946	0.618588	-5.15995	P37903	3	1.01615	26.9915	27.9499	27.7691	27.333	27.9364	27.8384	27.054	26.9855	27.0081	27.2756	27.0519	27.1867	27.054	26.9855	27.0081	27.2756	27.0519	27.1867
P39286	Putative ribosome biogenesis GTPase RsgA			4	2	3	1	1	2	3	11		+	0.310986	27.0861	1.14278	0.336636	0.618588	-5.60527	P39286	2	1.02132	27.5128	27.6072	26.9442	26.5109	28.0404	28.289	26.9524	26.8484	26.9912	26.6387	27.4924	27.5939	26.9524	26.8484	26.9912	26.6387	27.4924	27.5939
P07003	Pyruvate dehydrogenase [ubiquinone];Alpha-peptide			7	5	2	6	6	5	5	27		+	0.175603	26.7585	1.25045	0.339438	0.618606	-5.48968	P07003	3	1.01505	27.4985	27.6763	28.3151	28.6838	28.7837	28.4752	26.4251	26.7231	26.8638	26.8105	26.816	26.9123	26.4251	26.7231	26.8638	26.8105	26.816	26.9123
P0A6S7	Glycerol-3-phosphate dehydrogenase [NAD(P)+]			8	6	4	6	3	6	5	31		+	-0.188888	26.9262	-0.953894	0.341961	0.622321	-5.792	P0A6S7	4	-1.00945	29.0466	28.3469	29.2117	27.3993	29.0657	28.0889	27.0103	26.8868	27.1648	26.4795	27.1579	26.8579	27.0103	26.8868	27.1648	26.4795	27.1579	26.8579
P0A6K3	Peptide deformylase			6	5	5	5	4	5	6	37		+	-0.116734	28.8519	-1.01335	0.342478	0.622379	-5.73565	P0A6K3	5	-1.0083	30.1273	30.0875	30.1086	29.6447	30.0491	30.1071	28.8831	28.907	28.9407	28.9767	28.7236	28.6803	28.8831	28.907	28.9407	28.9767	28.7236	28.6803
P05020	Dihydroorotase			8	3	7	6	6	5	6	38		+	-0.127717	28.8097	-1.17746	0.343517	0.622503	-5.56869	P05020	4	-1.006	30.1109	30.6865	30.4691	29.8147	30.3218	29.8735	28.7452	29.0039	28.8714	28.6783	28.7742	28.7849	28.7452	29.0039	28.8714	28.6783	28.7742	28.7849
P0AC55	Nitrogen regulatory protein P-II 2			2	2	1	1	1	1	2	3		+	0.441787	25.7225	0.943644	0.343264	0.622503	-5.80148	P0AC55	2	1.00656	26.5296	25.1686	25.6889	24.8021	26.2512	27.5024	25.5074	25.2541	25.7433	24.9525	26.1363	26.7414	25.5074	25.2541	25.7433	24.9525	26.1363	26.7414
P0ADB1	Osmotically-inducible lipoprotein E			3	3	2	3	3	3	2	17		+	0.257098	27.1873	0.958254	0.345597	0.624564	-5.78795	P0ADB1	3	1.00142	27.9122	27.7157	28.1436	27.9836	28.871	26.2288	27.3164	27.0313	26.8284	27.3607	27.7521	26.8346	27.3164	27.0313	26.8284	27.3607	27.7521	26.8346
P30178	Uncharacterized oxidoreductase YbiC			6	4	4	3	4	4	5	27		+	-0.191192	26.6097	-0.94074	0.345628	0.624564	-5.80415	P30178	4	-1.00135	27.3108	28.4103	27.0624	27.3482	28.2059	27.236	26.4898	27.1117	26.5143	26.6466	26.5286	26.367	26.4898	27.1117	26.5143	26.6466	26.5286	26.367
P0A8E7	UPF0234 protein YajQ			6	4	5	5	5	4	5	33		+	0.152747	30.6539	0.906602	0.350876	0.628735	-5.8351	P0A8E7	5	0.989883	31.5498	32.2607	31.2146	32.371	31.5577	32.0094	30.479	30.754	30.4996	31.016	30.5164	30.6585	30.479	30.754	30.4996	31.016	30.5164	30.6585
P0A921	Phospholipase A1			7	3	3	4	4	4	6	24		+	-0.158528	26.4837	-0.99292	0.350166	0.628735	-5.75527	P0A921	4	-0.991428	27.5781	27.6585	28.2534	27.4593	28.2375	28.6262	26.6562	26.4562	26.5764	26.1121	26.6087	26.4925	26.6562	26.4562	26.5764	26.1121	26.6087	26.4925
P33916	Uncharacterized ABC transporter ATP-binding protein YejF			2	1	0	2	1	1	1	6		+	0.676591	25.9557	1.13875	0.349545	0.628735	-5.60947	P33916	1	0.992781	26.3351	NA	26.9736	26.055	26.4854	26.1473	26.3351	NA	26.275	26.173	26.4842	26.2247	26.3351	24.242	26.275	26.173	26.4842	26.2247
P52108	Transcriptional regulatory protein RstA			4	1	3	1	4	2	3	11		+	-0.249304	25.867	-1.42318	0.348811	0.628735	-5.29304	P52108	2	-0.994382	25.4653	26.9604	26.268	26.3526	26.7655	26.6944	26.0512	25.8536	26.0703	26.0534	25.698	25.4757	26.0512	25.8536	26.0703	26.0534	25.698	25.4757
P60651	Agmatinase			7	6	6	5	7	7	4	49		+	0.11481	28.9744	0.997302	0.349844	0.628735	-5.75109	P60651	5	0.992128	30.7751	30.5911	30.6882	31.1251	31.0764	30.2422	28.9276	28.7936	29.0297	29.1562	28.9973	28.9418	28.9276	28.7936	29.0297	29.1562	28.9973	28.9418
Q46920	NADPH-dependent 7-cyano-7-deazaguanine reductase			8	5	4	5	4	6	6	30		+	0.200743	25.8582	0.86795	0.350715	0.628735	-5.86913	Q46920	5	0.990234	27.349	26.8358	27.7079	27.1956	27.9681	27.8073	26.2211	25.3944	25.658	26.1058	25.8975	25.8724	26.2211	25.3944	25.658	26.1058	25.8975	25.8724
P39199	50S ribosomal protein L3 glutamine methyltransferase			6	4	6	3	4	3	3	27		+	-0.599735	26.686	-0.828918	0.351719	0.629366	-5.90235	P39199	4	-0.988053	28.3485	29.1046	27.5687	28.0319	27.8789	25.2094	26.7878	27.4105	26.7594	27.1364	27.2771	24.745	26.7878	27.4105	26.7594	27.1364	27.2771	24.745
P0A8J4	UPF0250 protein YbeD			3	2	2	2	1	2	3	12		+	-0.315233	26.861	-1.06505	0.35229	0.629509	-5.68477	P0A8J4	2	-0.986816	27.3589	27.6495	27.0394	26.9477	27.0598	27.2706	27.228	27.3903	26.4375	27.0095	26.6357	26.465	27.228	27.3903	26.4375	27.0095	26.6357	26.465
P0ADY3	50S ribosomal protein L14			5	2	4	4	4	4	5	32		+	0.167593	31.3521	1.2394	0.353053	0.629995	-5.50182	P0ADY3	3	0.985164	32.6613	32.8473	32.652	32.4445	32.8538	32.6079	31.1831	31.3793	31.2427	31.6283	31.4377	31.2418	31.1831	31.3793	31.2427	31.6283	31.4377	31.2418
P0AEG6	Thiol:disulfide interchange protein DsbC			2	0	1	2	2	2	1	6		+	0.689275	25.9446	1.09788	0.354568	0.631821	-5.65162	P0AEG6	1	0.981891	NA	26.6761	26.4549	27.1434	26.5633	26.1605	NA	26.6006	25.9479	26.6903	25.9203	26.2571	24.2513	26.6006	25.9479	26.6903	25.9203	26.2571
P0A6U5	Ribosomal RNA small subunit methyltransferase G			4	4	2	3	2	2	3	16		+	0.153022	27.1864	1.40626	0.356579	0.63271	-5.31283	P0A6U5	3	0.977566	27.8094	27.6887	27.7892	27.5254	27.919	27.7395	26.9867	27.1267	27.2163	27.3114	27.3119	27.1656	26.9867	27.1267	27.2163	27.3114	27.3119	27.1656
P0ADV5	Uncharacterized protein YhbW			2	1	1	2	1	2	2	6		+	0.255308	24.6131	1.30399	0.356291	0.63271	-5.43009	P0ADV5	2	0.978183	24.3758	24.7874	25.3317	24.2494	25.9125	25.7483	24.3513	24.7232	24.382	24.3979	24.9348	24.8898	24.3513	24.7232	24.382	24.3979	24.9348	24.8898
P12295	Uracil-DNA glycosylase			6	4	3	4	2	4	3	18		+	0.183509	26.8014	1.10908	0.356325	0.63271	-5.64016	P12295	3	0.97811	27.6816	27.1066	28.0119	27.0873	27.7037	27.3603	26.5735	26.5384	27.0171	26.7909	26.8641	27.0245	26.5735	26.5384	27.0171	26.7909	26.8641	27.0245
P39377	Isoaspartyl dipeptidase			8	4	5	6	5	6	6	35		+	-0.143724	28.0869	-0.904274	0.35704	0.63271	-5.83718	P39377	5	-0.976576	29.4484	29.7795	28.9451	29.0572	29.7005	29.9407	28.141	28.443	27.8921	28.0279	28.0287	27.9885	28.141	28.443	27.8921	28.0279	28.0287	27.9885
P31677	Alpha,alpha-trehalose-phosphate synthase [UDP-forming]			3	2	1	1	1	2	1	8		+	0.297574	29.2927	1.08537	0.358588	0.634577	-5.66432	P31677	2	0.973261	31.7661	26.004	26.6967	26.2278	27.5196	26.4178	29.1289	28.7391	29.5637	29.1756	29.8238	29.325	29.1289	28.7391	29.5637	29.1756	29.8238	29.325
P0A6W5	Transcription elongation factor GreA			8	7	7	5	6	3	4	40		+	-0.132206	28.6129	-1.05179	0.363987	0.643244	-5.69797	P0A6W5	4	-0.961784	30.6079	30.6474	29.7968	30.3657	29.8705	30.1669	28.8539	28.6911	28.4919	28.548	28.611	28.4814	28.8539	28.6911	28.4919	28.548	28.611	28.4814
P02413	50S ribosomal protein L15			8	7	6	6	6	6	5	48		+	0.112593	32.9436	0.86978	0.365439	0.643252	-5.86754	P02413	6	0.958718	33.996	34.0261	34.0165	34.0319	34.1073	34.1189	32.8346	32.7436	33.0835	32.9596	32.9257	33.1143	32.8346	32.7436	33.0835	32.9596	32.9257	33.1143
P25888	ATP-dependent RNA helicase RhlE			10	4	3	4	4	4	4	21		+	-0.157176	26.2798	-0.948078	0.365967	0.643252	-5.79739	P25888	4	-0.957606	27.4281	27.2385	27.83	27.9698	26.6384	27.8379	26.4562	26.4189	26.2002	26.4755	25.9623	26.1659	26.4562	26.4189	26.2002	26.4755	25.9623	26.1659
P63386	Probable phospholipid import ATP-binding protein MlaF			2	1	2	2	2	2	2	18		+	0.218539	26.7491	1.80162	0.364998	0.643252	-4.8283	P63386	2	0.959648	24.985	27.739	27.7741	28.0479	27.8789	27.553	26.6242	26.7188	26.5764	27.0171	26.8704	26.6875	26.6242	26.7188	26.5764	27.0171	26.8704	26.6875
P69783	Glucose-specific phosphotransferase enzyme IIA component			10	7	7	6	6	6	8	59		+	0.16741	32.6172	0.808768	0.365997	0.643252	-5.91904	P69783	7	0.957544	33.7977	33.5225	33.7038	33.4004	33.9124	33.9408	32.6579	32.4865	32.456	32.2756	32.8618	32.9653	32.6579	32.4865	32.456	32.2756	32.8618	32.9653
P0AA39	Ribosomal large subunit pseudouridine synthase C			9	7	4	4	5	5	4	25		+	0.100567	26.8888	1.00925	0.367489	0.644991	-5.73961	P0AA39	5	0.954406	28.5063	27.4739	28.2152	28.2792	28.2588	28.1292	26.959	26.741	26.8154	26.9281	26.9331	26.9559	26.959	26.741	26.8154	26.9281	26.9331	26.9559
P0DTT0	50S ribosomal subunit assembly factor BipA			20	16	15	17	16	15	18	133		+	0.0709281	30.4597	0.67606	0.36843	0.645759	-6.02066	P0DTT0	16	0.952433	33.317	33.0977	33.1093	33.2706	33.2026	33.2008	30.4615	30.4694	30.3419	30.6196	30.4501	30.4158	30.4615	30.4694	30.3419	30.6196	30.4501	30.4158
P0ABX8	Flagellar protein FliL			6	4	3	5	3	3	6	26		+	-0.155276	26.495	-0.943633	0.369119	0.646085	-5.80149	P0ABX8	4	-0.95099	27.5095	27.4933	28.5279	27.9513	27.3272	28.1016	26.3632	26.6007	26.7538	26.6632	26.3075	26.2812	26.3632	26.6007	26.7538	26.6632	26.3075	26.2812
P05459	Erythronate-4-phosphate dehydrogenase			16	11	10	8	9	7	7	49		+	0.125459	27.4183	0.793782	0.370242	0.646286	-5.93125	P05459	8	0.948644	29.5077	29.7563	29.2045	29.1377	29.6745	29.5116	27.3245	27.6212	27.1211	27.5922	27.4797	27.3713	27.3245	27.6212	27.1211	27.5922	27.4797	27.3713
P0A8Q0	Fumarate reductase subunit C			2	1	1	2	1	1	1	6		+	0.669295	25.1999	0.822782	0.370036	0.646286	-5.90747	P0A8Q0	2	0.949074	25.2038	NA	25.8009	NA	26.3562	26.0665	25.2038	NA	25.7489	NA	26.355	26.1438	25.2038	23.6431	25.7489	24.1049	26.355	26.1438
P0AF20	N-acetylglucosamine repressor			3	2	1	1	2	2	2	12		+	0.216952	26.1953	1.73493	0.371081	0.64687	-4.91261	P0AF20	2	0.946895	26.2198	26.327	26.0002	27.292	26.9447	26.5789	26.0264	26.2145	26.0196	26.405	26.3815	26.1248	26.0264	26.2145	26.0196	26.405	26.3815	26.1248
P0A9L8	Pyrroline-5-carboxylate reductase			2	1	2	1	2	2	2	12		+	-0.253492	26.9733	-1.20883	0.37215	0.647854	-5.53507	P0A9L8	2	-0.944669	27.0591	27.4447	27.682	26.9693	28.0814	27.2554	26.844	27.0387	27.4173	26.5522	27.0639	26.9234	26.844	27.0387	27.4173	26.5522	27.0639	26.9234
P0AFD6	NADH-quinone oxidoreductase subunit I			3	3	3	3	1	3	3	16		+	0.209498	27.3438	1.98361	0.373199	0.648221	-4.595	P0AFD6	2	0.942489	27.9139	27.9782	27.7905	27.4042	28.2943	28.0733	27.3362	27.2451	27.1359	27.4213	27.546	27.3784	27.3362	27.2451	27.1359	27.4213	27.546	27.3784
P33920	Nucleoid-associated protein YejK			9	6	5	7	6	8	7	38		+	0.0879211	27.2005	0.908098	0.373371	0.648221	-5.83376	P33920	6	0.942132	29.3618	28.9037	29.1033	29.0889	29.8455	29.5803	27.1676	27.0686	27.2333	27.1857	27.2469	27.3006	27.1676	27.0686	27.2333	27.1857	27.2469	27.3006
P00562	Bifunctional aspartokinase/homoserine dehydrogenase 2;Aspartokinase;Homoserine dehydrogenase			9	6	4	4	4	5	3	27		+	0.172469	25.6967	0.882923	0.378571	0.652168	-5.85608	P00562	4	0.931401	27.6341	26.6711	27.5444	26.6881	27.5388	26.8657	25.5485	25.2847	25.9981	25.8049	25.7631	25.7807	25.5485	25.2847	25.9981	25.8049	25.7631	25.7807
P0A937	Outer membrane protein assembly factor BamE			2	2	2	1	1	2	2	13		+	0.224567	28.661	1.46948	0.377304	0.652168	-5.23834	P0A937	2	0.934006	29.0895	27.1686	28.4851	29.1714	29.0578	29.3707	28.6381	28.7098	28.2982	28.922	28.638	28.7598	28.6381	28.7098	28.2982	28.922	28.638	28.7598
P0AFH8	Osmotically-inducible protein Y			6	2	3	1	4	6	4	22		+	0.616885	26.3111	0.815134	0.377218	0.652168	-5.91381	P0AFH8	2	0.934182	26.1411	27.8114	NA	28.8555	28.2875	25.298	26.0186	26.6823	NA	27.9094	26.7781	25.1711	26.0186	26.6823	25.307	27.9094	26.7781	25.1711
P22255	3(2),5-bisphosphate nucleotidase CysQ			2	1	1	1	1	1	1	6		+	-0.394463	25.2465	-0.881941	0.378694	0.652168	-5.85694	P22255	2	-0.931147	25.8863	26.0563	26.3448	25.0012	24.6823	25.2702	25.8863	25.9615	NA	25.1191	24.6812	25.3476	25.8863	25.9615	24.4835	25.1191	24.6812	25.3476
P31802	Nitrate/nitrite response regulator protein NarP			5	4	4	3	5	4	4	31		+	-0.183279	27.5472	-0.868408	0.378357	0.652168	-5.86873	P31802	4	-0.93184	29.3776	29.5615	29.3196	29.3096	29.256	29.0157	27.5513	27.5185	27.8467	27.126	27.8281	27.4125	27.5513	27.5185	27.8467	27.126	27.8281	27.4125
P33030	Uncharacterized protein YeiR			3	1	0	1	3	2	2	10		+	0.555857	24.2232	1.26723	0.377107	0.652168	-5.47114	P33030	1	0.934411	23.5018	NA	24.8409	25.7991	25.1143	25.7443	23.26	NA	24.6515	23.8796	24.8528	24.7709	23.26	23.9242	24.6515	23.8796	24.8528	24.7709
P08390	USG-1 protein			3	1	2	3	2	3	2	14		+	-0.285614	28.0766	-1.03106	0.379839	0.653263	-5.71841	P08390	2	-0.928799	26.0602	29.2128	29.2487	28.4065	26.8899	28.5673	27.6703	28.4311	28.5567	28.16	27.6674	27.974	27.6703	28.4311	28.5567	28.16	27.6674	27.974
P24202	Mrr restriction system protein			3	2	2	0	2	1	1	8		+	-0.48354	24.4153	-1.78798	0.380447	0.653431	-4.8456	P24202	1	-0.927556	24.4855	24.9522	NA	25.4109	24.3558	23.9768	24.6556	24.3229	NA	23.7381	24.5414	24.241	24.6556	24.3229	24.9926	23.7381	24.5414	24.241
P0A962	L-asparaginase 1			3	1	3	2	2	1	2	9		+	0.246726	26.7608	1.19457	0.381553	0.654455	-5.55041	P0A962	2	0.925295	26.2732	28.2116	27.8327	27.2583	26.8338	27.6937	26.3922	26.5092	27.0109	26.6557	26.9516	27.0452	26.3922	26.5092	27.0109	26.6557	26.9516	27.0452
P77718	tRNA sulfurtransferase			19	11	9	7	11	10	10	64		+	0.151291	28.2791	0.771037	0.382106	0.654529	-5.94943	P77718	8	0.924166	30.0689	29.655	29.4938	29.3861	30.3042	30.4897	28.4464	28.3513	27.8127	28.2125	28.4186	28.4332	28.4464	28.3513	27.8127	28.2125	28.4186	28.4332
P0A6I0	Cytidylate kinase			6	6	5	6	6	6	6	56		+	-0.136478	28.5955	-0.804127	0.384987	0.657708	-5.92284	P0A6I0	6	-0.918306	30.9059	30.3153	30.8385	30.0333	30.654	30.2099	28.4367	28.9418	28.6126	28.7124	28.4364	28.4329	28.4367	28.9418	28.6126	28.7124	28.4364	28.4329
P60390	Ribosomal RNA small subunit methyltransferase H			7	5	4	4	6	6	5	29		+	0.129975	27.6182	0.859935	0.384564	0.657708	-5.87605	P60390	5	0.919164	28.8771	28.6218	28.896	28.9855	29.4084	29.3476	27.3421	27.7003	27.6174	27.7271	27.4883	27.8342	27.3421	27.7003	27.6174	27.7271	27.4883	27.8342
P0A6R0	3-oxoacyl-[acyl-carrier-protein] synthase 3			7	7	7	3	6	6	5	34		+	-0.114621	29.8156	-1.07869	0.388037	0.662037	-5.67108	P0A6R0	4	-0.912137	31.1628	30.0917	30.5512	29.5836	30.7689	30.6013	29.9927	29.8221	29.804	29.8016	29.8139	29.6595	29.9927	29.8221	29.804	29.8016	29.8139	29.6595
P19926	Glucose-1-phosphatase			3	2	1	2	1	1	3	11		+	0.35425	26.5816	0.883598	0.390367	0.665128	-5.85549	P19926	2	0.907449	28.2814	25.3791	27.7455	26.5354	26.4137	27.9039	27.0235	25.5107	26.6792	26.8797	26.6389	26.7575	27.0235	25.5107	26.6792	26.8797	26.6389	26.7575
P60560	GMP reductase			3	1	2	2	1	2	2	13		+	0.277695	26.894	1.00918	0.390886	0.665129	-5.73967	P60560	2	0.906407	26.2639	27.9071	27.0361	27.3527	27.4506	27.3271	26.2206	27.2523	26.7925	27.0874	26.8703	27.1408	26.2206	27.2523	26.7925	27.0874	26.8703	27.1408
P0A6J1	Adenylyl-sulfate kinase			4	1	2	1	1	4	1	10		+	0.212911	25.9231	1.4752	0.394519	0.670421	-5.23153	P0A6J1	2	0.899144	26.2622	27.1653	25.3939	25.0321	27.2439	26.3481	26.0029	25.7963	25.6509	25.848	26.0748	26.1661	26.0029	25.7963	25.6509	25.848	26.0748	26.1661
P0A725	UDP-3-O-[3-hydroxymyristoyl] N-acetylglucosamine deacetylase			4	2	3	3	3	2	1	13		+	0.21219	25.6489	1.47511	0.395667	0.670596	-5.23165	P0A725	2	0.896859	25.1817	27.1297	27.0931	26.7469	26.5567	25.5181	25.5685	25.6481	25.4117	25.7073	25.5755	25.9822	25.5685	25.6481	25.4117	25.7073	25.5755	25.9822
P0AGF2	Sulfur acceptor protein CsdE			2	2	2	2	2	1	2	11		+	-0.491149	25.8298	-0.80212	0.395643	0.670596	-5.92448	P0AGF2	2	-0.896906	27.2479	25.926	27.1779	25.3696	25.4364	26.7338	26.6103	24.9732	26.6425	24.7019	25.8157	26.2351	26.6103	24.9732	26.6425	24.7019	25.8157	26.2351
P09980	ATP-dependent DNA helicase Rep			3	0	0	1	2	0	2	4		+	0.62234	24.3303	0.991597	0.400799	0.677533	-5.75654	P09980	1	0.886702	NA	NA	23.9533	24.0303	NA	25.4717	NA	NA	23.9905	24.1482	NA	24.7382	22.8449	25.2222	23.9905	24.1482	25.0382	24.7382
P22106	Asparagine synthetase B [glutamine-hydrolyzing]			17	11	11	11	9	11	10	66		+	0.0655774	27.7485	0.694738	0.400817	0.677533	-6.00726	P22106	10	0.886667	30.4771	29.6062	29.7785	29.5592	30.1306	29.8726	27.6501	27.8061	27.6908	27.7792	27.8234	27.7412	27.6501	27.8061	27.6908	27.7792	27.8234	27.7412
P0A6V1	Glucose-1-phosphate adenylyltransferase			4	2	1	2	3	3	3	14		+	0.200922	26.8634	1.56952	0.407978	0.679992	-5.11779	P0A6V1	2	0.872648	27.2586	26.2395	27.5533	27.5073	27.2527	28.0326	26.7234	26.6294	26.9362	26.8884	27.1043	26.899	26.7234	26.6294	26.9362	26.8884	27.1043	26.899
P0A6X3	RNA-binding protein Hfq			5	5	5	5	5	5	5	41		+	-0.111347	30.7583	-0.77881	0.408631	0.679992	-5.94326	P0A6X3	6	-0.871378	31.54	31.6084	29.6285	31.7227	31.7065	29.6526	31.0418	30.5686	30.8315	30.6934	30.6935	30.7209	31.0418	30.5686	30.8315	30.6934	30.6935	30.7209
P0A7E1	Dihydroorotate dehydrogenase (quinone)			12	8	9	9	8	7	8	74		+	0.0968138	29.7729	0.73723	0.405341	0.679992	-5.97566	P0A7E1	8	0.87779	32.0142	32.092	32.2773	32.0527	32.1603	32.2177	29.5605	29.6768	29.9361	29.77	29.7824	29.9114	29.5605	29.6768	29.9361	29.77	29.7824	29.9114
P0A867	Transaldolase A			11	5	7	4	8	9	6	37		+	0.105111	26.8391	0.86159	0.408063	0.679992	-5.87462	P0A867	5	0.872483	28.4293	29.1491	27.9642	29.112	28.8709	28.8622	26.6795	26.9518	26.7283	26.9373	26.9717	26.766	26.6795	26.9518	26.7283	26.9373	26.9717	26.766
P0AED5	Response regulator UvrY			4	3	2	1	2	2	2	11		+	-0.275756	26.7695	-0.960798	0.404782	0.679992	-5.78558	P0AED5	2	-0.878883	27.4093	27.3703	27.1771	27.4608	26.7514	27.5147	26.7035	26.6085	27.4102	26.9987	26.2979	26.5983	26.7035	26.6085	27.4102	26.9987	26.2979	26.5983
P0AEI4	Ribosomal protein S12 methylthiotransferase RimO			3	2	3	2	3	2	2	19		+	0.166033	27.0522	0.983884	0.406468	0.679992	-5.76387	P0AEI4	3	0.875589	27.2229	28.5235	27.5147	28.5252	27.4454	27.6103	27.0136	26.8899	27.0039	27.0767	26.8767	27.4521	27.0136	26.8899	27.0039	27.0767	26.8767	27.4521
P0AFB8	Nitrogen regulation protein NR(I)			9	3	6	3	5	6	6	38		+	0.207965	25.6871	0.786387	0.405496	0.679992	-5.93721	P0AFB8	4	0.877488	27.3641	27.8474	26.563	28.0584	27.7005	28.5565	25.919	25.7881	25.0423	25.9322	25.5626	25.8785	25.919	25.7881	25.0423	25.9322	25.5626	25.8785
P14294	DNA topoisomerase 3			4	2	1	3	0	2	1	8		+	-0.607852	24.3111	-0.985711	0.407065	0.679992	-5.76213	P14294	1	-0.874426	25.2861	24.3577	26.0966	NA	25.7551	24.4441	24.8773	24.2914	24.6764	NA	24.8547	24.5499	24.8773	24.2914	24.6764	22.6169	24.8547	24.5499
P32131	Oxygen-independent coproporphyrinogen-III oxidase			9	4	7	3	5	2	5	24		+	0.226232	26.7307	0.841096	0.40445	0.679992	-5.89211	P32131	3	0.879532	28.194	28.6468	27.9528	27.8341	28.1392	28.8234	26.6048	26.7601	26.4878	26.2956	27.2896	26.9463	26.6048	26.7601	26.4878	26.2956	27.2896	26.9463
P33643	Ribosomal large subunit pseudouridine synthase D			3	2	2	2	1	1	2	11		+	-0.492867	26.4317	-0.775403	0.408616	0.679992	-5.94597	P33643	2	-0.871408	27.408	26.756	26.556	NA	25.7556	27.882	26.7296	26.4868	26.818	NA	26.5745	27.2227	26.7296	26.4868	26.818	24.7587	26.5745	27.2227
P68679	30S ribosomal protein S21			5	5	5	5	5	5	4	41		+	-0.140589	31.2905	-0.795697	0.406289	0.679992	-5.9297	P68679	5	-0.875938	33.0825	32.9864	32.5451	32.6323	32.7132	32.5739	31.5117	31.5428	31.028	31.3742	31.1639	31.1226	31.5117	31.5428	31.028	31.3742	31.1639	31.1226
P69829	Nitrogen regulatory protein			4	3	3	3	3	3	3	27		+	-0.127125	26.4336	-0.917024	0.408259	0.679992	-5.82574	P69829	4	-0.872102	27.8104	28.5413	28.0604	27.6668	28.2909	28.1666	26.5424	26.6625	26.2867	26.2309	26.4374	26.4419	26.5424	26.6625	26.2867	26.2309	26.4374	26.4419
P0A9Q9	Aspartate-semialdehyde dehydrogenase			12	11	8	11	8	11	10	85		+	0.088019	29.878	0.710058	0.411267	0.682005	-5.99605	P0A9Q9	9	0.866269	32.4011	32.2188	32.5978	32.3453	32.6295	32.5429	29.7264	29.7726	30.003	29.7937	30.0166	29.9557	29.7264	29.7726	30.003	29.7937	30.0166	29.9557
P26646	Probable acrylyl-CoA reductase AcuI			8	7	4	5	4	5	5	44		+	-0.0898611	28.2326	-0.9247	0.411436	0.682005	-5.8188	P26646	5	-0.865942	30.4035	30.1672	30.0556	29.5563	30.0877	29.9286	28.2142	28.3686	28.2499	28.2391	28.1177	28.2063	28.2142	28.3686	28.2499	28.2391	28.1177	28.2063
P43671	Paraquat-inducible protein B			4	1	2	1	3	1	2	10		+	0.46305	24.4973	0.778462	0.41096	0.682005	-5.94354	P43671	2	0.866862	24.2738	NA	25.0604	26.8231	25.1075	25.9745	24.2738	NA	25.0976	NA	25.1063	NA	24.2738	23.4259	25.0976	25.3434	25.1063	23.7367
P69795	N,N-diacetylchitobiose-specific phosphotransferase enzyme IIB component			2	1	0	1	0	1	1	4		+	0.741374	25.175	0.856866	0.412602	0.682776	-5.87868	P69795	1	0.863688	25.2832	NA	26.2304	NA	26.1189	26.2047	NA	NA	26.2675	NA	26.1177	26.282	24.5263	23.6191	26.2675	24.2373	26.1177	26.282
Q46829	6-phospho-beta-glucosidase BglA			12	8	9	12	8	10	9	57		+	0.084846	27.6702	0.706788	0.412965	0.682776	-5.99846	Q46829	9	0.862988	29.6465	29.9461	30.2837	29.9255	30.1385	29.94	27.4959	27.5922	27.7953	27.8085	27.6962	27.6331	27.4959	27.5922	27.7953	27.8085	27.6962	27.6331
P0A884	Thymidylate synthase			3	2	2	1	1	1	1	8		+	-0.575564	26.3556	-0.749359	0.414515	0.684457	-5.96636	P0A884	2	-0.860003	27.6945	27.9457	26.2547	26.6256	26.3891	NA	26.3454	26.9102	26.6745	27.1262	26.7706	NA	26.3454	26.9102	26.6745	27.1262	26.7706	24.3066
P0A6I3	Pantothenate kinase			4	3	2	2	1	2	1	10		+	0.20074	25.7687	1.42139	0.418488	0.684644	-5.29514	P0A6I3	2	0.852387	26.365	26.5219	26.6942	25.8751	26.6974	25.6936	25.442	25.8128	25.75	26.0099	25.8092	25.7879	25.442	25.8128	25.75	26.0099	25.8092	25.7879
P0A7A9	Inorganic pyrophosphatase			13	10	9	11	9	10	10	85		+	-0.104417	31.9183	-0.691591	0.418846	0.684644	-6.00954	P0A7A9	10	-0.851704	33.6054	33.3395	33.6051	33.5908	33.3182	33.4294	32.1556	31.9594	31.7966	32.0764	31.7315	31.7904	32.1556	31.9594	31.7966	32.0764	31.7315	31.7904
P0A7N9	50S ribosomal protein L33			2	2	2	2	2	2	2	18		+	-0.178348	31.684	-0.894842	0.418087	0.684644	-5.84557	P0A7N9	3	-0.853153	32.8186	32.7538	32.2579	32.5012	32.3525	32.367	32.0637	31.8575	31.3984	31.7502	31.4623	31.5721	32.0637	31.8575	31.3984	31.7502	31.4623	31.5721
P0ADA1	Acyl-CoA thioesterase I			2	1	2	1	2	1	1	8		+	0.275218	25.0886	0.917072	0.417388	0.684644	-5.8257	P0ADA1	2	0.854491	NA	25.5566	25.0242	25.9882	25.1114	25.1161	NA	25.4618	25.0613	25.375	25.1102	25.1934	24.33	25.4618	25.0613	25.375	25.1102	25.1934
P0AEY5	Modulator of drug activity B			3	2	2	2	3	3	2	18		+	0.128165	26.7274	1.33992	0.418898	0.684644	-5.38938	P0AEY5	3	0.851604	27.9235	27.435	27.4963	27.74	27.8751	27.8895	26.6769	26.615	26.6979	26.7794	26.7121	26.8827	26.6769	26.615	26.6979	26.7794	26.7121	26.8827
P0CE48;P0CE47	Elongation factor Tu 2;Elongation factor Tu 1			26	24	24	22	23	22	24	573		+	0.0645401	34.7735	0.583462	0.416598	0.684644	-6.08243	P0CE48;P0CE47	23	0.856004	37.5623	37.7542	37.4399	37.4648	37.5979	37.7138	34.8903	34.7371	34.5962	34.8234	34.7799	34.8139	34.8903	34.7371	34.5962	34.8234	34.7799	34.8139
P16456	Selenide, water dikinase			7	4	7	4	5	5	5	34		+	-0.100999	28.2768	-0.854533	0.416009	0.684644	-5.88068	P16456	5	-0.857133	29.7277	30.5022	29.5956	29.7453	29.8461	30.0999	28.2434	28.3659	28.3728	28.2723	28.0533	28.3534	28.2434	28.3659	28.3728	28.2723	28.0533	28.3534
P63284	Chaperone protein ClpB			34	23	26	28	27	29	29	202		+	-0.058626	30.0849	-0.560143	0.418692	0.684644	-6.09674	P63284	24	-0.851997	33.3526	33.4404	33.3506	33.0872	33.3364	33.2145	30.2182	30.0914	30.033	30.1418	30.0601	29.965	30.2182	30.0914	30.033	30.1418	30.0601	29.965
P0A8I5	tRNA (guanine-N(7)-)-methyltransferase			3	2	3	2	2	2	2	19		+	0.157221	27.68	0.969892	0.421231	0.685837	-5.77707	P0A8I5	3	0.847158	29.1632	28.9152	28.9922	28.4758	29.0545	29.0149	27.8477	27.2969	27.6597	27.7263	27.7334	27.8163	27.8477	27.2969	27.6597	27.7263	27.7334	27.8163
P17117	Oxygen-insensitive NADPH nitroreductase			6	3	5	4	3	3	6	28		+	-0.102086	27.8577	-1.05597	0.420164	0.685837	-5.69383	P17117	4	-0.84919	28.9485	29.3224	28.8627	28.5708	29.2257	29.1051	27.9905	27.845	27.8909	27.8578	27.7304	27.8319	27.9905	27.845	27.8909	27.8578	27.7304	27.8319
P77150	Pyridoxamine kinase			5	3	3	3	2	2	2	18		+	-0.291118	27.3408	-0.75774	0.421019	0.685837	-5.95986	P77150	3	-0.847561	28.6558	28.6852	28.8703	27.97	28.7857	26.9152	27.6908	27.3223	27.4459	27.642	27.607	26.3366	27.6908	27.3223	27.4459	27.642	27.607	26.3366
P18776	Anaerobic dimethyl sulfoxide reductase chain B			4	2	1	1	2	2	1	7		+	-0.644446	26.8594	-0.72758	0.422458	0.686963	-5.98297	P18776	2	-0.844826	27.695	27.3458	27.0555	27.9478	27.3133	24.1445	27.2013	27.2509	27.0927	27.8216	27.3122	NA	27.2013	27.2509	27.0927	27.8216	27.3122	24.4777
P24255	RNA polymerase sigma-54 factor			5	3	2	3	3	3	3	21		+	0.25784	26.8497	0.763615	0.426484	0.692632	-5.95527	P24255	3	0.837211	27.3961	26.6816	28.5712	26.7933	28.7662	27.6436	26.7766	26.243	27.1427	26.9041	27.5047	26.5269	26.7766	26.243	27.1427	26.9041	27.5047	26.5269
P04036	4-hydroxy-tetrahydrodipicolinate reductase			6	5	4	5	4	4	4	29		+	0.10016	27.1892	0.81188	0.433086	0.701715	-5.91649	P04036	5	0.824828	28.8612	28.0506	29.0978	28.2105	28.8451	29.0447	27.2367	27.0672	27.1134	27.3123	27.0512	27.3542	27.2367	27.0672	27.1134	27.3123	27.0512	27.3542
P0A9Z1	Nitrogen regulatory protein P-II 1			3	3	2	3	2	3	3	22		+	0.192408	28.8351	0.816805	0.433655	0.701715	-5.91243	P0A9Z1	3	0.823768	29.6363	29.7847	30.0534	29.6414	30.1448	29.9266	28.5625	28.5214	29.1328	28.5996	29.1583	29.036	28.5625	28.5214	29.1328	28.5996	29.1583	29.036
P37773	UDP-N-acetylmuramate--L-alanyl-gamma-D-glutamyl-meso-2,6-diaminoheptandioate ligase			10	7	8	4	5	5	4	37		+	0.106334	27.8814	0.792336	0.433718	0.701715	-5.93242	P37773	5	0.82365	30.049	29.5962	29.4442	29.3362	29.2573	29.0755	27.9176	27.9598	27.6073	28.0423	27.8574	27.904	27.9176	27.9598	27.6073	28.0423	27.8574	27.904
P00961	Glycine--tRNA ligase beta subunit			36	29	25	24	25	23	25	199		+	-0.0673199	29.9254	-0.57123	0.436181	0.702158	-6.09	P00961	24	-0.81907	33.0461	32.7964	32.6968	32.6219	32.5445	32.5764	30.1064	29.9894	29.7813	29.8687	29.8637	29.9428	30.1064	29.9894	29.7813	29.8687	29.8637	29.9428
P04805	Glutamate--tRNA ligase			16	15	13	13	13	14	13	120		+	0.0647906	29.9788	0.602845	0.435926	0.702158	-6.07016	P04805	14	0.819543	32.5963	32.8613	32.724	32.9543	32.904	32.752	29.9751	29.9671	29.8969	30.1635	29.9408	29.9292	29.9751	29.9671	29.8969	30.1635	29.9408	29.9292
P0A6T1	Glucose-6-phosphate isomerase			20	15	11	12	11	10	10	79		+	-0.0810704	31.0588	-0.648207	0.435758	0.702158	-6.04006	P0A6T1	11	-0.819854	32.653	32.6591	32.6858	32.4768	32.1852	32.2288	31.2597	31.1202	30.9181	30.9453	31.1086	31.0008	31.2597	31.1202	30.9181	30.9453	31.1086	31.0008
P0A8N0	Macrodomain Ter protein			3	2	2	3	2	3	2	17		+	0.312784	26.8736	0.723941	0.434733	0.702158	-5.98571	P0A8N0	3	0.821761	27.4537	26.8869	27.2676	26.2678	28.3126	28.1657	26.7764	26.3829	26.9922	26.1007	27.4015	27.5877	26.7764	26.3829	26.9922	26.1007	27.4015	27.5877
P24173	Lipopolysaccharide heptosyltransferase 1			2	1	1	2	1	1	1	6		+	0.280894	25.4328	0.838847	0.438644	0.704355	-5.89401	P24173	2	0.814507	25.1923	24.8202	26.8617	24.9654	25.3647	25.911	25.2871	24.8202	25.7696	25.1782	25.4584	26.0831	25.2871	24.8202	25.7696	25.1782	25.4584	26.0831
P69222	Translation initiation factor IF-1			2	2	2	2	2	2	2	20		+	-0.174733	30.7996	-0.842916	0.438237	0.704355	-5.89057	P69222	3	-0.815258	30.9039	31.3477	31.0449	30.8602	31.0461	31.2648	30.9642	30.8224	30.8744	30.2988	30.7874	31.0506	30.9642	30.8224	30.8744	30.2988	30.7874	31.0506
P07023	T-protein;Chorismate mutase;Prephenate dehydrogenase			3	1	1	1	3	1	2	5		+	0.251962	25.6181	0.889389	0.441599	0.70469	-5.85039	P07023	2	0.809055	25.4123	25.366	25.2533	27.3291	25.6382	26.2282	25.8361	25.695	NA	25.6307	26.0609	25.5406	25.8361	25.695	24.9452	25.6307	26.0609	25.5406
P0ACB0	Replicative DNA helicase			6	5	2	4	4	3	4	23		+	0.175666	26.5957	0.832087	0.441102	0.70469	-5.8997	P0ACB0	3	0.809969	28.3951	27.0499	28.3141	27.8886	27.7588	28.5549	26.3869	26.2332	26.9033	26.7343	26.4786	26.8376	26.3869	26.2332	26.9033	26.7343	26.4786	26.8376
P0ACR9	Transcriptional repressor MprA			3	0	1	1	0	2	1	5		+	0.751132	24.9613	0.779718	0.441194	0.70469	-5.94254	P0ACR9	1	0.809801	NA	28.3398	25.8903	NA	27.3334	25.3766	NA	NA	25.9275	NA	26.5497	25.4539	22.979	24.8508	25.9275	24.0071	26.5497	25.4539
P16926	Cell shape-determining protein MreC			3	2	3	3	3	2	2	15		+	0.128439	26.4378	1.14037	0.440569	0.70469	-5.60777	P16926	3	0.810952	27.1559	27.476	27.7205	27.6104	27.3368	26.9833	26.4102	26.2657	26.4449	26.4938	26.6284	26.3839	26.4102	26.2657	26.4449	26.4938	26.6284	26.3839
P75874	Uncharacterized protein YccU			3	1	1	3	2	2	2	11		+	-0.210546	27.2467	-1.094	0.439993	0.70469	-5.65557	P75874	2	-0.812013	26.8826	27.7084	28.2263	27.8569	27.9234	27.6751	27.3316	27.4969	27.2275	27.5059	27.0476	26.8708	27.3316	27.4969	27.2275	27.5059	27.0476	26.8708
P21338	Ribonuclease I			3	1	1	1	2	0	1	6		+	0.533228	25.5626	0.955598	0.442307	0.704944	-5.79042	P21338	1	0.807751	25.0239	25.5221	26.1259	26.7239	NA	26.1362	NA	25.4273	26.163	26.1661	NA	26.2135	24.2977	25.4273	26.163	26.1661	25.1081	26.2135
P0AAR3	Cys-tRNA(Pro)/Cys-tRNA(Cys) deacylase YbaK			4	2	4	3	4	4	4	24		+	0.127625	26.9788	1.12632	0.44429	0.706349	-5.62239	P0AAR3	3	0.804111	27.9499	28.4636	28.077	28.9934	28.6436	28.4869	26.8975	27.0202	26.8272	27.1844	26.9789	26.9644	26.8975	27.0202	26.8272	27.1844	26.9789	26.9644
P37666	Glyoxylate/hydroxypyruvate reductase B			5	5	4	4	4	3	3	23		+	0.112523	27.4702	0.869664	0.443858	0.706349	-5.86764	P37666	4	0.804902	29.2645	28.7748	28.9511	28.6553	28.5694	28.5346	27.6091	27.2243	27.4084	27.4647	27.5904	27.5243	27.6091	27.2243	27.4084	27.4647	27.5904	27.5243
P07024	Protein UshA;UDP-sugar hydrolase;5-nucleotidase			7	2	2	3	3	4	3	12		+	0.351289	27.0095	0.695064	0.445854	0.707959	-6.00702	P07024	3	0.801247	27.4154	27.5008	27.8286	27.914	28.3475	27.3914	27.4221	26.165	26.9146	26.4847	28.0564	27.0144	27.4221	26.165	26.9146	26.4847	28.0564	27.0144
P0ACD8	Hydrogenase-1 large chain			20	10	12	12	12	12	13	71		+	0.0930497	29.0741	0.639596	0.447377	0.70896	-6.04592	P0ACD8	11	0.798466	30.5656	30.9756	31.0424	30.7888	31.0118	30.7081	28.7873	29.1876	29.1079	29.2563	29.0811	29.0245	28.7873	29.1876	29.1079	29.2563	29.0811	29.0245
P37747	UDP-galactopyranose mutase			15	10	11	9	13	8	10	74		+	-0.0819718	28.1876	-0.654071	0.447769	0.70896	-6.03603	P37747	9	-0.797751	29.9556	30.232	29.7327	30.6374	29.9278	30.5317	28.4161	28.1389	28.1306	28.2508	28.1403	28.0486	28.4161	28.1389	28.1306	28.2508	28.1403	28.0486
P77552	Uncharacterized protein YdhQ			4	2	3	2	2	2	1	11		+	-0.322163	25.1289	-0.766478	0.448142	0.70896	-5.95302	P77552	2	-0.79707	25.749	26.862	24.9109	26.2324	25.2229	23.1536	26.072	25.2797	24.5183	25.2931	24.9696	24.6409	26.072	25.2797	24.5183	25.2931	24.9696	24.6409
P0A7J3	50S ribosomal protein L10			7	6	5	6	5	6	7	41		+	0.0843362	33.0432	0.734823	0.450642	0.710288	-5.97749	P0A7J3	6	0.792522	34.8273	34.8498	34.7589	34.8101	34.8813	34.7496	33.0099	33.0798	32.9134	33.2298	33.0719	32.9545	33.0099	33.0798	32.9134	33.2298	33.0719	32.9545
P0A7L3	50S ribosomal protein L20			4	4	4	4	4	4	4	29		+	0.0954693	32.2534	0.784837	0.449786	0.710288	-5.93845	P0A7L3	5	0.794079	33.5583	33.8472	33.6597	33.8027	33.5709	33.6688	32.1181	32.24	32.259	32.4548	32.1278	32.3209	32.1181	32.24	32.259	32.4548	32.1278	32.3209
P60752	Lipid A export ATP-binding/permease protein MsbA			2	0	0	1	1	0	2	4		+	0.484963	24.9385	1.02911	0.450556	0.710288	-5.72032	P60752	1	0.792678	NA	NA	24.8396	25.3802	NA	25.7728	NA	NA	24.8767	25.4981	NA	25.8501	24.2669	24.9444	24.8767	25.4981	24.1946	25.8501
P16659	Proline--tRNA ligase			20	18	14	15	15	17	18	123		+	0.0571837	29.9451	0.561121	0.453387	0.711989	-6.09615	P16659	15	0.78755	33.121	32.0962	32.7307	32.3091	32.8317	33.0474	30.003	29.8819	29.8646	30.0289	29.8658	30.0263	30.003	29.8819	29.8646	30.0289	29.8658	30.0263
P16703	Cysteine synthase B			7	3	4	6	3	5	5	28		+	-0.275297	27.4087	-0.677279	0.452637	0.711989	-6.01979	P16703	4	-0.788906	28.5858	28.697	29.153	27.8482	29.0523	28.8456	27.9657	27.0096	27.6639	26.5201	27.6585	27.6346	27.9657	27.0096	27.6639	26.5201	27.6585	27.6346
P64483	Uncharacterized protein YeaK			4	3	1	1	2	2	3	11		+	0.177079	27.1417	1.57109	0.453038	0.711989	-5.11587	P64483	2	0.78818	27.5011	27.1441	27.2665	28.2057	28.2353	28.5187	26.9663	26.9694	27.2237	27.2832	27.2172	27.1903	26.9663	26.9694	27.2237	27.2832	27.2172	27.1903
P69741	Hydrogenase-2 small chain			4	2	2	2	1	2	3	12		+	-0.336515	27.1174	-0.742773	0.453947	0.711997	-5.97142	P69741	2	-0.786538	28.9641	26.9474	28.2663	26.3344	27.7835	27.7234	27.6936	26.284	27.8793	27.1169	27.0828	26.6476	27.6936	26.284	27.8793	27.1169	27.0828	26.6476
P23882	Methionyl-tRNA formyltransferase			10	8	6	6	7	6	6	40		+	0.0783771	27.4507	0.689626	0.454601	0.712152	-6.01096	P23882	7	0.785357	29.2234	29.3781	29.0396	29.9484	29.2685	28.9742	27.4161	27.4691	27.3494	27.4792	27.3493	27.6413	27.4161	27.4691	27.3494	27.4792	27.3493	27.6413
P30863	2,5-diketo-D-gluconic acid reductase B			4	1	0	1	1	3	2	8		+	0.566676	24.7115	0.854008	0.456229	0.713832	-5.88113	P30863	1	0.782421	25.1583	NA	25.397	23.3232	26.7471	24.7679	25.0018	NA	25.2776	24.6956	25.6002	24.6888	25.0018	23.0052	25.2776	24.6956	25.6002	24.6888
P10384	Long-chain fatty acid transport protein			7	2	2	6	3	6	6	25		+	0.162306	26.7494	0.820602	0.457505	0.714955	-5.90928	P10384	3	0.780127	27.5336	27.3367	28.3429	27.3439	27.7565	28.8054	26.7021	26.8905	26.4119	26.8388	26.5499	27.1028	26.7021	26.8905	26.4119	26.8388	26.5499	27.1028
P09158	Polyamine aminopropyltransferase			4	3	4	2	3	3	2	20		+	-0.138533	27.1024	-0.922393	0.459878	0.715645	-5.82089	P09158	3	-0.775869	28.7318	28.8474	27.0811	28.3053	27.5425	27.3375	27.3984	27.2151	26.9015	27.0384	27.077	26.9839	27.3984	27.2151	26.9015	27.0384	27.077	26.9839
P0A7F3	Aspartate carbamoyltransferase regulatory chain			11	8	7	8	9	8	8	60		+	0.068123	31.0567	0.656432	0.45979	0.715645	-6.0344	P0A7F3	8	0.776026	33.1622	33.1749	32.9539	33.0638	33.2135	33.0219	31.0266	31.1353	30.9061	31.1369	31.1034	31.0321	31.0266	31.1353	30.9061	31.1369	31.1034	31.0321
P0ABV6	Protein TolR			3	2	1	1	2	1	3	9		+	0.374545	26.0232	0.712205	0.459045	0.715645	-5.99446	P0ABV6	2	0.777361	26.7888	26.6862	NA	27.06	25.9686	26.8805	26.2055	26.5906	NA	26.6454	25.9667	26.0192	26.2055	26.5906	24.7116	26.6454	25.9667	26.0192
P0AGE0	Single-stranded DNA-binding protein			4	4	3	4	2	4	2	17		+	0.153418	29.8658	0.843006	0.460177	0.715645	-5.8905	P0AGE0	3	0.775333	30.7519	30.5595	30.7551	30.2744	31.0084	30.2681	29.5007	30.0991	29.7675	30.1	29.8318	29.8958	29.5007	30.0991	29.7675	30.1	29.8318	29.8958
P0AEN1	NAD(P)H-flavin reductase			7	5	3	4	3	5	6	27		+	-0.148121	27.7442	-0.725451	0.461495	0.716282	-5.98457	P0AEN1	4	-0.772977	29.8734	29.0989	29.2004	28.1516	29.3478	29.5892	28.0487	27.6382	27.7678	27.3026	27.8578	27.8499	28.0487	27.6382	27.7678	27.3026	27.8578	27.8499
P36767	Recombination-associated protein RdgC			7	2	4	3	4	2	3	17		+	0.146897	27.5916	0.866238	0.461703	0.716282	-5.87061	P36767	3	0.772604	27.8554	29.0826	28.1212	29.1039	28.0305	28.1707	27.4257	27.7714	27.3573	27.8961	27.5936	27.5054	27.4257	27.7714	27.3573	27.8961	27.5936	27.5054
P0A850	Trigger factor			26	21	20	21	22	22	21	225		+	0.0549602	32.1106	0.520327	0.463224	0.716415	-6.11995	P0A850	21	0.769892	35.0686	34.7711	34.7633	34.8449	34.9843	35.0049	32.2315	32.027	31.9908	32.1211	32.1224	32.1707	32.2315	32.027	31.9908	32.1211	32.1224	32.1707
P0AC19	D-erythro-7,8-dihydroneopterin triphosphate epimerase			5	4	2	1	2	3	2	14		+	0.194748	26.9184	1.0839	0.463122	0.716415	-5.66581	P0AC19	2	0.770073	28.3025	28.0163	25.8566	27.4788	27.8964	27.2114	26.7296	27.1012	26.6323	27.2575	26.9259	26.864	26.7296	27.1012	26.6323	27.2575	26.9259	26.864
P37329	Molybdate-binding periplasmic protein			7	5	3	4	5	5	4	26		+	0.113006	27.3087	0.805483	0.463464	0.716415	-5.92174	P37329	4	0.769463	28.9351	28.6998	28.9669	29.0796	29.0553	28.5844	27.0344	27.3774	27.3448	27.4731	27.2178	27.4047	27.0344	27.3774	27.3448	27.4731	27.2178	27.4047
P63201	HTH-type transcriptional regulator GadW			2	0	1	0	1	1	1	4		+	0.407664	24.1946	1.37965	0.464099	0.716533	-5.34374	P63201	1	0.768333	NA	24.4731	NA	24.6112	24.2465	24.4814	NA	24.3784	NA	24.729	NA	24.5587	23.9854	24.3784	23.6085	24.729	23.9075	24.5587
P0A6F9	10 kDa chaperonin			6	6	3	4	3	5	4	39		+	0.132314	31.9283	0.740944	0.46639	0.716669	-5.97282	P0A6F9	4	0.764262	33.0351	33.0215	32.8519	33.1376	33.0458	32.9871	31.8632	32.0453	31.678	32.2972	31.7997	31.8865	31.8632	32.0453	31.678	32.2972	31.7997	31.8865
P0ACE3	Hemolysin expression-modulating protein Hha			2	1	2	1	1	1	1	7		+	-0.188174	26.375	-1.1441	0.465434	0.716669	-5.60388	P0ACE3	2	-0.765957	26.6521	26.9254	26.1098	26.128	26.3692	26.1515	26.6521	26.6084	26.1469	26.2459	26.3681	26.2288	26.6521	26.6084	26.1469	26.2459	26.3681	26.2288
P14081	Selenocysteine-specific elongation factor			10	7	6	7	4	7	9	39		+	-0.0814484	27.068	-0.802489	0.466422	0.716669	-5.92418	P14081	5	-0.764205	28.4898	28.2872	28.52	27.3994	28.6595	29.6262	27.2254	27.1089	26.992	27.0142	27.0158	27.0519	27.2254	27.1089	26.992	27.0142	27.0158	27.0519
P37636	Multidrug resistance protein MdtE			9	5	6	4	5	5	6	37		+	0.0804969	28.2254	0.809419	0.466052	0.716669	-5.91851	P37636	5	0.76486	29.8612	30.1448	30.0892	29.8081	30.3888	30.3448	28.1838	28.1222	28.2494	28.2445	28.3654	28.187	28.1838	28.1222	28.2494	28.2445	28.3654	28.187
P27302	Transketolase 1			16	14	14	10	13	13	14	105		+	-0.0764696	29.6273	-0.6027	0.468115	0.718411	-6.07025	P27302	11	-0.761204	32.4233	32.7714	32.0231	32.3224	32.2115	32.2556	29.6624	29.8211	29.5131	29.7191	29.4803	29.5678	29.6624	29.8211	29.5131	29.7191	29.4803	29.5678
P0A7C2	LexA repressor			6	6	5	5	4	6	6	33		+	0.121842	27.6603	0.689775	0.469191	0.719202	-6.01085	P0A7C2	5	0.759301	29.4418	29.1189	29.2421	28.9367	28.9063	29.5525	27.6109	27.636	27.5513	28.0334	27.4023	27.728	27.6109	27.636	27.5513	28.0334	27.4023	27.728
P00957	Alanine--tRNA ligase			28	19	20	20	21	21	18	142		+	0.0643284	29.1431	0.54	0.474912	0.720202	-6.10868	P00957	19	0.74923	32.0738	32.1274	32.1068	31.9133	32.1148	31.9562	29.1452	29.2382	28.9492	29.2732	29.0894	29.163	29.1452	29.2382	28.9492	29.2732	29.0894	29.163
P0A720	Thymidylate kinase			4	2	2	2	1	2	2	10		+	0.696058	26.8901	0.636797	0.475221	0.720202	-6.04781	P0A720	2	0.74869	28.2313	26.3703	26.6572	24.6224	28.4139	28.5346	27.562	NA	27.8936	26.2587	27.7872	27.6685	27.562	24.1706	27.8936	26.2587	27.7872	27.6685
P0A7I0	Peptide chain release factor 1			5	4	4	1	3	3	1	17		+	-0.279377	26.6154	-0.750422	0.471991	0.720202	-5.96554	P0A7I0	2	-0.754363	28.4128	28.4147	26.1779	28.1046	28.1406	25.8858	27.0792	27.04	26.1461	26.9025	26.6305	25.8941	27.0792	27.04	26.1461	26.9025	26.6305	25.8941
P0A8W8	UPF0304 protein YfbU			6	6	3	6	3	5	5	35		+	0.0928591	29.3839	0.912967	0.471808	0.720202	-5.82939	P0A8W8	4	0.754684	30.7785	29.8709	30.8387	29.8341	30.7817	30.7585	29.2744	29.3417	29.3963	29.5485	29.3781	29.3644	29.2744	29.3417	29.3963	29.5485	29.3781	29.3644
P0AG44	50S ribosomal protein L17			4	4	3	4	3	4	4	28		+	0.0856136	32.2247	1.00133	0.474794	0.720202	-5.74722	P0AG44	4	0.749437	33.3088	33.4453	33.1308	33.333	33.2949	33.2619	32.227	32.1545	32.1643	32.2661	32.2686	32.2679	32.227	32.1545	32.1643	32.2661	32.2686	32.2679
P0AGI8	Trk system potassium uptake protein TrkA			3	1	1	1	1	2	3	4		+	0.237362	24.6913	0.816345	0.473995	0.720202	-5.91281	P0AGI8	2	0.75084	24.9633	24.4194	24.3982	24.9082	25.1622	26.3502	24.7914	NA	NA	NA	25.0908	25.1486	24.7914	24.4501	24.4764	24.1906	25.0908	25.1486
P22524	Chromosome partition protein MukE			6	3	3	3	4	4	3	18		+	0.116438	28.0824	0.765693	0.473012	0.720202	-5.95364	P22524	4	0.752567	27.8119	28.8147	28.0298	30.2066	28.9096	27.921	27.7681	28.1493	28.1553	27.9976	28.2683	28.1561	27.7681	28.1493	28.1553	27.9976	28.2683	28.1561
P32162	UPF0381 protein YiiS			2	2	1	1	1	2	1	8		+	-0.182719	25.6616	-1.13328	0.475457	0.720202	-5.61517	P32162	2	-0.748275	26.6005	26.0149	25.5755	25.5804	26.3394	25.5833	25.6816	25.9424	25.6349	25.7206	25.3072	25.6829	25.6816	25.9424	25.6349	25.7206	25.3072	25.6829
P38521	Uncharacterized protein YggL			3	2	2	2	3	2	2	13		+	0.153353	28.8527	0.801046	0.473323	0.720202	-5.92536	P38521	3	0.75202	28.5639	29.1093	28.8214	29.3552	29.1061	29.1229	28.7612	29.03	28.5368	29.2128	28.7327	28.8425	28.7612	29.03	28.5368	29.2128	28.7327	28.8425
Q46868	Uncharacterized protein YqiC			3	3	2	2	2	3	2	14		+	-0.137878	28.2986	-0.880627	0.470844	0.720202	-5.85809	Q46868	3	-0.756383	29.2079	28.9703	28.7188	28.6914	28.7851	28.8199	28.652	28.3295	28.121	28.2592	28.179	28.2507	28.652	28.3295	28.121	28.2592	28.179	28.2507
P12008	Chorismate synthase			5	3	3	2	2	4	2	18		+	0.142414	26.9291	0.827785	0.478418	0.72298	-5.9033	P12008	3	0.743099	28.1662	27.8694	27.0493	27.5535	28.603	27.2211	26.9942	26.9779	26.6014	27.2441	26.9069	26.8498	26.9942	26.9779	26.6014	27.2441	26.9069	26.8498
P30860	ABC transporter arginine-binding protein 1			5	1	4	2	4	3	3	16		+	0.228559	26.6102	0.825002	0.478351	0.72298	-5.90562	P30860	2	0.743215	26.0964	28.2801	27.096	28.461	27.3087	28.097	26.1352	26.9179	26.4347	27.0698	26.3359	26.7677	26.1352	26.9179	26.4347	27.0698	26.3359	26.7677
P0A7D1	Peptidyl-tRNA hydrolase			5	4	4	2	4	3	3	23		+	0.19639	27.7072	0.70272	0.479267	0.723411	-6.00144	P0A7D1	3	0.741619	29.0808	28.7495	26.3053	28.784	28.6765	28.6733	27.9797	27.8601	26.9872	27.8667	27.739	27.8104	27.9797	27.8601	26.9872	27.8667	27.739	27.8104
P0ADE8	tRNA-modifying protein YgfZ			11	6	8	6	8	5	8	40		+	0.0742963	29.1034	0.695766	0.480733	0.72392	-6.00651	P0ADE8	6	0.739066	30.2495	30.5093	30.9398	30.2964	30.6085	30.8307	29.1313	28.9326	29.1349	29.0694	29.138	29.2144	29.1313	28.9326	29.1349	29.0694	29.138	29.2144
P75825	Hydroxylamine reductase			3	1	2	3	2	1	3	16		+	-0.30955	25.6353	-0.703281	0.480356	0.72392	-6.00103	P75825	2	-0.739721	26.4083	26.956	27.7512	25.4674	26.392	26.9086	25.533	25.3331	26.5043	24.8123	25.5826	26.0468	25.533	25.3331	26.5043	24.8123	25.5826	26.0468
P27859	Tat-linked quality control protein TatD			2	1	2	0	0	1	0	4		+	-0.473896	24.7585	-0.899769	0.481375	0.724038	-5.8412	P27859	1	-0.737949	25.3957	26.2486	NA	NA	24.0059	NA	25.0434	25.3305	NA	NA	25.4325	NA	25.0434	25.3305	24.6126	24.6812	25.4325	23.451
P0ABY4	Flavodoxin-2			2	2	2	2	2	2	2	14		+	-0.158269	26.2923	-0.759517	0.482522	0.724134	-5.95847	P0ABY4	3	-0.735958	27.5772	27.3674	26.996	26.9933	27.153	27.0567	26.7782	26.1327	26.2035	26.3136	26.3035	26.0226	26.7782	26.1327	26.2035	26.3136	26.3035	26.0226
P0ADP0	Flavin mononucleotide phosphatase YigB			3	2	1	1	1	1	2	8		+	0.218932	26.559	0.839099	0.482776	0.724134	-5.8938	P0ADP0	2	0.735517	26.5082	26.2915	26.6065	26.1857	27.1735	26.8204	26.5082	26.1967	26.6436	26.3036	27.1724	26.5293	26.5082	26.1967	26.6436	26.3036	27.1724	26.5293
P0ADY7	50S ribosomal protein L16			6	4	4	3	4	4	3	41		+	-0.13197	30.6383	-0.703477	0.483132	0.724134	-6.00089	P0ADY7	4	-0.7349	31.5148	31.7346	31.3831	31.2264	31.2808	31.0955	30.8885	30.8556	30.3688	30.7776	30.4263	30.5131	30.8885	30.8556	30.3688	30.7776	30.4263	30.5131
P0ABP8	Purine nucleoside phosphorylase DeoD-type			5	5	4	5	4	4	4	33		+	-0.0934917	30.1227	-0.700552	0.487591	0.729482	-6.00303	P0ABP8	5	-0.727192	30.589	31.4698	31.2968	31.3228	31.2484	31.3072	30.345	30.1881	29.9751	30.1841	30.0691	29.9746	30.345	30.1881	29.9751	30.1841	30.0691	29.9746
P13445	RNA polymerase sigma factor RpoS			9	3	4	6	5	6	6	31		+	0.238087	26.918	0.626916	0.487837	0.729482	-6.05442	P13445	4	0.726768	27.7539	27.7176	29.3991	27.918	28.4755	28.3338	26.3208	26.5757	27.5004	26.5637	27.4186	27.1288	26.3208	26.5757	27.5004	26.5637	27.4186	27.1288
P0ADE6	Uncharacterized protein YgaU			8	4	6	5	5	5	3	39		+	0.0841985	28.0082	0.941659	0.489396	0.730961	-5.8033	P0ADE6	4	0.724085	29.1723	29.306	29.4591	29.4309	29.7241	29.1505	27.9329	27.9254	28.0401	28.0464	28.0691	28.0354	27.9329	27.9254	28.0401	28.0464	28.0691	28.0354
P0A7U7	30S ribosomal protein S20			5	4	3	5	3	4	5	25		+	0.122831	31.5637	0.703419	0.491105	0.73266	-6.00093	P0A7U7	4	0.721151	32.2289	32.7498	32.5116	31.986	32.3615	32.5009	31.2703	31.7055	31.5311	31.8052	31.3732	31.6971	31.2703	31.7055	31.5311	31.8052	31.3732	31.6971
P0AA04	Phosphocarrier protein HPr			5	4	3	4	3	3	5	43		+	0.180099	29.3557	0.63779	0.492942	0.733695	-6.04714	P0AA04	4	0.718002	30.0495	30.5561	30.3169	30.5028	30.0093	30.6483	28.9192	29.7158	29.1619	29.8242	29.0823	29.4308	28.9192	29.7158	29.1619	29.8242	29.0823	29.4308
P0AED0	Universal stress protein A			6	5	4	4	3	6	4	45		+	-0.254435	31.2343	-0.616283	0.492603	0.733695	-6.06144	P0AED0	4	-0.718583	32.4317	30.8712	31.9849	31.5063	32.8382	32.5806	31.8763	30.629	31.5794	30.5202	31.3692	31.432	31.8763	30.629	31.5794	30.5202	31.3692	31.432
P02931	Outer membrane protein F			15	13	10	12	12	11	10	136		+	-0.0820728	31.6882	-0.571043	0.495562	0.73674	-6.09012	P02931	11	-0.713526	33.6972	33.3476	33.0119	33.2075	33.8246	33.41	31.8679	31.5518	31.7679	31.5142	31.8479	31.5793	31.8679	31.5518	31.7679	31.5142	31.8479	31.5793
P05793	Ketol-acid reductoisomerase			6	3	2	2	3	3	1	12		+	0.169981	26.025	1.08625	0.5022	0.73874	-5.66343	P05793	2	0.702252	27.5061	26.2985	26.7742	27.1482	27.1561	26.1138	25.9703	25.9914	25.8583	25.8722	26.0679	26.3897	25.9703	25.9914	25.8583	25.8722	26.0679	26.3897
P06989	Histidine biosynthesis bifunctional protein HisIE;Phosphoribosyl-AMP cyclohydrolase;Phosphoribosyl-ATP pyrophosphatase			2	2	1	1	1	1	1	9		+	0.162049	27.7301	1.27197	0.500853	0.73874	-5.46589	P06989	2	0.704532	28.0207	27.646	27.7822	27.9497	27.6828	27.8522	27.8253	27.5505	27.5715	27.8237	27.681	27.9287	27.8253	27.5505	27.5715	27.8237	27.681	27.9287
P0A6L2	4-hydroxy-tetrahydrodipicolinate synthase			7	5	3	5	5	4	6	33		+	0.100416	29.3557	0.745199	0.502931	0.73874	-5.96956	P0A6L2	4	0.701017	31.055	31.0268	31.0214	31.2087	30.4118	31.302	29.3259	29.4218	29.1688	29.5874	29.2383	29.392	29.3259	29.4218	29.1688	29.5874	29.2383	29.392
P0A717	Ribose-phosphate pyrophosphokinase			9	8	7	9	7	8	9	59		+	0.101515	30.3831	0.585869	0.502852	0.73874	-6.08093	P0A717	8	0.70115	32.3775	32.4133	32.3357	32.5381	32.2538	32.4259	30.2699	30.5781	30.149	30.6779	30.2578	30.3659	30.2699	30.5781	30.149	30.6779	30.2578	30.3659
P0A805	Ribosome-recycling factor			5	5	4	4	5	4	5	32		+	-0.0697383	30.8674	-0.764632	0.504959	0.73874	-5.95447	P0A805	5	-0.697594	32.3677	32.2268	32.2732	32.2195	32.1786	32.1134	30.9265	30.891	30.8895	30.915	30.776	30.8067	30.9265	30.891	30.8895	30.915	30.776	30.8067
P0A9C9	Fructose-1,6-bisphosphatase 1 class 2			9	8	7	7	5	8	5	35		+	0.0811112	27.3911	0.635473	0.504231	0.73874	-6.0487	P0A9C9	6	0.698822	29.4573	29.3472	29.398	28.9279	29.585	29.2476	27.3394	27.233	27.4792	27.3048	27.3864	27.6037	27.3394	27.233	27.4792	27.3048	27.3864	27.6037
P0AEE1	Protein DcrB			3	3	1	1	2	1	1	8		+	0.165459	28.696	1.13897	0.504969	0.73874	-5.60924	P0AEE1	2	0.697577	29.2682	28.6018	28.5448	29.0594	28.588	28.7979	28.7901	28.4873	28.5623	28.9133	28.5672	28.8556	28.7901	28.4873	28.5623	28.9133	28.5672	28.8556
P0AFY8	Negative modulator of initiation of replication			7	4	5	4	5	5	2	27		+	-0.281774	27.7631	-0.611151	0.504392	0.73874	-6.06479	P0AFY8	3	-0.69855	29.4091	29.4982	28.2958	29.6777	29.3103	27.588	28.1216	28.054	27.5363	28.3455	27.8648	26.6562	28.1216	28.054	27.5363	28.3455	27.8648	26.6562
P16431	Formate hydrogenlyase subunit 5			7	3	2	3	3	5	2	16		+	-0.145731	26.2398	-0.737374	0.50306	0.73874	-5.97555	P16431	3	-0.700798	27.2192	27.5896	27.5288	27.0645	27.7874	26.8646	25.9244	26.5717	26.4419	26.1237	26.3137	26.0635	25.9244	26.5717	26.4419	26.1237	26.3137	26.0635
P24171	Peptidyl-dipeptidase dcp			6	4	4	4	4	3	2	21		+	-0.12455	26.3886	-0.833721	0.503911	0.73874	-5.89833	P24171	3	-0.699362	27.288	28.1933	27.8312	27.9255	27.1364	27.1608	26.4157	26.5027	26.4343	26.6054	26.2486	26.125	26.4157	26.5027	26.4343	26.6054	26.2486	26.125
P37177	Phosphoenolpyruvate-protein phosphotransferase PtsP			12	2	9	4	12	3	4	32		+	0.247889	26.2059	0.63103	0.498828	0.73874	-6.05168	P37177	3	0.707968	26.9307	28.6414	26.8623	28.6817	27.3442	27.0704	25.7552	26.7382	25.7525	26.9318	26.1763	25.8814	25.7552	26.7382	25.7525	26.9318	26.1763	25.8814
P37765	Ribosomal large subunit pseudouridine synthase B			5	4	2	2	3	2	1	11		+	0.177658	26.9818	0.998249	0.500687	0.73874	-5.75018	P37765	2	0.704813	28.2942	27.5455	27.5257	27.7841	26.1323	27.3206	27.0592	26.76	26.8597	27.1946	26.7465	27.2708	27.0592	26.76	26.8597	27.1946	26.7465	27.2708
P39831	NADP-dependent 3-hydroxy acid dehydrogenase YdfG			5	5	4	4	4	4	4	38		+	0.113229	29.5538	0.63965	0.500947	0.73874	-6.04588	P39831	5	0.704372	30.7536	31.026	31.315	30.9617	31.0609	30.8556	29.4906	29.2548	29.7463	29.4047	29.8126	29.6141	29.4906	29.2548	29.7463	29.4047	29.8126	29.6141
P77279	Probable iron export ATP-binding protein FetA			4	1	3	1	2	1	3	10		+	0.753188	30.6724	0.591299	0.503732	0.73874	-6.07751	P77279	2	0.699664	31.6135	27.2748	31.791	26.2187	31.7275	31.7997	31.607	27.4587	31.8216	30.1037	31.7198	31.3233	31.607	27.4587	31.8216	30.1037	31.7198	31.3233
P03004	Chromosomal replication initiator protein DnaA			16	6	8	9	10	10	8	50		+	0.0742047	26.0844	0.606876	0.505781	0.739085	-6.06756	P03004	7	0.69621	28.1439	28.6747	28.4225	29.1375	28.5648	28.1751	26.0269	26.1449	25.97	26.2321	26.1941	25.9382	26.0269	26.1449	25.97	26.2321	26.1941	25.9382
P0AEE3	Serine endoprotease DegS			2	1	1	2	2	0	1	6		+	0.53071	24.883	0.731452	0.506766	0.739683	-5.98005	P0AEE3	1	0.694551	24.1957	25.7997	25.5357	25.2772	NA	26.0609	NA	25.7049	NA	25.3952	NA	26.1382	24.107	25.7049	24.041	25.3952	23.9116	26.1382
P02358	30S ribosomal protein S6;30S ribosomal protein S6, fully modified isoform;30S ribosomal protein S6, non-modified isoform			6	5	6	5	5	5	4	40		+	-0.174329	30.9287	-0.5925	0.509598	0.742373	-6.07675	P02358	5	-0.689797	32.171	32.6838	31.7692	30.1368	31.8248	31.9887	31.5996	30.9327	30.5152	30.7488	30.7221	31.0536	31.5996	30.9327	30.5152	30.7488	30.7221	31.0536
P76177	Protein YdgH			13	8	9	11	11	10	11	68		+	0.109462	28.7368	0.569253	0.509767	0.742373	-6.09121	P76177	9	0.689515	30.829	31.2285	31.1098	31.3423	30.2429	31.0563	28.7677	28.9081	28.3703	29.0439	28.6615	28.669	28.7677	28.9081	28.3703	29.0439	28.6615	28.669
P30177	Uncharacterized protein YbiB			8	3	4	5	7	4	3	22		+	-0.0957596	28.2203	-0.744707	0.510974	0.743288	-5.96994	P30177	4	-0.687493	28.8496	28.7011	28.8638	30.0892	29.1953	28.5269	28.3237	28.1988	28.2822	27.9531	28.2831	28.2812	28.3237	28.1988	28.2822	27.9531	28.2831	28.2812
P0A8F0	Uracil phosphoribosyltransferase			9	7	7	7	7	7	8	91		+	-0.0613845	31.2309	-0.579963	0.511792	0.743634	-6.08461	P0A8F0	8	-0.686126	33.4079	33.5008	33.4532	33.3576	33.2168	33.411	31.2684	31.2544	31.262	31.3394	31.0736	31.1877	31.2684	31.2544	31.262	31.3394	31.0736	31.1877
P0A8L1	Serine--tRNA ligase			17	16	12	12	13	11	13	94		+	0.0615452	30.2573	0.527562	0.513251	0.744911	-6.11585	P0A8L1	12	0.683688	32.7439	32.5741	32.7	32.5102	32.4555	32.4194	30.248	30.3299	30.1016	30.3899	30.155	30.3193	30.248	30.3299	30.1016	30.3899	30.155	30.3193
P0A7R9	30S ribosomal protein S11			7	4	5	4	5	6	5	59		+	-0.111018	32.204	-0.61778	0.514287	0.74557	-6.06046	P0A7R9	5	-0.681963	32.8416	33.5625	32.9946	33.4255	32.9896	33.0634	32.3963	32.0316	32.3505	31.8995	32.1312	32.4147	32.3963	32.0316	32.3505	31.8995	32.1312	32.4147
P0A7B5	Glutamate 5-kinase			9	6	7	5	6	6	5	42		+	0.0797275	27.106	0.613886	0.517259	0.749033	-6.063	P0A7B5	6	0.677019	28.9139	29.4378	28.5288	29.337	29.5712	28.7958	27.123	27.1017	26.9739	27.353	26.989	27.0957	27.123	27.1017	26.9739	27.353	26.989	27.0957
P0A7U3	30S ribosomal protein S19			5	3	4	4	4	4	4	33		+	-0.0919293	31.8726	-0.74146	0.519052	0.750782	-5.97243	P0A7U3	4	-0.674044	32.8994	32.7338	32.8761	32.504	32.6994	32.5266	32.0395	31.7243	31.9917	31.8282	31.9059	31.7458	32.0395	31.7243	31.9917	31.8282	31.9059	31.7458
P0A707	Translation initiation factor IF-3;Translation initiation factor IF-3, N-terminally processed;Translation initiation factor IF-3S			4	4	4	4	4	4	4	37		+	-0.0639156	31.0194	-0.759035	0.522568	0.754748	-5.95885	P0A707	5	-0.668232	32.0105	31.8133	31.6788	31.7922	31.8049	31.7647	31.0668	31.0306	31.0568	30.9738	31.0062	30.9824	31.0668	31.0306	31.0568	30.9738	31.0062	30.9824
P0A9L5	Peptidyl-prolyl cis-trans isomerase C			5	1	5	3	2	2	3	15		+	0.16642	30.3168	0.963023	0.523437	0.754748	-5.7835	P0A9L5	2	0.666799	30.0421	30.816	30.5687	30.2716	30.7359	31.017	29.9688	30.3614	30.3707	30.1603	30.5322	30.5077	29.9688	30.3614	30.3707	30.1603	30.5322	30.5077
P61887	Glucose-1-phosphate thymidylyltransferase 2			2	1	1	1	1	1	0	4		+	-0.416036	24.9785	-0.841929	0.523559	0.754748	-5.89141	P61887	1	-0.666598	25.2869	25.0801	25.2503	25.1145	25.8361	NA	25.2869	24.9853	25.2874	NA	25.835	NA	25.2869	24.9853	25.2874	24.5731	25.835	23.9035
P0A6D7	Shikimate kinase 1			8	4	5	5	7	5	6	42		+	0.0788671	28.9706	0.661665	0.524289	0.754953	-6.03077	P0A6D7	5	0.665394	30.1115	30.3551	30.3538	30.1159	30.4978	29.8298	29.0355	28.9516	28.8062	29.1591	28.9512	28.9197	29.0355	28.9516	28.8062	29.1591	28.9512	28.9197
P0A7T7	30S ribosomal protein S18			2	2	2	2	2	2	2	21		+	0.142414	32.339	0.685656	0.525365	0.755655	-6.01381	P0A7T7	3	0.663623	32.893	33.4207	32.993	33.4379	32.9657	33.0787	32.07	32.5159	32.2175	32.7552	32.135	32.3405	32.07	32.5159	32.2175	32.7552	32.135	32.3405
P07330	Chemotaxis response regulator protein-glutamate methylesterase			2	1	2	1	1	1	1	5		+	-0.168331	26.6966	-0.918393	0.526985	0.756345	-5.82451	P07330	2	-0.660962	27.1574	26.913	26.5484	26.5095	26.6538	26.4841	27.1627	26.5888	26.5908	26.6127	26.6579	26.5667	27.1627	26.5888	26.5908	26.6127	26.6579	26.5667
P0A7J7	50S ribosomal protein L11			7	4	6	4	4	4	5	40		+	0.0852367	32.4458	0.635416	0.527295	0.756345	-6.04874	P0A7J7	5	0.660453	33.8612	33.8708	33.6412	33.79	33.78	33.6926	32.4876	32.5356	32.1864	32.5958	32.4767	32.3928	32.4876	32.5356	32.1864	32.5958	32.4767	32.3928
P0AED7	Succinyl-diaminopimelate desuccinylase			4	1	1	1	1	1	3	6		+	0.496054	25.2629	0.569001	0.527614	0.756345	-6.09137	P0AED7	2	0.65993	26.0223	NA	25.7727	25.7314	25.9731	27.181	26.0223	NA	25.8099	NA	25.972	26.017	26.0223	23.2124	25.8099	24.5438	25.972	26.017
P63020	Fe/S biogenesis protein NfuA			2	1	2	2	2	2	2	11		+	-0.15368	28.22	-1.08661	0.532262	0.762156	-5.66308	P63020	2	-0.652327	28.1626	29.4095	28.9945	28.9954	28.8453	28.8036	28.1598	28.5035	28.2271	28.3109	28.0406	28.0779	28.1598	28.5035	28.2271	28.3109	28.0406	28.0779
P06709	Bifunctional ligase/repressor BirA			4	1	2	1	3	1	0	8		+	-0.36775	24.2422	-0.964984	0.534499	0.763381	-5.78167	P06709	1	-0.648681	24.3896	25.69	25.2557	25.764	NA	NA	24.8326	24.5988	NA	24.4205	NA	NA	24.8326	24.5988	23.8468	24.4205	24.3406	23.4139
P0A8I8	Ribosomal RNA large subunit methyltransferase H			5	2	3	2	4	2	3	12		+	0.107495	26.2948	0.845908	0.534557	0.763381	-5.88804	P0A8I8	3	0.648586	27.0006	27.7439	26.9642	27.6812	27.3117	27.541	26.1322	26.4345	26.1564	26.3452	26.4516	26.2488	26.1322	26.4345	26.1564	26.3452	26.4516	26.2488
P0A9K9	FKBP-type peptidyl-prolyl cis-trans isomerase SlyD			4	4	4	4	4	4	4	43		+	0.077359	30.6396	0.64241	0.534902	0.763381	-6.04401	P0A9K9	5	0.648026	32.045	31.8087	31.9562	31.4907	32.0052	31.9924	30.6407	30.4231	30.739	30.6497	30.6227	30.7625	30.6407	30.4231	30.739	30.6497	30.6227	30.7625
P27434	Cytoskeleton protein RodZ			6	4	3	4	6	4	5	28		+	0.0825796	27.6145	0.733625	0.540937	0.77028	-5.9784	P27434	4	0.638241	29.145	28.2704	29.2495	29.2721	29.0601	29.0717	27.5414	27.502	27.6761	27.8	27.5904	27.5769	27.5414	27.502	27.6761	27.8	27.5904	27.5769
P32144	Uncharacterized HTH-type transcriptional regulator YihW			2	0	1	1	2	0	0	3		+	-0.388195	24.2938	-0.836783	0.540746	0.77028	-5.89575	P32144	1	-0.63855	NA	24.5118	23.908	26.0413	NA	NA	NA	24.7409	24.2691	25.112	NA	NA	24.4539	24.7409	24.2691	25.112	23.8083	23.3789
P0ACG1	DNA-binding protein StpA			6	3	3	4	5	2	1	24		+	-0.155567	28.595	-0.946647	0.54394	0.771133	-5.79871	P0ACG1	2	-0.633397	29.7621	29.9964	29.9802	30.256	29.1918	28.7551	28.9937	28.5702	28.4544	28.4586	28.5194	28.5736	28.9937	28.5702	28.4544	28.4586	28.5194	28.5736
P0ADU5	Protein YgiW			5	2	3	3	4	2	4	19		+	0.0992605	28.313	0.909137	0.543935	0.771133	-5.83283	P0ADU5	3	0.633405	28.2624	28.6241	28.9344	28.8446	28.5846	29.2446	28.2272	28.1623	28.4007	28.3182	28.3204	28.4494	28.2272	28.1623	28.4007	28.3182	28.3204	28.4494
P28861	Ferredoxin--NADP reductase			4	2	2	2	3	3	2	15		+	-0.10811	29.6168	-0.798481	0.542853	0.771133	-5.92744	P28861	3	-0.635149	29.841	30.3615	29.8961	30.0233	29.7549	29.4717	29.5163	29.6243	29.872	29.5472	29.6898	29.4514	29.5163	29.6243	29.872	29.5472	29.6898	29.4514
P76014	PTS-dependent dihydroxyacetone kinase, ADP-binding subunit DhaL			4	1	4	3	3	3	3	17		+	0.155051	27.1821	0.96714	0.542297	0.771133	-5.77965	P76014	2	0.636045	27.0034	28.1133	27.8187	27.8394	27.5801	27.7184	26.8547	27.36	27.0991	27.3758	27.2687	27.1345	26.8547	27.36	27.0991	27.3758	27.2687	27.1345
P00893	Acetolactate synthase isozyme 3 large subunit			5	2	3	3	1	2	2	12		+	0.287169	27.3838	0.58525	0.545789	0.771908	-6.08132	P00893	2	0.630422	28.1396	26.6468	27.7661	26.5826	28.1284	27.9522	27.7774	26.4042	27.5391	26.7686	27.8187	27.9949	27.7774	26.4042	27.5391	26.7686	27.8187	27.9949
P22939	Farnesyl diphosphate synthase			2	2	2	2	1	2	2	17		+	0.233793	26.7784	0.62423	0.546894	0.771908	-6.0562	P22939	2	0.628648	27.2633	27.263	28.0093	25.9245	28.0089	28.0584	26.2263	26.3562	27.4022	26.4795	26.9922	27.2144	26.2263	26.3562	27.4022	26.4795	26.9922	27.2144
P23893	Glutamate-1-semialdehyde 2,1-aminomutase			8	6	5	7	8	7	4	38		+	-0.0754225	28.622	-0.625064	0.545486	0.771908	-6.05565	P23893	5	-0.630909	30.0901	30.1064	30.5348	30.7089	30.475	29.7268	28.5742	28.8197	28.5852	28.71	28.4934	28.5494	28.5742	28.8197	28.5852	28.71	28.4934	28.5494
P33570	Transketolase 2			5	2	5	2	2	1	1	9		+	-0.153645	25.1414	-0.951042	0.54678	0.771908	-5.79465	P33570	2	-0.628831	25.9231	27.6051	25.9809	26.3655	25.0738	23.6794	24.9418	25.294	25.4189	25.0912	25.1869	24.9157	24.9418	25.294	25.4189	25.0912	25.1869	24.9157
P09147	UDP-glucose 4-epimerase			6	5	2	3	3	3	5	18		+	0.112919	26.1991	0.740225	0.54755	0.771986	-5.97337	P09147	3	0.627594	27.8744	26.9125	27.4615	27.4914	27.4012	28.3849	26.2766	25.9368	26.2147	26.2654	26.0624	26.439	26.2766	25.9368	26.2147	26.2654	26.0624	26.439
P0A7F9	S-adenosylmethionine:tRNA ribosyltransferase-isomerase			2	2	1	1	1	1	1	4		+	0.49568	24.8506	0.532928	0.551743	0.775134	-6.11277	P0A7F9	2	0.620884	26.4801	26.082	25.3712	25.797	25.5587	25.5108	24.9894	NA	25.7071	NA	25.8564	25.8869	24.9894	23.1119	25.7071	23.5522	25.8564	25.8869
P0A944	Ribosomal-protein-alanine acetyltransferase			2	2	0	1	0	0	1	4		+	-0.574571	24.7691	-0.596588	0.552569	0.775134	-6.07416	P0A944	1	-0.619565	27.1291	NA	26.2807	NA	NA	24.349	26.1224	NA	25.9344	NA	NA	25.6262	26.1224	23.1123	25.9344	23.7515	24.0678	25.6262
P17109	2-succinyl-5-enolpyruvyl-6-hydroxy-3-cyclohexene-1-carboxylate synthase			5	1	3	2	1	0	1	8		+	-0.330246	24.6409	-1.09649	0.552392	0.775134	-5.65304	P17109	1	-0.619848	24.8706	25.5568	25.0218	23.4021	NA	24.4606	25.0217	24.1862	25.2101	NA	NA	24.6891	25.0217	24.1862	25.2101	24.2304	24.5077	24.6891
P21170	Biosynthetic arginine decarboxylase			12	11	10	10	10	12	11	82		+	0.0457411	29.4336	0.474317	0.551165	0.775134	-6.14485	P21170	11	0.621806	31.3644	31.4201	31.369	31.2101	31.5367	31.1458	29.5137	29.4006	29.3179	29.4454	29.4511	29.4729	29.5137	29.4006	29.3179	29.4454	29.4511	29.4729
P43329	ATP-dependent RNA helicase HrpA			14	8	4	5	6	4	3	27		+	0.124141	25.9293	0.574227	0.552804	0.775134	-6.08816	P43329	4	0.61919	27.9459	26.8075	27.5606	27.391	27.3265	27.2091	26.1383	25.4707	25.9927	25.8982	25.8463	26.2296	26.1383	25.4707	25.9927	25.8982	25.8463	26.2296
P09127	Putative uroporphyrinogen-III C-methyltransferase			9	7	4	5	3	6	5	31		+	0.107105	27.7896	0.582633	0.561393	0.78546	-6.08295	P09127	4	0.60555	29.0443	28.8428	28.6083	28.3275	29.0104	28.9422	28.001	27.6598	27.5475	27.5695	27.9611	27.9989	28.001	27.6598	27.5475	27.5695	27.9611	27.9989
P0ABH0	Cell division protein FtsA			9	4	3	3	5	2	5	25		+	0.168348	27.7008	0.566618	0.560995	0.78546	-6.09282	P0ABH0	3	0.60618	28.6556	28.0899	29.0055	28.5229	28.5064	29.6467	27.7888	27.1348	27.9263	27.6096	27.5007	28.2445	27.7888	27.1348	27.9263	27.6096	27.5007	28.2445
P62707	2,3-bisphosphoglycerate-dependent phosphoglycerate mutase			11	9	8	5	7	6	7	56		+	0.110141	31.1774	0.518718	0.562627	0.786329	-6.12086	P62707	6	0.603601	33.0795	32.6283	32.4337	32.1116	32.4636	32.6932	31.138	30.7182	31.5106	31.2583	31.1758	31.2632	31.138	30.7182	31.5106	31.2583	31.1758	31.2632
P02925	D-ribose-binding periplasmic protein			9	7	6	8	5	8	7	41		+	-0.0788464	28.5457	-0.533779	0.565008	0.787085	-6.11228	P02925	6	-0.599846	30.4098	30.0728	30.646	29.5148	30.688	30.4547	28.7495	28.6877	28.3181	28.6052	28.4785	28.4352	28.7495	28.6877	28.3181	28.6052	28.4785	28.4352
P04079	GMP synthase [glutamine-hydrolyzing]			28	23	24	24	24	22	23	159		+	-0.0369904	29.5988	-0.37991	0.564237	0.787085	-6.18921	P04079	23	-0.601062	33.0654	33.1058	32.9002	32.9391	32.8948	32.8391	29.6074	29.6853	29.5592	29.6719	29.5177	29.5512	29.6074	29.6853	29.5592	29.6719	29.5177	29.5512
P0A8K1	Phosphatidylserine decarboxylase proenzyme;Phosphatidylserine decarboxylase alpha chain;Phosphatidylserine decarboxylase beta chain			6	4	4	3	5	6	5	28		+	0.1584	27.254	0.529857	0.564508	0.787085	-6.11454	P0A8K1	4	0.600634	28.4162	28.4785	28.6951	28.4319	29.3151	29.3372	27.115	26.7904	27.6191	26.8603	27.5182	27.6212	27.115	26.7904	27.6191	26.8603	27.5182	27.6212
P18133	Nicotinate phosphoribosyltransferase			8	4	3	4	4	5	5	18		+	0.161318	26.099	0.525086	0.566781	0.787639	-6.11726	P18133	4	0.597056	27.1852	27.0271	27.8388	27.3471	27.5609	28.0773	25.9018	25.6678	26.4856	25.7409	26.1896	26.6087	25.9018	25.6678	26.4856	25.7409	26.1896	26.6087
P39321	Translocation and assembly module TamB			4	0	1	1	1	3	2	8		+	0.395718	24.6619	0.701714	0.567247	0.787639	-6.00218	P39321	1	0.596323	NA	25.1867	24.269	NA	27.3395	25.2524	NA	24.5356	24.5673	NA	26.009	24.8212	24.2891	24.5356	24.5673	23.749	26.009	24.8212
P60664	Imidazole glycerol phosphate synthase subunit HisF			5	3	1	3	3	3	2	14		+	0.163071	26.2438	0.747408	0.566545	0.787639	-5.96786	P60664	2	0.597427	27.1202	26.0689	26.8532	27.1451	27.3527	27.0471	26.5855	25.9853	25.9161	26.2221	26.214	26.54	26.5855	25.9853	25.9161	26.2221	26.214	26.54
P75829	Uncharacterized protein YbjX			10	3	6	6	5	8	6	42		+	0.162855	27.2376	0.522258	0.568217	0.788132	-6.11886	P75829	4	0.594799	27.8885	29.5626	29.4582	29.0394	29.3566	29.4483	26.4646	27.5879	27.4159	27.2176	27.307	27.4323	26.4646	27.5879	27.4159	27.2176	27.307	27.4323
P33136	Glucans biosynthesis protein G			16	9	11	13	10	12	12	88		+	0.0684178	29.3549	0.479777	0.569723	0.789368	-6.142	P33136	10	0.592437	30.9712	31.5887	31.195	31.4719	31.4505	31.4509	29.3427	29.4669	29.1526	29.5913	29.3062	29.27	29.3427	29.4669	29.1526	29.5913	29.3062	29.27
P77611	Electron transport complex subunit RsxC			5	0	2	1	4	3	1	9		+	0.310204	25.2299	1.07041	0.573171	0.793288	-5.6794	P77611	1	0.587041	NA	24.3553	24.217	26.7078	26.5691	25.5206	NA	25.4568	24.6783	25.8374	25.2895	25.0281	25.0893	25.4568	24.6783	25.8374	25.2895	25.0281
P0A6Z3	Chaperone protein HtpG			30	23	24	23	21	22	21	155		+	-0.0450695	29.633	-0.401674	0.576565	0.795412	-6.1798	P0A6Z3	22	-0.581747	32.642	32.9139	32.7283	32.7033	32.7549	32.5681	29.7629	29.6171	29.5866	29.6468	29.4749	29.7096	29.7629	29.6171	29.5866	29.6468	29.4749	29.7096
P0AB71	Fructose-bisphosphate aldolase class 2			16	16	15	14	14	14	13	191		+	-0.0408575	32.8477	-0.417033	0.575547	0.795412	-6.17286	P0AB71	14	-0.583333	35.067	35.0721	34.9969	34.9807	35.2007	35.0054	32.9839	32.813	32.8074	32.8352	32.855	32.7916	32.9839	32.813	32.8074	32.8352	32.855	32.7916
P52061	dITP/XTP pyrophosphatase			4	2	3	2	3	3	4	22		+	0.096299	26.9025	0.761438	0.576301	0.795412	-5.95697	P52061	3	0.582158	27.4748	28.2712	27.8395	28.0191	28.199	28.5444	26.7406	26.9598	26.8628	26.822	26.8993	27.1308	26.7406	26.9598	26.8628	26.822	26.8993	27.1308
P25535	2-octaprenylphenol hydroxylase			6	4	2	3	4	4	3	16		+	0.118087	26.2288	0.615569	0.578743	0.797559	-6.0619	P25535	3	0.578359	27.7754	25.9873	27.6396	26.9692	28.1333	27.7275	26.329	25.9449	26.2354	25.9517	26.4576	26.4543	26.329	25.9449	26.2354	25.9517	26.4576	26.4543
P23367	DNA mismatch repair protein MutL			4	2	1	2	2	2	3	13		+	0.168959	25.1301	0.66143	0.581577	0.800605	-6.03093	P23367	2	0.573962	23.6281	23.1682	26.8934	25.2548	25.8556	26.0167	24.4912	25.3741	25.2715	25.1341	25.1778	25.3316	24.4912	25.3741	25.2715	25.1341	25.1778	25.3316
P00811	Beta-lactamase			2	1	1	1	2	1	1	7		+	0.145612	25.7672	0.791654	0.583466	0.801558	-5.93297	P00811	2	0.571037	25.7466	25.5999	25.7943	25.3879	25.9993	25.9386	25.7466	25.5051	25.8314	25.5059	25.9982	26.0159	25.7466	25.5051	25.8314	25.5059	25.9982	26.0159
P04425	Glutathione synthetase			5	4	4	4	3	2	3	24		+	-0.102233	27.8646	-0.676211	0.583671	0.801558	-6.02055	P04425	3	-0.57072	29.2099	29.3611	29.016	28.8669	28.0171	28.7282	28.1713	27.8873	27.6885	27.8658	27.8624	27.7121	28.1713	27.8873	27.6885	27.8658	27.8624	27.7121
P0AB18	Sulfurtransferase TusE			3	0	2	2	1	3	3	10		+	0.321282	25.8458	0.847316	0.585689	0.801558	-5.88684	P0AB18	1	0.567603	NA	26.9888	26.8291	25.9309	27.4837	27.0924	NA	25.9905	26.2262	25.983	26.1624	25.8741	24.8388	25.9905	26.2262	25.983	26.1624	25.8741
P0AE01	tRNA (cytidine/uridine-2-O-)-methyltransferase TrmJ			4	4	3	3	4	3	3	15		+	0.109775	27.66	0.530743	0.586019	0.801558	-6.11403	P0AE01	4	0.567094	28.8148	28.8258	28.503	28.9194	28.5327	28.596	27.482	27.8599	27.4734	28.0073	27.3762	27.7612	27.482	27.8599	27.4734	28.0073	27.3762	27.7612
P21888	Cysteine--tRNA ligase			9	8	7	5	6	6	7	46		+	-0.0638063	27.8012	-0.520662	0.585079	0.801558	-6.11977	P21888	6	-0.568545	30.1331	30.255	28.715	29.3581	28.737	29.5943	28.0051	27.7195	27.7747	27.8167	27.6499	27.8413	28.0051	27.7195	27.7747	27.8167	27.6499	27.8413
P75913	Glyoxylate/hydroxypyruvate reductase A			8	3	5	4	4	6	5	29		+	0.104535	27.7768	0.539566	0.585373	0.801558	-6.10893	P75913	4	0.568091	28.4645	28.9332	28.9585	28.3895	29.4567	29.3072	27.8783	27.5662	27.7292	27.4605	27.9719	28.0549	27.8783	27.5662	27.7292	27.4605	27.9719	28.0549
P05637	Bis(5-nucleosyl)-tetraphosphatase [symmetrical]			2	1	2	1	2	1	1	13		+	0.191162	26.0345	0.586917	0.587848	0.802169	-6.08027	P05637	2	0.564273	26.2112	26.1923	26.9567	26.463	26.8716	26.4883	25.6474	25.6113	26.5582	25.7638	26.4749	26.1516	25.6474	25.6113	26.5582	25.7638	26.4749	26.1516
P37617	Lead, cadmium, zinc and mercury-transporting ATPase			7	1	1	2	0	5	6	15		+	0.444282	26.5488	0.582747	0.588341	0.802169	-6.08288	P37617	1	0.563515	26.5966	25.0726	27.0821	NA	28.3568	28.2128	26.0483	26.3609	26.5709	NA	27.762	27.539	26.0483	26.3609	26.5709	25.012	27.762	27.539
P69503	Adenine phosphoribosyltransferase			8	8	6	7	5	7	8	54		+	0.0608094	28.3162	0.521251	0.588034	0.802169	-6.11943	P69503	6	0.563987	30.4339	30.1544	30.5947	29.2617	30.3951	30.4276	28.1725	28.2512	28.4338	28.3546	28.2433	28.4421	28.1725	28.2512	28.4338	28.3546	28.2433	28.4421
P0AGK8	HTH-type transcriptional regulator IscR			3	3	1	3	2	3	3	22		+	0.151272	26.619	0.715191	0.589528	0.802935	-5.99224	P0AGK8	2	0.561687	27.7218	26.6711	28.303	27.3621	28.3684	28.653	26.2412	26.4256	26.9633	26.5856	26.6574	26.8409	26.2412	26.4256	26.9633	26.5856	26.6574	26.8409
P00803	Signal peptidase I			4	2	2	3	3	3	2	15		+	-0.102381	26.2862	-0.63188	0.595978	0.803193	-6.05111	P00803	3	-0.551798	26.2548	27.5901	27.4226	26.7247	26.3656	25.7301	26.3977	26.5318	26.0827	26.2209	26.4079	26.0763	26.3977	26.5318	26.0827	26.2209	26.4079	26.0763
P08244	Orotidine 5-phosphate decarboxylase			9	5	7	6	4	6	6	30		+	-0.134126	27.4863	-0.476701	0.595025	0.803193	-6.14361	P08244	5	-0.553256	29.5263	29.4935	28.8715	28.6918	29.27	28.9626	28.1231	27.4969	27.04	27.3777	27.5116	27.3684	28.1231	27.4969	27.04	27.3777	27.5116	27.3684
P0A6N4	Elongation factor P			4	4	4	4	4	4	3	34		+	-0.0748085	31.3631	-0.623074	0.591609	0.803193	-6.05697	P0A6N4	4	-0.55849	31.9302	32.3836	32.1329	32.195	32.0898	31.9544	31.445	31.5219	31.2345	31.4262	31.236	31.3148	31.445	31.5219	31.2345	31.4262	31.236	31.3148
P0A7L0	50S ribosomal protein L1			15	12	14	13	14	15	14	220		+	0.0720439	33.1179	0.442611	0.592699	0.803193	-6.16076	P0A7L0	13	0.556819	35.1285	35.0863	35.0147	35.0318	35.3001	35.2861	33.3035	32.8801	33.062	32.9345	33.2396	33.2876	33.3035	32.8801	33.062	32.9345	33.2396	33.2876
P0A840	5/3-nucleotidase SurE			2	1	0	2	0	0	1	3		+	-0.417085	24.8385	-0.593378	0.592859	0.803193	-6.0762	P0A840	1	-0.556572	25.7192	NA	26.003	NA	NA	25.616	25.7192	NA	25.4218	NA	NA	25.6934	25.7192	24.0001	25.4218	23.5107	24.6858	25.6934
P0A9M5	Xanthine phosphoribosyltransferase			6	6	4	5	6	6	5	41		+	0.0564407	29.6164	0.596139	0.595565	0.803193	-6.07444	P0A9M5	5	0.55243	31.2898	30.0539	31.1951	30.8296	31.316	31.1422	29.5278	29.6868	29.5498	29.6818	29.6266	29.6253	29.5278	29.6868	29.5498	29.6818	29.6266	29.6253
P0ABU0	1,4-dihydroxy-2-naphthoyl-CoA synthase			6	5	4	5	5	6	6	32		+	0.0652333	27.7741	0.55135	0.595058	0.803193	-6.102	P0ABU0	5	0.553206	29.4921	28.919	29.4372	28.8618	29.6499	29.063	27.7601	27.6525	27.8117	27.6768	27.973	27.7702	27.7601	27.6525	27.8117	27.6768	27.973	27.7702
P30126	3-isopropylmalate dehydratase small subunit			6	3	5	2	3	4	3	21		+	-0.0937464	26.9957	-0.696713	0.59568	0.803193	-6.00583	P30126	3	-0.552253	28.092	28.2665	27.7569	27.4799	28.3419	28.1736	27.1821	26.9502	26.9955	26.8159	26.8798	27.1507	27.1821	26.9502	26.9955	26.8159	26.8798	27.1507
P31808	Uncharacterized oxidoreductase YciK			4	1	1	0	3	2	1	7		+	0.35613	25.187	0.686576	0.591624	0.803193	-6.01315	P31808	1	0.558468	25.0719	25.0506	NA	27.4323	19.5518	25.3129	25.2719	25.2978	NA	26.1634	NA	25.5902	25.2719	25.2978	24.4571	26.1634	24.3416	25.5902
P76536	Probable deferrochelatase/peroxidase YfeX			12	10	9	10	9	11	12	88		+	-0.0790289	28.5886	-0.456351	0.591248	0.803193	-6.15399	P76536	10	-0.559046	31.0877	30.9074	30.4294	30.3643	30.6728	30.8743	28.874	28.7284	28.2818	28.5653	28.5094	28.5725	28.874	28.7284	28.2818	28.5653	28.5094	28.5725
P0AAH0	Phosphate import ATP-binding protein PstB			2	2	0	1	1	2	1	7		+	0.393443	25.8758	0.60242	0.598331	0.803907	-6.07043	P0AAH0	1	0.548205	27.3821	NA	27.7133	25.2348	27.1516	26.049	25.9716	NA	26.77	25.6259	26.1922	26.3995	25.9716	24.2957	26.77	25.6259	26.1922	26.3995
P0AC75	3-deoxy-D-manno-octulosonic acid transferase			5	2	2	5	3	3	4	17		+	-0.12524	28.6042	-0.551079	0.597361	0.803907	-6.10216	P0AC75	3	-0.549685	28.876	29.2873	28.5782	28.6942	28.7656	28.7885	28.8675	28.9554	28.1775	28.6148	28.5435	28.4663	28.8675	28.9554	28.1775	28.6148	28.5435	28.4663
P24205	Lipid A biosynthesis myristoyltransferase			2	1	1	2	1	1	0	6		+	-0.303981	25.6799	-0.859274	0.598387	0.803907	-5.87662	P24205	1	-0.548119	25.7244	26.0058	26.8125	25.8552	25.8336	NA	25.7498	25.9362	25.8097	25.9984	25.8578	NA	25.7498	25.9362	25.8097	25.9984	25.8578	24.7275
P0A6F5	60 kDa chaperonin			20	17	16	15	16	16	18	157		+	-0.0620343	31.8825	-0.421868	0.59903	0.803928	-6.17062	P0A6F5	16	-0.547139	34.5924	34.6511	34.2895	34.5292	34.3234	34.3774	31.9972	32.0716	31.6718	31.9499	31.7077	31.8969	31.9972	32.0716	31.6718	31.9499	31.7077	31.8969
P0A8G9	Exodeoxyribonuclease 7 small subunit			2	2	2	2	2	2	2	12		+	0.0964371	27.9339	0.655224	0.600173	0.803937	-6.03524	P0A8G9	3	0.545398	28.5661	28.9104	28.5435	28.7008	28.5936	28.6569	27.8474	28.0974	27.7123	28.1086	27.8121	28.0258	27.8474	28.0974	27.7123	28.1086	27.8121	28.0258
P0A8M0	Asparagine--tRNA ligase			21	18	14	17	18	17	17	119		+	0.0504923	29.6746	0.40919	0.600888	0.803937	-6.17643	P0A8M0	15	0.544309	32.6563	32.7325	32.2329	32.7071	32.4231	32.2349	29.7541	29.7327	29.4614	29.8026	29.6374	29.6596	29.7541	29.7327	29.4614	29.8026	29.6374	29.6596
P0AC84	Hydroxyacylglutathione hydrolase			4	1	3	1	3	1	1	10		+	0.208081	25.185	0.534272	0.600916	0.803937	-6.112	P0AC84	2	0.544265	24.6768	26.6572	24.812	27.0794	24.8906	25.2481	24.888	25.2947	25.0603	25.8849	NA	25.5366	24.888	25.2947	25.0603	25.8849	24.4457	25.5366
P23857	Thiosulfate sulfurtransferase PspE			2	1	2	1	1	1	1	8		+	-0.130129	26.6198	-0.855272	0.602482	0.805013	-5.88005	P23857	2	-0.541884	26.6169	27.2424	26.6569	26.7314	26.3892	26.3973	26.6009	26.7756	26.678	26.8334	26.372	26.4587	26.6009	26.7756	26.678	26.8334	26.372	26.4587
P76187	Oxidoreductase YdhF			3	2	3	3	3	2	2	20		+	0.161386	26.791	0.497013	0.602976	0.805013	-6.13283	P76187	3	0.541134	28.0406	27.6339	28.31	26.7739	28.5113	28.3573	26.8321	26.3406	26.9581	26.2337	27.1728	27.2084	26.8321	26.3406	26.9581	26.2337	27.1728	27.2084
Q47622	Peptide transport periplasmic protein SapA			3	1	1	0	2	2	1	6		+	0.45721	25.5687	0.538119	0.604108	0.805687	-6.10977	Q47622	1	0.539414	24.26	27.0155	NA	26.3376	26.075	25.7815	25.9172	26.7012	NA	25.8982	25.8543	25.6393	25.9172	26.7012	23.4018	25.8982	25.8543	25.6393
P04994	Exodeoxyribonuclease 7 large subunit			5	2	2	1	4	1	2	12		+	0.414922	25.0904	0.462069	0.605667	0.806927	-6.15112	P04994	2	0.53705	25.4945	25.7398	NA	26.7903	NA	26.5343	25.7423	25.8928	NA	26.0132	NA	25.5176	25.7423	25.8928	23.0136	26.0132	24.3628	25.5176
P0ABK5	Cysteine synthase A			15	13	13	14	13	14	14	165		+	-0.0373807	32.3544	-0.38261	0.606556	0.807274	-6.18807	P0ABK5	14	-0.535703	35.3048	35.2495	35.1335	35.153	35.1572	35.1267	32.4478	32.4038	32.2677	32.3665	32.2833	32.3573	32.4478	32.4038	32.2677	32.3665	32.2833	32.3573
P07363	Chemotaxis protein CheA			13	7	6	7	8	8	7	45		+	-0.0999042	30.3222	-0.450471	0.607325	0.807459	-6.15691	P07363	7	-0.534539	29.9933	30.912	31.1305	30.7595	31.7229	31.3503	30.6454	30.0669	30.4041	29.9217	30.4583	30.4367	30.6454	30.0669	30.4041	29.9217	30.4583	30.4367
P0A6Q3	3-hydroxydecanoyl-[acyl-carrier-protein] dehydratase			5	1	3	4	3	5	3	16		+	0.147345	28.8581	0.64299	0.611673	0.809048	-6.04362	P0A6Q3	2	0.527971	29.0909	29.92	29.7651	29.7932	30.0173	29.4552	28.8279	29.1659	28.3594	29.105	28.9089	28.7813	28.8279	29.1659	28.3594	29.105	28.9089	28.7813
P0A988	DNA polymerase III subunit beta			4	1	3	2	4	1	3	12		+	0.206556	26.1866	0.516133	0.610458	0.809048	-6.12231	P0A988	2	0.529805	26.7474	27.4805	25.895	27.8689	26.1103	27.1756	26.5305	26.4031	25.3164	26.7664	25.8922	26.2111	26.5305	26.4031	25.3164	26.7664	25.8922	26.2111
P0AF12	5-methylthioadenosine/S-adenosylhomocysteine nucleosidase			6	4	4	4	4	3	4	29		+	-0.115013	27.676	-0.482286	0.61063	0.809048	-6.14068	P0AF12	4	-0.529545	28.8597	29.3695	29.513	29.5505	28.4013	28.8959	27.4443	28.0677	27.6885	27.9964	27.485	27.3741	27.4443	28.0677	27.6885	27.9964	27.485	27.3741
P17993	Ubiquinone biosynthesis O-methyltransferase			5	2	5	1	4	1	0	13		+	-0.457533	25.9112	-0.521764	0.61164	0.809048	-6.11914	P17993	1	-0.528022	27.0279	28.1702	22.7864	27.9961	27.1601	NA	27.5189	26.2948	24.6061	26.4988	26.0147	NA	27.5189	26.2948	24.6061	26.4988	26.0147	24.5338
P25397	Tellurite methyltransferase			5	3	4	1	4	2	3	17		+	-0.163627	27.2472	-0.588929	0.609522	0.809048	-6.07901	P25397	2	-0.531218	27.4124	28.3339	27.3025	28.3624	27.4854	27.849	27.7063	27.453	26.8276	27.5095	26.9722	27.0142	27.7063	27.453	26.8276	27.5095	26.9722	27.0142
P0A799	Phosphoglycerate kinase			22	20	18	16	19	18	18	242		+	-0.0365306	32.8064	-0.362218	0.613375	0.810464	-6.19649	P0A799	17	-0.525407	35.4997	35.6837	35.3584	35.4335	35.5592	35.6601	32.754	32.8329	32.8872	32.6958	32.8857	32.783	32.754	32.8329	32.8872	32.6958	32.8857	32.783
P00887	Phospho-2-dehydro-3-deoxyheptonate aldolase, Trp-sensitive			3	2	3	1	3	3	2	15		+	-0.121647	26.961	-0.908585	0.614882	0.810784	-5.83333	P00887	2	-0.523141	26.9923	27.4765	26.9318	27.5211	27.4237	27.561	27.1284	27.0219	26.9151	27.0757	26.7053	26.9195	27.1284	27.0219	26.9151	27.0757	26.7053	26.9195
P0ACR4	Uncharacterized HTH-type transcriptional regulator YeiE			5	3	2	2	2	4	3	13		+	0.146629	25.6523	0.488225	0.614644	0.810784	-6.13754	P0ACR4	3	0.523498	26.1661	25.8535	26.0811	25.6162	27.8165	26.1873	25.4971	25.2603	25.9794	25.3022	26.2192	25.6554	25.4971	25.2603	25.9794	25.3022	26.2192	25.6554
P0A6E9	ATP-dependent dethiobiotin synthetase BioD 2			7	4	6	3	4	4	4	34		+	-0.0660406	27.882	-0.595077	0.62086	0.814568	-6.07512	P0A6E9	4	-0.514176	29.7616	30.2249	29.4041	29.2264	29.4262	29.49	27.9427	27.9678	27.8345	27.991	27.7296	27.8264	27.9427	27.9678	27.8345	27.991	27.7296	27.8264
P0A993	Fructose-1,6-bisphosphatase class 1			9	7	7	6	9	7	7	52		+	0.0639494	28.2507	0.443201	0.620105	0.814568	-6.16048	P0A993	7	0.515305	29.7373	29.8225	29.8534	30.0054	29.9994	30.0663	28.3972	28.3125	27.9463	28.2821	28.2579	28.3079	28.3972	28.3125	27.9463	28.2821	28.2579	28.3079
P0AC51	Zinc uptake regulation protein			3	3	1	1	1	2	1	9		+	0.138062	26.1332	0.668745	0.618396	0.814568	-6.02582	P0AC51	2	0.517866	27.0278	25.8279	26.3488	26.0272	27.0041	26.3821	26.1373	25.7012	26.3542	26.1133	26.0659	26.4276	26.1373	25.7012	26.3542	26.1133	26.0659	26.4276
P0AGD7	Signal recognition particle protein			10	8	8	9	8	9	6	60		+	-0.0433306	28.1295	-0.462701	0.620926	0.814568	-6.1508	P0AGD7	7	-0.514077	30.4515	30.6286	30.6068	30.0664	30.4903	30.1593	28.1492	28.0652	28.2391	28.1181	28.0986	28.1068	28.1492	28.0652	28.2391	28.1181	28.0986	28.1068
P37774	Uncharacterized amino-acid ABC transporter ATP-binding protein YecC			3	2	1	2	2	0	2	8		+	-0.40686	25.9741	-0.534747	0.619157	0.814568	-6.11172	P37774	1	-0.516724	26.9127	26.1378	26.8832	26.7461	NA	27.4776	26.197	26.0569	26.2788	26.2906	NA	26.9862	26.197	26.0569	26.2788	26.2906	24.0353	26.9862
P0A8X0	UPF0307 protein YjgA			7	4	5	5	4	4	5	37		+	-0.0667197	27.4497	-0.492183	0.621684	0.81473	-6.13543	P0A8X0	5	-0.512943	28.6371	29.3013	28.9408	28.5608	28.9539	29.0267	27.3901	27.5561	27.5029	27.2164	27.413	27.6196	27.3901	27.5561	27.5029	27.2164	27.413	27.6196
P0A9M8	Phosphate acetyltransferase			24	18	17	20	18	20	20	172		+	-0.029387	30.6794	-0.325647	0.623474	0.816242	-6.2105	P0A9M8	18	-0.51027	33.3048	33.3794	33.2563	33.4297	33.4653	33.5463	30.6699	30.7026	30.7097	30.7339	30.5986	30.6615	30.6699	30.7026	30.7097	30.7339	30.5986	30.6615
P76491	5-deoxynucleotidase YfbR			3	0	0	3	1	1	1	5		+	-0.341187	24.7257	-0.592841	0.624376	0.816589	-6.07654	P76491	1	-0.508924	NA	NA	25.4577	25.0886	25.0668	22.9533	NA	NA	24.9297	25.2065	25.0656	NA	25.4609	24.2982	24.9297	25.2065	25.0656	23.3931
P0AE52	Putative peroxiredoxin bcp			8	6	6	8	6	7	8	59		+	0.0779407	28.6715	0.431101	0.625224	0.816801	-6.16629	P0AE52	7	0.507659	30.9528	31.2132	31.2246	30.0526	31.3606	31.5125	28.7551	28.6485	28.4941	28.3642	28.9062	28.8612	28.7551	28.6485	28.4941	28.3642	28.9062	28.8612
P69924	Ribonucleoside-diphosphate reductase 1 subunit beta			4	3	2	3	2	4	3	19		+	0.174388	26.345	0.452945	0.625811	0.816801	-6.15569	P69924	3	0.506785	27.0348	26.4453	27.5099	26.4228	28.5858	27.9443	26.2715	25.8677	26.6344	25.6629	26.8143	26.8195	26.2715	25.8677	26.6344	25.6629	26.8143	26.8195
P45748	Threonylcarbamoyl-AMP synthase			3	2	2	1	3	1	1	10		+	-0.125763	25.8345	-0.732786	0.626982	0.817498	-5.97904	P45748	2	-0.505041	26.4846	26.9078	25.8055	27.1425	25.5431	25.4226	25.7058	26.0391	25.9472	26.0639	25.6464	25.6044	25.7058	26.0391	25.9472	26.0639	25.6464	25.6044
P75823	Low specificity L-threonine aldolase			7	3	3	7	5	5	3	21		+	0.0869607	27.4494	0.488205	0.628201	0.818256	-6.13755	P75823	4	0.503228	28.3751	28.1798	28.7238	28.977	28.4772	28.2592	27.2956	27.4577	27.4644	27.8479	27.3103	27.3204	27.2956	27.4577	27.4644	27.8479	27.3103	27.3204
P42616	Protein YqjC			2	0	1	0	2	0	1	4		+	-0.397326	23.9457	-0.518399	0.628869	0.818295	-6.12104	P42616	1	-0.502235	NA	24.0112	NA	23.4566	NA	22.4103	NA	23.9164	NA	23.3069	NA	22.4876	24.4931	23.9164	24.0235	23.3069	25.4465	22.4876
P15067	Glycogen debranching enzyme			2	0	1	1	1	2	1	5		+	0.251496	24.5354	1.10891	0.632889	0.822691	-5.64034	P15067	1	0.496271	NA	24.219	25.227	24.684	25.93	24.324	NA	24.3894	NA	24.5713	24.7455	24.6665	24.8418	24.3894	23.9976	24.5713	24.7455	24.6665
P76658	Bifunctional protein HldE;D-beta-D-heptose 7-phosphate kinase;D-beta-D-heptose 1-phosphate adenylyltransferase			11	9	7	5	7	8	7	42		+	-0.0476102	28.8785	-0.471467	0.634198	0.823225	-6.14632	P76658	6	-0.494333	30.4303	30.1925	30.3244	30.437	30.2963	30.2398	28.8258	28.9934	28.8876	28.9473	28.8122	28.8045	28.8258	28.9934	28.8876	28.9473	28.8122	28.8045
P77488	1-deoxy-D-xylulose-5-phosphate synthase			4	2	2	1	3	3	2	10		+	0.116197	26.3392	0.825219	0.634583	0.823225	-5.90544	P77488	2	0.493764	26.8361	26.7613	26.0084	27.9407	27.596	26.5238	26.3933	26.245	26.205	26.4466	26.5782	26.1671	26.3933	26.245	26.205	26.4466	26.5782	26.1671
P0A734	Cell division topological specificity factor			6	4	4	4	2	5	3	27		+	-0.0996238	29.3077	-0.521552	0.637671	0.826395	-6.11926	P0A734	3	-0.489202	29.8307	29.4175	30.1065	29.2515	30.0601	29.8342	29.3951	29.0837	29.5938	28.9823	29.373	29.4184	29.3951	29.0837	29.5938	28.9823	29.373	29.4184
P77485	Sensor kinase CusS			3	0	1	1	2	0	2	6		+	0.265042	24.4965	0.787782	0.640906	0.82975	-5.93608	P77485	1	0.484433	NA	23.9711	24.4754	25.2522	NA	25.9066	NA	NA	24.5126	24.5427	NA	25.2704	24.5437	24.0358	24.5126	24.5427	24.0741	25.2704
P07762	1,4-alpha-glucan branching enzyme GlgB			8	3	3	1	3	5	3	15		+	0.125471	26.2178	0.642375	0.643124	0.830945	-6.04403	P07762	2	0.481171	27.6529	27.139	26.0278	27.3679	27.6952	27.6617	26.3719	25.7709	26.3223	26.2234	26.1793	26.4388	26.3719	25.7709	26.3223	26.2234	26.1793	26.4388
P0A8A2	Probable transcriptional regulatory protein YeeN			5	4	3	2	2	1	2	14		+	0.125959	27.2153	0.638679	0.643081	0.830945	-6.04654	P0A8A2	2	0.481235	28.2013	28.1274	27.6252	28.1209	27.0526	27.3622	26.9772	27.4012	27.0785	27.6125	27.0826	27.1396	26.9772	27.4012	27.0785	27.6125	27.0826	27.1396
P00946	Mannose-6-phosphate isomerase			14	10	10	8	9	10	9	66		+	-0.0503384	28.576	-0.389502	0.647522	0.83142	-6.18512	P00946	9	-0.474721	31.2001	31.0899	31.0184	30.6474	31.1538	30.1677	28.7209	28.4491	28.6334	28.3829	28.6138	28.6557	28.7209	28.4491	28.6334	28.3829	28.6138	28.6557
P0A6E6	ATP synthase epsilon chain			2	2	2	2	2	2	2	36		+	-0.106198	28.1866	-0.481418	0.646905	0.83142	-6.14114	P0A6E6	3	-0.475624	29.958	29.978	29.4216	29.7217	29.5079	29.6371	28.3133	28.5051	27.9008	28.4337	27.8758	28.0911	28.3133	28.5051	27.9008	28.4337	27.8758	28.0911
P0A784	Oligoribonuclease			3	3	3	3	3	3	3	18		+	-0.0762525	27.8075	-0.473451	0.647996	0.83142	-6.14529	P0A784	4	-0.474026	28.7306	29.0601	28.9996	28.8507	28.7149	28.0714	27.5956	27.9592	27.9821	27.9338	27.5769	27.7975	27.5956	27.9592	27.9821	27.9338	27.5769	27.7975
P0A972	Cold shock-like protein CspE			4	4	3	4	4	4	4	28		+	0.0738896	31.471	0.488309	0.644508	0.83142	-6.1375	P0A972	4	0.479139	32.8238	32.2491	32.2768	32.7761	32.2926	32.4501	31.4081	31.5402	31.3539	31.7398	31.2607	31.5234	31.4081	31.5402	31.3539	31.7398	31.2607	31.5234
P0AEZ9	Molybdenum cofactor biosynthesis protein B			6	6	3	5	3	6	6	33		+	0.0604667	28.5608	0.559294	0.645918	0.83142	-6.09725	P0AEZ9	4	0.477071	29.8905	29.6298	30.0727	29.3808	29.3732	30.0976	28.5433	28.5512	28.4971	28.7335	28.4582	28.5813	28.5433	28.5512	28.4971	28.7335	28.4582	28.5813
P26602	Chorismate pyruvate-lyase			2	0	0	0	1	1	1	3		+	-0.265159	23.6651	-0.733354	0.647224	0.83142	-5.97861	P26602	1	-0.475157	NA	NA	NA	23.5588	24.7928	23.8781	NA	NA	NA	23.6768	NA	23.9554	23.9848	23.2237	24.1847	23.6768	22.9654	23.9554
P64463	Putative selenoprotein YdfZ			3	2	3	3	3	3	3	28		+	0.0762321	32.0502	0.648394	0.648028	0.83142	-6.03993	P64463	3	0.47398	32.6936	32.9536	32.7321	32.9651	32.8899	32.595	31.9345	32.123	31.9787	32.2399	32.0555	31.9696	31.9345	32.123	31.9787	32.2399	32.0555	31.9696
P06992	Ribosomal RNA small subunit methyltransferase A			4	3	2	3	3	3	2	21		+	-0.125743	27.3054	-0.443988	0.650746	0.83158	-6.16009	P06992	3	-0.470005	28.3724	28.8249	28.2146	28.5941	28.305	27.3685	27.2473	27.7172	27.1402	27.7149	27.2182	26.7944	27.2473	27.7172	27.1402	27.7149	27.2182	26.7944
P0AC13	Dihydropteroate synthase			5	4	2	4	2	4	4	17		+	0.0759375	27.1381	0.643481	0.649724	0.83158	-6.04328	P0AC13	3	0.471499	28.5572	27.5242	28.0269	27.4567	28.5724	28.3104	27.2387	27.1393	26.9223	27.1484	27.1401	27.2395	27.2387	27.1393	26.9223	27.1484	27.1401	27.2395
P21156	Sulfate adenylyltransferase subunit 2			7	4	4	5	5	4	6	37		+	0.0547025	28.7019	0.472102	0.650324	0.83158	-6.14599	P21156	5	0.470621	30.3213	30.6903	30.4039	30.1814	30.376	30.6278	28.6294	28.8132	28.5811	28.8339	28.6142	28.7397	28.6294	28.8132	28.5811	28.8339	28.6142	28.7397
P39838	Phosphotransferase RcsD			6	2	0	2	2	2	3	9		+	0.587053	25.495	0.422862	0.649533	0.83158	-6.17016	P39838	1	0.471777	26.7031	NA	26.2469	25.4237	26.1552	27.7787	26.4577	NA	26.2134	NA	26.1599	27.6167	26.4577	22.9334	26.2134	23.589	26.1599	27.6167
P75792	Sugar phosphatase YbiV			3	0	1	1	3	1	3	8		+	0.295171	24.4321	0.585087	0.651652	0.831911	-6.08142	P75792	1	0.468681	NA	24.8333	25.0779	25.6134	25.0493	25.7621	NA	NA	25.2974	24.7132	NA	24.9004	23.4578	24.0983	25.2974	24.7132	24.1254	24.9004
P0ADA3	Murein hydrolase activator NlpD			3	3	2	1	2	2	2	13		+	0.10991	26.1893	0.779198	0.652913	0.832691	-5.94295	P0ADA3	2	0.466843	27.2007	25.858	25.6801	27.2687	26.5653	27.2264	26.233	26.108	26.0621	26.396	25.9978	26.339	26.233	26.108	26.0621	26.396	25.9978	26.339
P0A6Y8	Chaperone protein DnaK			42	36	35	38	33	36	37	322		+	0.0240667	32.8265	0.257909	0.657371	0.836713	-6.23263	P0A6Y8	34	0.460351	35.412	35.3534	35.4213	35.2494	35.6978	35.5149	32.8665	32.8179	32.759	32.8729	32.7613	32.8815	32.8665	32.8179	32.759	32.8729	32.7613	32.8815
P0ADV1	Lipopolysaccharide export system protein LptA			2	1	1	1	1	1	2	7		+	0.111468	27.5533	0.713254	0.657141	0.836713	-5.99368	P0ADV1	2	0.460685	27.7857	27.4418	27.3229	27.5212	27.4944	27.8867	27.7857	27.347	27.3599	27.6391	27.4933	27.6946	27.7857	27.347	27.3599	27.6391	27.4933	27.6946
P08179	Phosphoribosylglycinamide formyltransferase			2	2	1	1	1	1	1	4		+	0.153642	25.5713	0.472109	0.661913	0.841371	-6.14599	P08179	2	0.45376	26.2645	26.0097	25.4276	25.8602	25.2008	25.5568	25.1233	26.0007	25.3594	26.0639	25.1606	25.7199	25.1233	26.0007	25.3594	26.0639	25.1606	25.7199
P76291	tRNA (mo5U34)-methyltransferase			4	3	2	2	2	2	3	14		+	0.305022	24.939	0.38297	0.662342	0.841371	-6.18792	P76291	3	0.453138	24.7654	25.5265	25.8466	26.5021	NA	26.4851	NA	25.4459	25.1469	25.8995	NA	25.8419	23.7668	25.4459	25.1469	25.8995	23.5333	25.8419
P06961	Multifunctional CCA protein;CCA-adding enzyme;2-nucleotidase;2,3-cyclic phosphodiesterase;Phosphatase			4	1	2	1	1	2	2	7		+	-0.111876	27.3151	-0.649689	0.665353	0.842831	-6.03904	P06961	2	-0.44878	27.2619	27.7019	27.2913	27.459	27.4304	27.28	27.2619	27.5228	27.3284	27.5769	27.0706	27.1299	27.2619	27.5228	27.3284	27.5769	27.0706	27.1299
P0A9I8	Nitrite reductase (NADH) small subunit			2	1	1	1	0	1	1	7		+	-0.354551	25.1612	-0.463783	0.665262	0.842831	-6.15025	P0A9I8	1	-0.448913	26.516	24.6415	26.1802	NA	26.0747	25.4237	25.8701	NA	25.4312	NA	26.0852	25.5126	25.8701	24.714	25.4312	23.3538	26.0852	25.5126
P37902	Glutamate/aspartate periplasmic-binding protein			5	3	4	5	4	5	4	26		+	0.0685275	27.0277	0.459462	0.665462	0.842831	-6.15243	P37902	4	0.448623	28.1103	28.4666	28.4426	28.6713	28.4556	28.2963	27.099	26.9207	26.9605	27.3086	27.0366	26.8405	27.099	26.9207	26.9605	27.3086	27.0366	26.8405
P0AG63	30S ribosomal protein S17			2	2	2	2	2	2	2	25		+	0.0714035	32.1547	0.611075	0.667999	0.84521	-6.06484	P0AG63	3	0.44496	33.0915	33.423	33.3109	33.3803	33.4821	33.2229	32.0879	32.1557	32.1133	32.2439	32.321	32.0063	32.0879	32.1557	32.1133	32.2439	32.321	32.0063
P0AG86	Protein-export protein SecB			4	2	3	3	3	3	2	22		+	-0.0823104	30.2998	-0.507067	0.669225	0.845927	-6.12734	P0AG86	3	-0.443192	30.05	31.3944	32.1962	31.2588	31.4477	31.3344	30.1625	30.4392	30.4212	30.0645	30.5259	30.1857	30.1625	30.4392	30.4212	30.0645	30.5259	30.1857
P0AG48	50S ribosomal protein L21			4	2	4	3	3	2	3	26		+	0.0718057	32.5141	0.58791	0.671377	0.847812	-6.07965	P0AG48	3	0.440093	32.4076	32.9081	32.7544	32.95	32.6894	32.7965	32.4525	32.4717	32.5105	32.7569	32.4664	32.4267	32.4525	32.4717	32.5105	32.7569	32.4664	32.4267
P0AFM6	Phage shock protein A			3	2	3	3	2	3	3	21		+	-0.0838049	27.7025	-0.489861	0.672384	0.848248	-6.13667	P0AFM6	3	-0.438645	29.0892	28.6487	29.3756	28.1947	29.1023	29.2542	27.7877	27.5804	27.8652	27.3584	27.8684	27.755	27.7877	27.5804	27.8652	27.3584	27.8684	27.755
P00350	6-phosphogluconate dehydrogenase, decarboxylating			29	28	28	26	25	25	28	247		+	0.0264658	31.843	0.269973	0.674447	0.849611	-6.22906	P00350	26	0.435679	35.0752	35.1079	35.2438	34.8331	35.0484	35.2695	31.8341	31.9118	31.7435	31.9174	31.79	31.8613	31.8341	31.9118	31.7435	31.9174	31.79	31.8613
P0AET8	7-alpha-hydroxysteroid dehydrogenase			4	2	2	1	1	0	0	5		+	-0.30107	24.6165	-0.492586	0.674789	0.849611	-6.13521	P0AET8	1	-0.435189	25.7996	25.0176	25.3229	24.9078	NA	NA	25.7996	24.9228	NA	25.0258	NA	NA	25.7996	24.9228	23.5787	25.0258	24.4031	23.9689
P0A8A4	Phosphoenolpyruvate synthase regulatory protein			2	2	1	2	1	1	1	8		+	0.147573	25.7753	0.446074	0.677514	0.850539	-6.15908	P0A8A4	2	0.431279	26.4276	25.0097	27.0058	25.9791	25.5664	25.276	25.9478	25.0921	26.0647	26.2743	25.7425	25.5306	25.9478	25.0921	26.0647	26.2743	25.7425	25.5306
P0AF28	Nitrate/nitrite response regulator protein NarL			4	2	3	2	4	3	2	17		+	-0.0752173	27.3967	-0.528861	0.676821	0.850539	-6.11511	P0AF28	3	-0.432272	27.8972	28.6066	28.7886	28.9148	27.5874	27.9677	27.4529	27.5433	27.3068	27.5905	27.209	27.2779	27.4529	27.5433	27.3068	27.5905	27.209	27.2779
P37342	Uncharacterized protein YjjI			6	4	3	1	3	2	2	15		+	-0.10157	26.5395	-0.721398	0.67728	0.850539	-5.98761	P37342	2	-0.431615	26.793	27.5875	27.0045	27.5883	27.5207	27.4415	26.5968	26.7183	26.4558	26.2683	26.5848	26.613	26.5968	26.7183	26.4558	26.2683	26.5848	26.613
P0AC16	Dihydroneopterin aldolase			4	2	3	0	4	2	2	13		+	0.267811	25.8148	0.540558	0.679371	0.852036	-6.10835	P0AC16	1	0.42862	26.4377	27.5978	NA	27.7983	25.8264	26.0061	26.0279	26.4372	NA	26.1673	25.7571	25.9217	26.0279	26.4372	24.5774	26.1673	25.7571	25.9217
P0A6P1	Elongation factor Ts			16	12	13	10	11	9	10	88		+	0.0439499	32.2164	0.341653	0.682388	0.854984	-6.20454	P0A6P1	10	0.424305	34.2447	34.1672	33.7838	33.8239	33.7697	33.7024	32.2566	32.2791	32.0475	32.4095	32.109	32.1966	32.2566	32.2791	32.0475	32.4095	32.109	32.1966
P0ADX1	Protein YhfA			2	1	1	2	1	2	1	8		+	0.0974989	28.0873	0.747831	0.684149	0.85552	-5.96754	P0ADX1	2	0.421791	28.1663	28.0108	28.1691	28.1718	28.2914	27.8888	28.166	27.9156	28.034	28.2893	28.153	27.9658	28.166	27.9156	28.034	28.2893	28.153	27.9658
P23908	Acetylornithine deacetylase			2	1	1	1	1	0	1	3		+	0.398695	25.3173	0.403881	0.68396	0.85552	-6.17882	P23908	1	0.422061	NA	26.0364	26.3407	26.3801	NA	25.3911	NA	25.9812	26.2165	26.5376	NA	25.6102	23.1562	25.9812	26.2165	26.5376	24.4021	25.6102
P0AEX9	Maltose-binding periplasmic protein			4	3	2	2	2	2	2	15		+	-0.107475	26.1785	-0.402637	0.685238	0.856047	-6.17937	P0AEX9	3	-0.420238	27.0574	26.259	27.4442	25.3014	26.6665	25.0813	25.6858	26.3486	26.6623	25.9784	26.1319	26.264	25.6858	26.3486	26.6623	25.9784	26.1319	26.264
P0A9H1	G/U mismatch-specific DNA glycosylase			7	0	3	2	1	2	2	8		+	0.654536	26.5025	0.361665	0.688265	0.858304	-6.19672	P0A9H1	1	0.415926	NA	27.7928	26.231	26.369	30.078	26.4893	NA	29.0307	NA	28.479	28.351	NA	24.6347	29.0307	24.8604	28.479	28.351	23.6594
P27249	Bifunctional uridylyltransferase/uridylyl-removing enzyme;[Protein-PII] uridylyltransferase;[Protein-PII]-UMP uridylyl-removing enzyme			7	3	2	2	5	4	2	17		+	-0.135327	25.4607	-0.374594	0.688743	0.858304	-6.19143	P27249	3	-0.415246	27.0132	25.3484	26.0708	26.5712	26.9299	26.3824	26.1876	24.856	25.5415	25.083	25.5855	25.5107	26.1876	24.856	25.5415	25.083	25.5855	25.5107
P60720	Octanoyltransferase			3	1	1	1	0	2	1	7		+	-0.538402	25.9634	-0.369314	0.689052	0.858304	-6.19361	P60720	1	-0.414807	27.0045	26.0063	28.2149	NA	28.4107	26.1858	26.6583	NA	28.2769	NA	27.8685	NA	26.6583	23.7626	28.2769	24.3173	27.8685	24.8967
P00894	Acetolactate synthase isozyme 3 small subunit			5	3	3	1	3	2	0	9		+	-0.314741	24.8358	-0.422584	0.695819	0.861332	-6.17029	P00894	1	-0.405203	26.4637	26.8899	24.7347	27.0294	24.9816	NA	25.072	25.6942	NA	26.0198	NA	NA	25.072	25.6942	24.2134	26.0198	24.6314	23.3842
P0A7M2	50S ribosomal protein L28			6	6	5	6	6	6	6	45		+	-0.0763313	32.9177	-0.348066	0.695339	0.861332	-6.20208	P0A7M2	6	-0.405884	33.4379	32.7714	33.1978	33.0318	33.4079	33.499	33.3339	32.7584	32.7753	32.5856	33.0186	33.0344	33.3339	32.7584	32.7753	32.5856	33.0186	33.0344
P0A9W0	HTH-type transcriptional regulator UlaR			2	1	1	1	0	1	2	8		+	-0.269687	25.3815	-0.480433	0.694318	0.861332	-6.14166	P0A9W0	1	-0.40733	25.4096	24.963	26.5627	NA	25.5673	27.47	25.5855	25.044	25.9197	NA	25.742	25.9528	25.5855	25.044	25.9197	24.0453	25.742	25.9528
P0AD05	Uncharacterized protein YecA			3	3	1	2	1	2	2	13		+	-0.114743	27.6123	-0.497384	0.692526	0.861332	-6.13263	P0AD05	2	-0.409872	28.6019	27.8025	28.7142	27.0663	28.7724	28.5912	27.4717	27.6384	27.8988	27.115	27.7292	27.8206	27.4717	27.6384	27.8988	27.115	27.7292	27.8206
P0AFK0	Metalloprotease PmbA			18	14	11	13	12	11	11	83		+	-0.0529819	28.5608	-0.324036	0.696182	0.861332	-6.21108	P0AFK0	12	-0.40469	30.8469	30.3353	30.9041	30.3281	30.783	30.6128	28.7192	28.3322	28.7105	28.3372	28.7023	28.5634	28.7192	28.3322	28.7105	28.3372	28.7023	28.5634
P0AG82	Phosphate-binding protein PstS			10	6	2	4	1	5	4	22		+	-0.253371	27.0023	-0.355498	0.695994	0.861332	-6.19917	P0AG82	2	-0.404956	29.3138	27.5665	27.0667	25.7247	28.2634	29.0101	28.1368	26.5627	26.6875	25.5534	27.674	27.3995	28.1368	26.5627	26.6875	25.5534	27.674	27.3995
P23930	Apolipoprotein N-acyltransferase			3	0	1	1	3	1	1	7		+	-0.330844	25.1188	-0.412523	0.695303	0.861332	-6.17492	P23930	1	-0.405934	NA	26.2735	25.2441	26.627	23.5666	23.525	NA	25.8623	26.3675	25.7884	NA	NA	23.623	25.8623	26.3675	25.7884	24.4672	24.6047
P0A8A8	Ribosome maturation factor RimP			3	2	2	1	1	2	1	8		+	0.120304	27.1061	0.456669	0.698008	0.86276	-6.15383	P0A8A8	2	0.402106	26.8749	27.7628	27.062	27.3233	27.8542	27.1468	26.6189	27.4143	27.1047	27.4468	26.8224	27.2297	26.6189	27.4143	27.1047	27.4468	26.8224	27.2297
P69425	Sec-independent protein translocase protein TatB			3	2	2	1	1	1	1	7		+	-0.0960549	26.3386	-0.635066	0.699042	0.863205	-6.04897	P69425	2	-0.400645	26.6461	26.9534	26.1758	26.1447	26.3606	26.1722	26.2724	26.6745	26.2129	26.2627	26.3595	26.2495	26.2724	26.6745	26.2129	26.2627	26.3595	26.2495
P60438	50S ribosomal protein L3			7	6	6	5	6	6	5	71		+	0.0379663	32.7934	0.381169	0.700696	0.864416	-6.18868	P60438	6	0.398309	33.9972	33.7369	33.6842	34.0584	33.7654	33.9514	32.7992	32.8378	32.6863	32.8521	32.7212	32.8639	32.7992	32.8378	32.6863	32.8521	32.7212	32.8639
P09372	Protein GrpE			3	2	3	3	3	1	3	27		+	0.0954679	31.3291	0.59267	0.70583	0.868538	-6.07665	P09372	2	0.391071	31.648	32.3554	32.3165	32.0283	31.8462	32.2456	31.3526	31.088	31.4034	31.144	31.594	31.3924	31.3526	31.088	31.4034	31.144	31.594	31.3924
P0A7V0	30S ribosomal protein S2			12	11	10	10	12	12	12	90		+	-0.0399589	31.699	-0.30917	0.706745	0.868538	-6.21634	P0A7V0	11	-0.389784	33.6021	33.4199	33.1571	33.5019	33.2793	33.4026	31.8705	31.7331	31.5534	31.823	31.6115	31.6026	31.8705	31.7331	31.5534	31.823	31.6115	31.6026
P0ABF6	Cytidine deaminase			7	5	4	7	4	5	7	40		+	0.0864954	27.944	0.338524	0.706669	0.868538	-6.20573	P0ABF6	5	0.389891	28.7727	29.0304	30.4848	29.0376	29.0802	30.375	27.3654	28.0436	28.2933	27.8594	28.0857	28.0166	27.3654	28.0436	28.2933	27.8594	28.0857	28.0166
P52119	UPF0125 protein RatB			3	2	1	2	1	2	1	9		+	0.0920411	25.4453	0.644912	0.706731	0.868538	-6.04231	P52119	2	0.389805	26.1938	25.5288	26.3557	25.2655	26.4277	25.4954	25.1976	25.5326	25.4676	25.3828	25.4199	25.6712	25.1976	25.5326	25.4676	25.3828	25.4199	25.6712
P37051	Formyltetrahydrofolate deformylase			6	6	6	6	6	6	6	41		+	-0.0308452	29.5139	-0.351592	0.709006	0.870483	-6.20071	P37051	7	-0.386606	31.1041	31.2368	31.1832	31.0319	30.7995	30.7984	29.5786	29.4969	29.5124	29.5076	29.459	29.5288	29.5786	29.4969	29.5124	29.5076	29.459	29.5288
P0AEP3	UTP--glucose-1-phosphate uridylyltransferase			7	6	5	4	6	5	6	34		+	0.0559398	29.5445	0.356116	0.711082	0.870532	-6.19893	P0AEP3	5	0.383692	31.118	30.4581	30.1057	30.9474	31.0244	30.9537	29.7526	29.5779	29.2192	29.563	29.5903	29.5642	29.7526	29.5779	29.2192	29.563	29.5903	29.5642
P0AF67	tRNA threonylcarbamoyladenosine biosynthesis protein TsaE			2	1	2	2	2	1	1	9		+	-0.0946443	26.5475	-0.571964	0.710488	0.870532	-6.08955	P0AF67	2	-0.384525	26.6742	26.4356	27.6447	27.4657	26.2488	26.5339	26.7024	26.3453	26.7369	26.5855	26.2758	26.6393	26.7024	26.3453	26.7369	26.5855	26.2758	26.6393
P31550	Thiamine-binding periplasmic protein			3	1	2	1	2	2	0	6		+	-0.285281	25.9526	-0.413942	0.70999	0.870532	-6.17428	P31550	1	-0.385225	26.043	26.861	26.4063	27.3223	26.7116	NA	26.0919	25.7013	26.4924	26.5387	26.6299	NA	26.0919	25.7013	26.4924	26.5387	26.6299	24.2611
P09996	Uncharacterized protein YidB			2	1	1	1	0	1	0	4		+	-0.195187	24.0075	-0.749254	0.715898	0.875593	-5.96644	P09996	1	-0.376945	24.0453	24.3795	25.6927	NA	24.42	NA	24.0453	24.2847	NA	NA	NA	NA	24.0453	24.2847	23.9853	23.8435	24.4189	23.4672
P0AAB8	Universal stress protein D			4	4	3	4	3	4	4	32		+	0.0644589	27.6631	0.363931	0.717606	0.876846	-6.1958	P0AAB8	4	0.374558	29.3156	28.0841	29.6377	28.6411	30.0115	28.8634	27.7155	27.4846	27.6924	27.863	27.8663	27.3567	27.7155	27.4846	27.6924	27.863	27.8663	27.3567
P0ABA4	ATP synthase subunit delta			5	4	3	3	4	3	5	40		+	-0.0614203	31.3715	-0.368848	0.718689	0.877334	-6.1938	P0ABA4	4	-0.373044	32.227	32.1388	32.4179	32.066	31.9472	32.3477	31.2531	31.5993	31.3541	31.612	31.1965	31.2138	31.2531	31.5993	31.3541	31.612	31.1965	31.2138
P0A7W1	30S ribosomal protein S5			6	5	4	5	5	6	5	46		+	0.0454291	32.6742	0.364095	0.720077	0.878193	-6.19574	P0A7W1	5	0.371106	34.2149	34.3407	33.9295	34.225	34.1931	34.0567	32.7522	32.7242	32.478	32.8288	32.6138	32.6482	32.7522	32.7242	32.478	32.8288	32.6138	32.6482
P0A800	DNA-directed RNA polymerase subunit omega			7	7	6	6	5	5	6	49		+	0.0371339	30.1982	0.348426	0.720907	0.87837	-6.20194	P0A800	6	0.369949	31.485	31.1556	31.4009	31.2218	31.5476	31.6258	30.263	30.1452	30.1306	30.3244	30.0957	30.2301	30.263	30.1452	30.1306	30.3244	30.0957	30.2301
P0AB28	Uncharacterized protein YceD			4	2	2	3	1	2	2	11		+	0.0896704	27.3475	0.55522	0.722998	0.880082	-6.09969	P0AB28	2	0.367033	27.2506	28.1562	28.1081	27.4747	27.9277	27.2091	27.1432	27.4338	27.331	27.4851	27.1181	27.5738	27.1432	27.4338	27.331	27.4851	27.1181	27.5738
P00963	Aspartate--ammonia ligase			9	8	7	8	7	9	8	75		+	0.0296947	30.1489	0.306151	0.727375	0.880647	-6.21738	P00963	8	0.360942	32.2183	32.3553	32.3377	32.1458	32.3047	32.1904	30.0775	30.1426	30.1821	30.0794	30.1591	30.2528	30.0775	30.1426	30.1821	30.0794	30.1591	30.2528
P0A6U3	tRNA uridine 5-carboxymethylaminomethyl modification enzyme MnmG			8	3	6	4	4	3	4	24		+	-0.10265	26.7319	-0.315105	0.727701	0.880647	-6.21427	P0A6U3	4	-0.36049	27.3301	28.6623	27.6184	28.2797	28.064	27.1533	26.9231	27.2456	26.181	26.9306	26.8201	26.2911	26.9231	27.2456	26.181	26.9306	26.8201	26.2911
P0A8U6	Met repressor			5	4	5	3	4	5	4	25		+	-0.0439534	27.3984	-0.452425	0.724587	0.880647	-6.15595	P0A8U6	4	-0.36482	28.9685	29.4807	28.2293	28.8893	29.1952	28.14	27.4554	27.4802	27.3256	27.3217	27.44	27.3677	27.4554	27.4802	27.3256	27.3217	27.44	27.3677
P0A9B6	D-erythrose-4-phosphate dehydrogenase			4	2	3	2	2	2	4	15		+	-0.0643078	25.8745	-0.425166	0.72883	0.880647	-6.16909	P0A9B6	3	-0.358921	26.2996	27.1494	27.0031	26.3462	26.1688	26.922	25.8018	25.894	26.0241	26.1039	25.658	25.7651	25.8018	25.894	26.0241	26.1039	25.658	25.7651
P0ADG4	Inositol-1-monophosphatase			12	10	12	6	10	8	9	62		+	0.0513971	29.4415	0.302897	0.731223	0.880647	-6.21849	P0ADG4	7	0.355601	31.0913	31.9359	31.0052	31.141	30.8873	30.8609	29.1613	29.3519	29.7341	29.4074	29.5574	29.4367	29.1613	29.3519	29.7341	29.4074	29.5574	29.4367
P0AET2	Acid stress chaperone HdeB			2	1	1	1	2	1	1	6		+	-0.0926428	30.3623	-0.49453	0.727401	0.880647	-6.13417	P0AET2	2	-0.360907	30.4517	30.7125	30.1194	30.5301	30.1415	30.1263	30.4517	30.6177	30.1565	30.604	30.1404	30.2036	30.4517	30.6177	30.1565	30.604	30.1404	30.2036
P0AG90	Protein translocase subunit SecD			7	3	0	1	4	3	4	13		+	0.772857	26.8074	0.30182	0.731556	0.880647	-6.21885	P0AG90	1	0.355138	29.4124	NA	31.1283	30.8069	26.8405	27.2394	NA	NA	31.4335	30.4512	25.828	25.3022	24.6395	23.1899	31.4335	30.4512	25.828	25.3022
P28304	Quinone oxidoreductase 1			8	6	5	4	8	3	5	34		+	0.0964785	27.048	0.311926	0.731699	0.880647	-6.21538	P28304	4	0.35494	28.6894	29.2767	29.1253	29.3963	28.5991	29.0792	26.3878	27.0661	27.5455	26.8881	27.1848	27.2159	26.3878	27.0661	27.5455	26.8881	27.1848	27.2159
P31658	Molecular chaperone Hsp31 and glyoxalase 3			2	2	2	1	1	1	2	8		+	0.107724	27.1434	0.415923	0.72567	0.880647	-6.17337	P31658	2	0.363313	27.0587	27.7921	27.3539	27.341	27.0718	27.705	26.5642	27.3342	27.3702	27.4381	27.0499	27.1037	26.5642	27.3342	27.3702	27.4381	27.0499	27.1037
P35340	Alkyl hydroperoxide reductase subunit F			21	11	13	16	15	14	14	104		+	-0.0371467	29.5235	-0.285072	0.725295	0.880647	-6.22436	P35340	12	-0.363835	31.6786	32.0368	32.1114	32.3105	31.9336	31.9646	29.5739	29.6402	29.412	29.6855	29.4756	29.3535	29.5739	29.6402	29.412	29.6855	29.4756	29.3535
P66817	DnaA initiator-associating protein DiaA			3	2	1	2	1	2	2	11		+	0.081322	25.7521	0.669233	0.73023	0.880647	-6.02548	P66817	2	0.356979	26.5057	25.8091	25.6188	25.9506	25.8769	25.8611	25.8809	25.6559	25.5976	25.681	25.8173	25.88	25.8809	25.6559	25.5976	25.681	25.8173	25.88
P67910	ADP-L-glycero-D-manno-heptose-6-epimerase			14	12	11	13	11	13	10	79		+	0.0298416	30.0618	0.276452	0.731013	0.880647	-6.22707	P67910	11	0.355892	32.3769	32.4602	32.1404	32.2801	32.443	32.2704	30.0154	30.145	29.9802	30.1822	29.9621	30.0859	30.0154	30.145	29.9802	30.1822	29.9621	30.0859
P0AFD1	NADH-quinone oxidoreductase subunit E			3	3	2	1	2	2	2	11		+	0.124581	26.1332	0.357974	0.733675	0.882197	-6.19819	P0AFD1	2	0.352202	26.5051	27.1095	25.301	26.9733	27.3164	26.2905	26.4032	26.3597	25.4498	26.4331	26.458	25.6954	26.4032	26.3597	25.4498	26.4331	26.458	25.6954
P0AFC7	NADH-quinone oxidoreductase subunit B			3	1	3	1	3	2	2	18		+	0.0834087	27.7338	0.554993	0.736346	0.88458	-6.09983	P0AFC7	2	0.348505	28.0384	28.9461	28.3283	28.9466	28.3773	28.5452	27.4639	27.8179	27.7943	27.9591	27.7146	27.6527	27.4639	27.8179	27.7943	27.9591	27.7146	27.6527
P0A8B2	UPF0115 protein YfcN			3	1	2	1	2	1	1	7		+	0.0859712	25.8123	0.490668	0.740416	0.886151	-6.13624	P0A8B2	2	0.342882	25.947	25.9657	25.3803	26.718	25.6517	25.8731	26.0475	25.7426	25.5179	25.764	25.751	26.0509	26.0475	25.7426	25.5179	25.764	25.751	26.0509
P0A8N3	Lysine--tRNA ligase			27	23	20	20	22	21	22	153		+	0.0326006	30.2861	0.251277	0.739918	0.886151	-6.23453	P0A8N3	21	0.343569	32.8172	33.0023	32.7804	33.0874	33.1104	33.2147	30.4034	30.3299	30.0761	30.4282	30.243	30.236	30.4034	30.3299	30.0761	30.4282	30.243	30.236
P0AAI5	3-oxoacyl-[acyl-carrier-protein] synthase 2			11	10	8	9	9	8	8	77		+	0.0460422	29.1667	0.284114	0.73899	0.886151	-6.22466	P0AAI5	9	0.344851	31.4132	31.2749	30.6686	31.1946	30.7175	31.1902	29.307	29.2509	28.8732	29.3036	29.0086	29.2571	29.307	29.2509	28.8732	29.3036	29.0086	29.2571
P39342	Uncharacterized protein YjgR			3	2	1	2	2	2	3	13		+	-0.0915161	29.1363	-0.442799	0.740245	0.886151	-6.16067	P39342	2	-0.343118	29.5168	29.6491	28.6215	28.918	29.2195	28.8668	29.1182	29.5718	28.8562	29.03	29.2465	28.995	29.1182	29.5718	28.8562	29.03	29.2465	28.995
P62768	UPF0325 protein YaeH			8	8	1	3	3	2	3	17		+	0.087863	28.035	0.462172	0.742194	0.887451	-6.15106	P62768	2	0.340429	29.7125	27.9553	28.9949	29.2681	28.9967	28.7965	28.2337	27.6547	28.0849	28.2715	28.0456	27.9198	28.2337	27.6547	28.0849	28.2715	28.0456	27.9198
P0A9X9	Cold shock protein CspA			4	3	3	3	3	4	3	27		+	-0.0449098	32.0213	-0.374464	0.745784	0.887608	-6.19149	P0A9X9	4	-0.335484	33.1205	33.3186	32.979	33.074	33.0185	32.9737	32.0704	32.1778	31.8831	32.0813	31.8961	32.0192	32.0704	32.1778	31.8831	32.0813	31.8961	32.0192
P0A9Y6	Cold shock-like protein CspC			4	4	4	4	4	4	4	46		+	0.0541333	31.5275	0.305195	0.745273	0.887608	-6.21771	P0A9Y6	5	0.336187	32.7839	33.0393	32.5706	32.4122	32.6181	32.6703	31.4339	31.6319	31.4356	31.896	31.337	31.4308	31.4339	31.6319	31.4356	31.896	31.337	31.4308
P0AG40	Riboflavin biosynthesis protein RibF;Riboflavin kinase;FMN adenylyltransferase			6	3	4	5	4	2	4	20		+	-0.0567	26.6359	-0.432722	0.744092	0.887608	-6.16552	P0AG40	3	-0.337814	27.8637	27.8284	27.9491	27.4327	27.0202	27.6713	26.6998	26.6034	26.6895	26.3963	26.7939	26.6324	26.6998	26.6034	26.6895	26.3963	26.7939	26.6324
P0AG59	30S ribosomal protein S14			4	4	3	4	3	4	3	26		+	0.0628863	32.0758	0.319768	0.744062	0.887608	-6.21262	P0AG59	4	0.337856	32.7413	32.7015	32.4754	32.7362	32.3558	32.7489	32.3049	32.1294	31.6988	32.3238	31.9807	32.0172	32.3049	32.1294	31.6988	32.3238	31.9807	32.0172
P37595	Isoaspartyl peptidase;Isoaspartyl peptidase subunit alpha;Isoaspartyl peptidase subunit beta			2	1	0	1	1	1	0	3		+	0.193555	24.5765	0.488397	0.744558	0.887608	-6.13745	P37595	1	0.337171	24.3871	NA	NA	24.8194	24.4682	NA	NA	NA	NA	24.9374	24.467	NA	25.2587	24.4295	23.7511	24.9374	24.467	24.6155
P0ACE0	Hydrogenase-2 large chain			15	11	10	8	9	11	12	75		+	-0.0238555	29.3824	-0.27029	0.747009	0.888242	-6.22896	P0ACE0	9	-0.333798	31.412	31.4729	30.6799	30.5875	31.075	31.0488	29.4138	29.3925	29.3767	29.3054	29.3968	29.4092	29.4138	29.3925	29.3767	29.3054	29.3968	29.4092
P00363	Fumarate reductase flavoprotein subunit			17	14	14	15	13	14	14	104		+	-0.0346352	30.095	-0.256061	0.748435	0.88855	-6.23317	P00363	14	-0.331839	32.1227	31.6187	31.8727	31.3853	31.9152	31.5538	30.2475	30.0923	29.9971	30.2542	30.0798	29.8991	30.2475	30.0923	29.9971	30.2542	30.0798	29.8991
P09053	Valine--pyruvate aminotransferase			7	3	2	4	3	4	4	13		+	-0.0575751	26.548	-0.406566	0.748653	0.88855	-6.17761	P09053	3	-0.331538	27.6321	27.1331	27.5843	26.2856	27.83	27.382	26.5235	26.7971	26.4097	26.3886	26.5353	26.6337	26.5235	26.7971	26.4097	26.3886	26.5353	26.6337
P0A8W0	Transcriptional regulator NanR			3	3	1	1	1	1	2	9		+	0.0762746	25.9921	0.575894	0.750631	0.889251	-6.08713	P0A8W0	2	0.328822	26.2092	26.4291	25.1715	26.1256	26.2651	26.7236	25.7141	26.105	26.0429	26.0142	26.0347	26.0418	25.7141	26.105	26.0429	26.0142	26.0347	26.0418
P0A905	Outer membrane lipoprotein SlyB			5	5	4	4	3	4	4	28		+	0.0607156	29.9277	0.312709	0.750202	0.889251	-6.21511	P0A905	4	0.32941	29.8088	31.7937	29.5212	28.0122	31.5582	29.411	29.9979	29.956	29.7381	29.5909	30.2316	30.0517	29.9979	29.956	29.7381	29.5909	30.2316	30.0517
P0A9J4	2-dehydropantoate 2-reductase			2	1	0	1	0	2	1	6		+	0.236389	24.9346	0.353612	0.753428	0.89092	-6.19992	P0A9J4	1	0.324984	24.9577	NA	25.7188	NA	26.9114	24.74	24.8927	NA	25.6909	NA	26.1702	24.7523	24.8927	23.8657	25.6909	24.236	26.1702	24.7523
P0ACI0	Right origin-binding protein			9	7	7	5	5	7	5	34		+	0.0527032	27.8574	0.282052	0.753404	0.89092	-6.22532	P0ACI0	6	0.325017	29.8012	29.2651	29.6309	28.9706	29.7423	29.6129	27.7866	27.6085	28.0981	27.663	28.1322	27.8561	27.7866	27.6085	28.0981	27.663	28.1322	27.8561
P06715	Glutathione reductase			12	4	7	8	7	10	10	45		+	0.055942	27.8097	0.289035	0.75512	0.891824	-6.22308	P06715	5	0.322666	28.5197	29.9673	29.7447	29.5748	30.0346	29.6341	27.5621	28.1143	27.6688	28.0333	27.8545	27.6252	27.5621	28.1143	27.6688	28.0333	27.8545	27.6252
P22586	Flagellar protein FliO			2	1	1	2	2	0	1	7		+	-0.227838	25.1488	-0.357815	0.755583	0.891824	-6.19825	P22586	1	-0.322032	NA	25.4679	27.0526	25.3312	NA	25.5436	NA	25.4102	26.0706	25.4862	NA	25.658	24.3073	25.4102	26.0706	25.4862	23.9604	25.658
P09169	Protease 7			18	14	14	16	14	15	16	135		+	0.0386196	32.0522	0.248498	0.758546	0.892857	-6.23531	P09169	15	0.317977	34.0929	34.1827	34.1849	34.0827	34.2386	34.1215	32.0202	32.1966	31.8817	32.3219	31.9537	31.9388	32.0202	32.1966	31.8817	32.3219	31.9537	31.9388
P0A8I3	UPF0246 protein YaaA			7	3	5	2	5	4	3	16		+	0.080618	27.0818	0.305624	0.758506	0.892857	-6.21756	P0A8I3	3	0.318032	28.2539	28.1568	27.3343	28.1663	28.3565	27.7941	27.5078	26.9451	26.6716	26.9567	26.9605	27.4492	27.5078	26.9451	26.6716	26.9567	26.9605	27.4492
P77739	Uncharacterized protein YniA			4	1	3	2	1	3	2	12		+	0.0866869	26.1062	0.398561	0.758512	0.892857	-6.18117	P77739	2	0.318024	25.9672	27.4015	26.6344	25.7375	27.4639	27.1136	25.9114	25.9326	26.3446	25.7996	26.4563	26.1927	25.9114	25.9326	26.3446	25.7996	26.4563	26.1927
P31475	Uncharacterized HTH-type transcriptional regulator YieP			4	2	3	3	2	3	3	16		+	-0.0825052	27.1646	-0.298427	0.761348	0.895334	-6.21999	P31475	3	-0.314147	27.7998	28.0091	27.7657	25.9061	27.6881	28.2483	27.572	27.2596	26.7858	26.7613	27.1155	27.4932	27.572	27.2596	26.7858	26.7613	27.1155	27.4932
P05852	tRNA N6-adenosine threonylcarbamoyltransferase			4	1	4	2	2	1	1	12		+	-0.126152	26.0473	-0.299365	0.763274	0.895957	-6.21968	P05852	2	-0.311518	26.0718	28.0864	26.8219	27.3285	24.9154	25.9171	25.5015	26.7249	26.1045	26.4057	26.2275	25.3193	25.5015	26.7249	26.1045	26.4057	26.2275	25.3193
P0AA43	Ribosomal small subunit pseudouridine synthase A			7	3	4	6	4	4	4	33		+	-0.0407244	27.8345	-0.35487	0.763236	0.895957	-6.19942	P0AA43	4	-0.31157	28.9468	29.5016	29.7048	29.2875	29.7662	29.7501	27.794	27.9812	27.7894	27.9478	27.7732	27.7214	27.794	27.9812	27.7894	27.9478	27.7732	27.7214
P04816	Leucine-specific-binding protein			2	1	1	2	1	2	1	8		+	0.0985123	24.4518	0.336517	0.764102	0.896108	-6.20648	P04816	2	0.310389	24.4165	24.4204	25.3634	24.9373	25.5028	23.835	24.4504	24.3594	24.3979	25.089	24.468	23.9462	24.4504	24.3594	24.3979	25.089	24.468	23.9462
P0AA25	Thioredoxin-1			5	5	4	5	4	3	4	40		+	0.0423392	30.7842	0.335711	0.766281	0.897843	-6.20679	P0AA25	4	0.307418	32.4657	32.4161	32.1838	32.1248	32.1858	31.9621	30.8855	30.8471	30.5563	30.8698	30.8174	30.7287	30.8855	30.8471	30.5563	30.8698	30.8174	30.7287
P33355	Uncharacterized protein YehS			2	1	1	2	0	2	2	12		+	0.246396	25.3716	0.311587	0.767939	0.898965	-6.2155	P33355	1	0.30516	25.0016	25.1832	26.7379	NA	27.239	27.0776	24.7458	24.8325	26.1669	NA	26.1569	26.4378	24.7458	24.8325	26.1669	23.8897	26.1569	26.4378
P0A9A6	Cell division protein FtsZ			13	10	9	8	10	9	9	59		+	0.0336409	29.6897	0.249292	0.769123	0.89953	-6.23509	P0A9A6	9	0.303549	31.9249	31.938	31.3604	31.7043	30.5782	31.7688	29.7393	29.7864	29.4928	29.8471	29.55	29.7224	29.7393	29.7864	29.4928	29.8471	29.55	29.7224
P0A8U2	UPF0294 protein YafD			2	0	0	1	1	1	1	4		+	0.153206	24.5545	0.656239	0.770937	0.900831	-6.03454	P0A8U2	1	0.301081	NA	NA	24.8375	NA	24.3947	24.7705	NA	NA	24.8746	NA	24.3936	24.8478	24.4497	24.1092	24.8746	24.6518	24.3936	24.8478
P0A935	Membrane-bound lytic murein transglycosylase A			2	0	1	0	1	1	1	3		+	-0.163121	23.6463	-0.492171	0.772247	0.90154	-6.13544	P0A935	1	-0.299301	NA	24.2537	NA	24.4161	23.2403	23.4246	NA	NA	NA	NA	23.2392	23.5019	23.7502	23.1692	24.2641	23.953	23.2392	23.5019
P37647	2-dehydro-3-deoxygluconokinase			5	4	5	4	5	4	3	25		+	-0.0550619	26.7771	-0.282018	0.773595	0.902293	-6.22533	P37647	4	-0.297469	28.3332	28.8772	28.1105	28.2633	27.9567	27.7026	26.6487	27.1049	26.6603	27.0337	26.5604	26.6546	26.6487	27.1049	26.6603	27.0337	26.5604	26.6546
P67080	UPF0001 protein YggS			7	4	6	4	5	4	4	36		+	0.0488387	26.9659	0.266877	0.775079	0.903203	-6.22999	P67080	5	0.295454	27.9664	29.1446	29.2807	28.8831	29.1511	28.642	26.6777	27.1569	26.9898	27.2332	26.9565	26.7813	26.6777	27.1569	26.9898	27.2332	26.9565	26.7813
P07862	D-alanine--D-alanine ligase B			7	4	4	3	4	4	4	21		+	-0.0558117	26.186	-0.270815	0.779737	0.907029	-6.2288	P07862	4	-0.289139	27.6581	28.1985	26.8118	27.5992	27.0839	27.3281	26.2804	26.1999	26.1614	25.9567	25.9204	26.5972	26.2804	26.1999	26.1614	25.9567	25.9204	26.5972
P76002	Inhibitor of g-type lysozyme			5	1	4	2	2	3	3	21		+	0.0996595	29.2864	0.297784	0.779776	0.907029	-6.22021	P76002	2	0.289087	30.1371	30.4212	29.5279	29.8851	29.9254	29.7546	29.4543	29.5536	28.7017	29.8276	29.2937	28.8873	29.4543	29.5536	28.7017	29.8276	29.2937	28.8873
P0A786	Aspartate carbamoyltransferase catalytic chain			16	14	12	13	13	15	14	106		+	0.0195536	32.2416	0.204847	0.78424	0.908104	-6.24647	P0A786	13	0.283047	34.7027	34.2781	34.7668	34.3067	34.6024	34.7	32.3232	32.2134	32.1588	32.3035	32.2309	32.2196	32.3232	32.2134	32.1588	32.3035	32.2309	32.2196
P0ACP5	HTH-type transcriptional regulator GntR			5	2	2	5	2	2	2	19		+	-0.111569	26.4027	-0.250813	0.782339	0.908104	-6.23466	P0ACP5	3	-0.285617	27.6494	27.059	28.742	26.7686	27.5936	27.9069	26.6356	25.7278	27.0122	25.6562	26.623	26.7617	26.6356	25.7278	27.0122	25.6562	26.623	26.7617
P0AG27	Uncharacterized protein YibN			7	6	4	6	4	4	5	41		+	0.0291945	29.1298	0.308495	0.782186	0.908104	-6.21657	P0AG27	5	0.285825	30.7549	30.9122	30.9826	30.8732	30.1737	30.9512	29.0748	29.1174	29.1533	29.2369	29.0766	29.1196	29.0748	29.1174	29.1533	29.2369	29.0766	29.1196
P22188	UDP-N-acetylmuramoyl-L-alanyl-D-glutamate--2,6-diaminopimelate ligase			8	4	6	4	5	2	6	34		+	0.0570396	27.0015	0.306118	0.783319	0.908104	-6.21739	P22188	3	0.284292	28.4779	28.9699	28.6144	28.8002	28.5243	28.8734	26.9417	26.7209	27.2565	26.7935	27.1907	27.106	26.9417	26.7209	27.2565	26.7935	27.1907	27.106
P77258	N-ethylmaleimide reductase			7	5	4	4	2	4	5	27		+	-0.046068	26.8913	-0.382653	0.783604	0.908104	-6.18805	P77258	3	-0.283907	28.9296	28.9328	28.1774	27.2208	28.498	28.5689	26.9641	26.8674	26.9115	26.7222	27.0564	26.8261	26.9641	26.8674	26.9115	26.7222	27.0564	26.8261
P17846	Sulfite reductase [NADPH] hemoprotein beta-component			23	16	13	16	13	12	14	96		+	-0.0246817	29.4753	-0.213312	0.785779	0.909005	-6.24447	P17846	13	-0.280968	31.6915	31.4491	32.0503	31.4495	31.7005	31.6952	29.415	29.4654	29.5825	29.6245	29.3855	29.3789	29.415	29.4654	29.5825	29.6245	29.3855	29.3789
P37188	Galactitol-specific phosphotransferase enzyme IIB component			2	1	1	1	2	1	1	10		+	-0.064182	27.7946	-0.512873	0.786434	0.909005	-6.12413	P37188	2	-0.280082	28.1262	27.9064	28.2136	27.895	28.0036	27.6009	27.7981	27.8008	27.8813	27.6444	27.9758	27.6674	27.7981	27.8008	27.8813	27.6444	27.9758	27.6674
P0C054	Small heat shock protein IbpA			4	3	3	3	3	3	4	22		+	-0.0387486	27.0786	-0.28468	0.794767	0.917086	-6.22448	P0C054	4	-0.268849	27.9175	28.0863	28.1442	28.0874	28.3117	28.1464	26.9557	27.1918	27.1466	27.2436	26.8818	27.0524	26.9557	27.1918	27.1466	27.2436	26.8818	27.0524
P64604	Probable phospholipid ABC transporter-binding protein MlaD			6	4	4	3	4	3	4	26		+	-0.0399049	28.0172	-0.279509	0.794855	0.917086	-6.22612	P64604	4	-0.26873	29.0151	29.2258	28.2113	28.9664	28.9851	28.9058	28.1206	28.1779	27.813	28.1467	27.9539	27.8912	28.1206	28.1779	27.813	28.1467	27.9539	27.8912
P0AEK4	Enoyl-[acyl-carrier-protein] reductase [NADH] FabI			10	6	8	7	8	6	7	48		+	0.0359136	30.7113	0.226881	0.797368	0.918333	-6.2411	P0AEK4	7	0.26535	30.6727	31.8205	31.3824	31.7441	31.6667	31.7049	30.9519	30.4048	30.7235	30.7382	30.7102	30.7394	30.9519	30.4048	30.7235	30.7382	30.7102	30.7394
P45577	RNA chaperone ProQ			7	6	6	4	6	6	6	53		+	0.0321846	29.8254	0.26137	0.797335	0.918333	-6.23162	P45577	5	0.265395	31.3732	31.512	31.0662	31.2863	31.519	31.0613	29.8136	29.8114	29.8029	29.942	29.9549	29.6275	29.8136	29.8114	29.8029	29.942	29.9549	29.6275
P0A7I7	GTP cyclohydrolase-2			4	1	2	2	1	1	2	8		+	-0.0599493	27.0156	-0.428033	0.805019	0.925653	-6.16774	P0A7I7	2	-0.25508	27.2216	27.5527	27.9081	27.1005	26.8138	27.5186	27.1944	26.9941	26.9483	27.1912	26.9476	26.8181	27.1944	26.9941	26.9483	27.1912	26.9476	26.8181
P0AAN3	Hydrogenase isoenzymes nickel incorporation protein HypB			6	5	5	4	5	5	3	29		+	0.0373052	27.6325	0.265741	0.805888	0.925653	-6.23033	P0AAN3	4	0.253915	28.2238	29.3698	29.318	29.0512	28.7704	27.2493	27.7639	27.5652	27.5125	27.8593	27.6051	27.4892	27.7639	27.5652	27.5125	27.8593	27.6051	27.4892
P75915	Chaperone protein YcdY			5	3	4	5	3	4	5	30		+	-0.0495311	27.6193	-0.237332	0.805771	0.925653	-6.23837	P75915	4	-0.254072	28.695	29.423	29.7463	28.3339	29.2376	29.5945	27.4561	27.5785	27.8975	27.2271	27.7813	27.775	27.4561	27.5785	27.8975	27.2271	27.7813	27.775
P0A6V8	Glucokinase			7	4	4	2	3	4	4	20		+	0.0422993	27.9604	0.319532	0.808117	0.926554	-6.2127	P0A6V8	3	0.25093	29.3563	28.9686	28.7436	28.464	29.0678	28.3394	28.1217	27.8663	27.8296	27.8234	28.0464	28.0747	28.1217	27.8663	27.8296	27.8234	28.0464	28.0747
P11557	Cell division protein DamX			7	4	5	4	4	5	3	24		+	0.0727204	27.2536	0.219613	0.807583	0.926554	-6.24293	P11557	4	0.251645	28.8236	28.7317	27.9479	28.7578	28.4272	28.1607	27.4141	27.643	26.5945	27.6984	27.0631	27.1082	27.4141	27.643	26.5945	27.6984	27.0631	27.1082
P07650	Thymidine phosphorylase			6	2	4	1	3	3	2	18		+	-0.0808431	26.5866	-0.250565	0.816242	0.929584	-6.23473	P07650	2	-0.240067	27.0244	28.1939	27.299	28.2281	27.6757	27.0214	26.0585	27.1963	26.6262	26.8779	26.3683	26.3922	26.0585	27.1963	26.6262	26.8779	26.3683	26.3922
P0A6L0	Deoxyribose-phosphate aldolase			9	8	8	8	7	7	7	56		+	-0.0253338	29.9045	-0.205533	0.813054	0.929584	-6.24631	P0A6L0	8	-0.244326	31.0805	31.1502	31.4846	30.7935	31.202	31.2584	29.997	29.7663	29.9881	29.7407	29.9496	29.9851	29.997	29.7663	29.9881	29.7407	29.9496	29.9851
P0A7M9	50S ribosomal protein L31			4	4	2	4	2	4	3	26		+	0.051852	31.4478	0.245045	0.81725	0.929584	-6.23627	P0A7M9	3	0.238722	32.353	32.3833	32.0996	32.2065	32.4665	31.8825	31.5249	31.6479	31.0928	31.6566	31.6019	31.1628	31.5249	31.6479	31.0928	31.6566	31.6019	31.1628
P0AB52	Protein YchN			3	2	0	1	0	2	1	5		+	-0.164027	24.9828	-0.282647	0.813574	0.929584	-6.22513	P0AB52	1	-0.243631	26.2319	NA	25.5758	NA	25.778	25.382	25.7088	NA	25.6129	NA	24.9003	25.4593	25.7088	23.8728	25.6129	24.3429	24.9003	25.4593
P0ACY1	Putative NAD(P)H nitroreductase YdjA			7	4	6	4	6	5	6	29		+	0.0304417	27.9664	0.22928	0.818029	0.929584	-6.24048	P0ACY1	5	0.237682	29.0875	29.5986	29.4547	29.399	29.4126	29.5371	27.7889	27.8787	28.1858	27.9412	28.0149	27.9887	27.7889	27.8787	28.1858	27.9412	28.0149	27.9887
P0AF08	Protein mrp			6	4	3	3	5	2	4	28		+	-0.0482501	28.7741	-0.254433	0.817815	0.929584	-6.23363	P0AF08	3	-0.237969	29.5466	30.3846	30.3289	29.9299	29.5521	29.7283	28.4441	29.1149	28.8357	28.8436	28.7386	28.6677	28.4441	29.1149	28.8357	28.8436	28.7386	28.6677
P0AF24	Ribonucleotide monophosphatase NagD			5	4	3	4	4	2	3	28		+	-0.0396085	27.0387	-0.308093	0.817899	0.929584	-6.21671	P0AF24	3	-0.237856	28.7104	28.9853	28.6085	28.5051	27.9761	28.6366	27.0889	27.1901	26.8964	26.962	26.9231	27.1715	27.0889	27.1901	26.8964	26.962	26.9231	27.1715
P11880	UDP-N-acetylmuramoyl-tripeptide--D-alanyl-D-alanine ligase			5	0	4	3	1	2	3	11		+	-0.21206	25.748	-0.240537	0.813443	0.929584	-6.2375	P11880	1	-0.243806	NA	27.8448	26.7384	NA	27.0843	25.7794	NA	26.4245	26.6147	NA	26.4137	26.455	24.5229	26.4245	26.6147	24.0573	26.4137	26.455
P32157	Protein YiiM			3	1	1	1	2	2	2	9		+	-0.0532957	25.4292	-0.457008	0.819454	0.929584	-6.15366	P32157	2	-0.235783	24.9816	24.8251	26.0567	26.6044	25.3905	25.5417	25.6411	25.3898	25.3367	25.4443	25.392	25.3714	25.6411	25.3898	25.3367	25.4443	25.392	25.3714
P64506	Uncharacterized protein YebY			3	2	2	2	2	0	3	11		+	-0.162414	25.9323	-0.269514	0.818882	0.929584	-6.2292	P64506	1	-0.236545	26.5212	27.0936	26.0685	27.6052	NA	27.3966	26.141	26.1962	25.7035	26.7537	NA	26.2977	26.141	26.1962	25.7035	26.7537	24.502	26.2977
P64554	7-carboxy-7-deazaguanine synthase			4	4	2	2	2	3	3	25		+	0.109446	27.6478	0.207371	0.816368	0.929584	-6.24588	P64554	3	0.239899	28.8909	27.2947	29.0033	27.5974	29.1351	28.665	27.6927	26.648	28.4386	27.0424	28.0478	28.0174	27.6927	26.648	28.4386	27.0424	28.0478	28.0174
P76223	Protein YnjB			7	2	4	2	4	3	5	18		+	-0.0521768	26.313	-0.244583	0.817086	0.929584	-6.2364	P76223	3	-0.238941	26.9225	27.5756	27.2466	27.0375	27.6118	28.0244	26.2119	26.1221	26.6834	26.0061	26.5336	26.3211	26.2119	26.1221	26.6834	26.0061	26.5336	26.3211
P0A7N4	50S ribosomal protein L32			3	3	3	3	3	3	3	52		+	0.0382416	31.483	0.229434	0.82221	0.931886	-6.24044	P0A7N4	4	0.23211	32.9598	33.0742	32.6527	32.9183	32.8628	32.7258	31.4943	31.7185	31.1787	31.6291	31.4778	31.3994	31.4943	31.7185	31.1787	31.6291	31.4778	31.3994
P0A6Z1	Chaperone protein HscA			11	4	8	6	9	6	7	44		+	0.0337535	27.8109	0.206563	0.828099	0.935713	-6.24607	P0A6Z1	5	0.224273	28.611	29.5438	29.6444	29.5617	28.8972	29.4296	27.7652	27.9251	27.6918	28.1279	27.7075	27.6479	27.7652	27.9251	27.6918	28.1279	27.7075	27.6479
P0AED9	DNA-cytosine methyltransferase			4	2	0	1	1	2	1	6		+	0.192554	24.8387	0.221718	0.828504	0.935713	-6.24241	P0AED9	1	0.223735	25.8044	NA	25.926	23.4011	25.94	25.2525	25.4677	NA	25.9632	NA	25.0648	25.3299	25.4677	22.7964	25.9632	24.4103	25.0648	25.3299
P0AFB5	Nitrogen regulation protein NR(II)			3	1	1	1	2	0	1	6		+	0.134491	24.1245	0.298346	0.828497	0.935713	-6.22002	P0AFB5	1	0.223743	23.8357	24.5111	23.3359	23.7127	NA	25.0854	23.8357	24.4163	NA	23.8306	NA	25.1627	23.8357	24.4163	23.9199	23.8306	23.582	25.1627
P42599	Uncharacterized oxidoreductase YgjR			2	1	0	2	1	1	1	5		+	-0.16668	24.5588	-0.240116	0.828224	0.935713	-6.23762	P42599	1	-0.224106	24.4812	NA	25.3751	25.5069	25.3263	24.9481	24.4812	NA	25.4123	NA	25.3251	25.0254	24.4812	24.033	25.4123	23.076	25.3251	25.0254
P08245	Uncharacterized protein YciH			2	1	1	2	2	2	1	7		+	-0.0942486	25.0001	-0.205976	0.832367	0.935869	-6.2462	P08245	2	-0.218602	26.2828	25.0258	24.4915	26.0063	25.888	23.2229	25.5702	24.7805	24.7911	25.2957	25.5256	NA	25.5702	24.7805	24.7911	25.2957	25.5256	24.0377
P0DMC7	Transcriptional regulatory protein RcsB			8	6	5	5	4	5	5	37		+	-0.0397315	28.7353	-0.193673	0.832886	0.935869	-6.24898	P0DMC7	5	-0.217914	29.6638	29.9002	30.269	29.4892	30.0701	29.9316	28.4176	29.0115	28.8364	28.5643	28.9827	28.5993	28.4176	29.0115	28.8364	28.5643	28.9827	28.5993
P23305	Uncharacterized protein YigA			3	1	2	0	0	1	2	6		+	-0.127873	24.4723	-0.298229	0.833748	0.935869	-6.22006	P23305	1	-0.21677	25.2116	24.6582	NA	NA	24.4674	26.0617	25.0329	24.4823	NA	NA	NA	25.2372	25.0329	24.4823	24.0935	23.9499	24.038	25.2372
P27848	Pyridoxal phosphate phosphatase YigL			5	3	4	3	3	3	2	33		+	-0.0433239	27.0279	-0.240366	0.831181	0.935869	-6.23755	P27848	3	-0.220177	28.5894	28.5548	28.5501	27.7405	28.7348	28.4374	26.8406	27.1379	27.1701	26.7187	27.041	27.2589	26.8406	27.1379	27.1701	26.7187	27.041	27.2589
P40120	Glucans biosynthesis protein D			7	5	3	2	3	3	3	17		+	0.0682931	26.7935	0.1971	0.833544	0.935869	-6.24822	P40120	3	0.21704	27.2168	28.7079	26.7132	27.7996	26.7786	26.3392	26.7632	26.8529	26.6621	27.6121	26.4858	26.3852	26.7632	26.8529	26.6621	27.6121	26.4858	26.3852
P76034	Uncharacterized HTH-type transcriptional regulator YciT			5	2	2	2	3	2	3	13		+	0.0616909	26.3652	0.203107	0.832603	0.935869	-6.24687	P76034	3	0.218289	27.074	27.1877	26.5427	26.6638	26.8174	27.837	26.6443	26.1325	26.2261	25.8346	26.4617	26.8917	26.6443	26.1325	26.2261	25.8346	26.4617	26.8917
P77756	7-cyano-7-deazaguanine synthase			2	2	2	2	2	2	2	15		+	0.0460591	26.664	0.228127	0.83241	0.935869	-6.24078	P77756	3	0.218545	27.3209	27.3017	27.5666	27.2636	27.8644	27.9608	26.6913	26.7179	26.5137	26.3031	26.7425	27.0154	26.6913	26.7179	26.5137	26.3031	26.7425	27.0154
P23003	tRNA/tmRNA (uracil-C(5))-methyltransferase			5	4	2	0	1	3	2	11		+	-0.172566	25.3254	-0.220184	0.835094	0.936561	-6.24279	P23003	1	-0.214984	27.1343	27.2347	NA	23.6882	26.6581	23.3661	26.346	25.9265	NA	25.066	26.2738	NA	26.346	25.9265	23.9626	25.066	26.2738	24.3777
P0A959	Glutamate-pyruvate aminotransferase AlaA			13	8	11	8	10	4	5	48		+	0.0328509	27.6195	0.195083	0.836603	0.937433	-6.24867	P0A959	5	0.212983	29.6729	30.328	29.966	29.8101	28.9576	29.244	27.4105	27.5934	27.8052	27.7739	27.7573	27.3764	27.4105	27.5934	27.8052	27.7739	27.7573	27.3764
P0A887	Ubiquinone/menaquinone biosynthesis C-methyltransferase UbiE			9	7	5	6	7	6	6	38		+	0.0222135	27.5036	0.197225	0.837417	0.937527	-6.2482	P0A887	6	0.211904	29.4063	29.6847	29.1715	29.2713	29.1878	29.462	27.5675	27.5609	27.3489	27.6096	27.5097	27.4247	27.5675	27.5609	27.3489	27.6096	27.5097	27.4247
P00579	RNA polymerase sigma factor RpoD			11	8	8	7	9	9	10	57		+	-0.0334969	28.0211	-0.167643	0.845672	0.940206	-6.2543	P00579	8	-0.200976	30.2049	30.3542	29.7752	30.1235	29.9057	30.0458	28.2883	28.2038	27.6216	28.0298	27.9161	28.0672	28.2883	28.2038	27.6216	28.0298	27.9161	28.0672
P05194	3-dehydroquinate dehydratase			4	3	1	1	1	1	1	7		+	0.0670269	25.537	0.211112	0.845608	0.940206	-6.24499	P05194	2	0.201061	26.7923	25.3102	26.1516	22.1337	25.8173	25.5952	25.2999	NA	26.1526	25.2952	25.78	25.6364	25.2999	25.0581	26.1526	25.2952	25.78	25.6364
P07604	Transcriptional regulatory protein TyrR			9	6	5	4	7	6	6	28		+	0.0277507	28.5255	0.190617	0.844842	0.940206	-6.24964	P07604	5	0.202074	29.267	29.2737	27.5305	29.594	29.36	29.2491	28.4268	28.548	28.5602	28.7457	28.5854	28.2871	28.4268	28.548	28.5602	28.7457	28.5854	28.2871
P07813	Leucine--tRNA ligase			24	20	16	16	19	15	18	111		+	0.0179108	29.2569	0.149053	0.845355	0.940206	-6.25763	P07813	16	0.201395	32.3222	31.9094	31.3583	32.2271	31.5166	31.7959	29.3709	29.2847	29.0883	29.3812	29.1878	29.2286	29.3709	29.2847	29.0883	29.3812	29.1878	29.2286
P0A7X3	30S ribosomal protein S9			6	4	3	3	3	3	4	21		+	0.0335232	32.1288	0.202759	0.842909	0.940206	-6.24695	P0A7X3	4	0.204631	32.8758	32.9905	33.3134	32.9788	33.0716	33.1671	32.0429	32.2477	32.0454	32.4388	31.9153	32.0825	32.0429	32.2477	32.0454	32.4388	31.9153	32.0825
P0AF06	Motility protein B			3	1	3	1	3	1	0	9		+	0.143872	24.9547	0.230438	0.842194	0.940206	-6.24018	P0AF06	1	0.205577	NA	26.9135	25.4515	26.3888	25.5154	NA	NA	25.4779	25.4156	25.5385	25.4412	NA	23.7547	25.4779	25.4156	25.5385	25.4412	24.1001
P37194	Outer membrane protein slp			8	5	5	3	5	4	6	43		+	-0.0253178	31.4444	-0.244851	0.843265	0.940206	-6.23633	P37194	4	-0.20416	33.2165	33.0924	33.2233	32.5387	33.4453	33.2341	31.3635	31.4142	31.5933	31.4378	31.4617	31.3956	31.3635	31.4142	31.5933	31.4378	31.4617	31.3956
P76015	PTS-dependent dihydroxyacetone kinase, dihydroxyacetone-binding subunit DhaK			5	4	4	4	3	4	3	21		+	-0.0343778	26.5478	-0.198824	0.843932	0.940206	-6.24784	P76015	4	-0.203277	28.5944	27.8429	28.0977	27.4851	28.197	28.1811	26.6877	26.7922	26.215	26.5097	26.5075	26.5745	26.6877	26.7922	26.215	26.5097	26.5075	26.5745
P0AFP4	Uncharacterized oxidoreductase YbbO			4	1	4	1	3	0	3	10		+	-0.16027	24.8272	-0.204129	0.846841	0.94069	-6.24663	P0AFP4	1	-0.199431	25.0209	26.9309	23.7606	26.8309	NA	26.9315	25.017	25.4385	24.2664	25.3712	NA	25.8151	25.017	25.4385	24.2664	25.3712	23.0549	25.8151
P0AFZ3	Stringent starvation protein B			3	2	3	2	2	1	2	17		+	0.0524261	27.2806	0.258954	0.847755	0.94089	-6.23233	P0AFZ3	2	0.198224	28.1993	29.0511	27.7057	28.2348	27.7299	28.209	27.3026	27.5683	26.8923	27.2104	27.4944	27.2157	27.3026	27.5683	26.8923	27.2104	27.4944	27.2157
P0A7M6	50S ribosomal protein L29			3	3	3	3	3	3	3	52		+	0.0361508	33.0461	0.187372	0.848618	0.941035	-6.25034	P0A7M6	4	0.197083	33.2007	33.3648	33.3272	33.2618	33.6549	33.2574	33.2611	32.8728	32.9502	32.8926	33.3997	32.9003	33.2611	32.8728	32.9502	32.8926	33.3997	32.9003
P0A6C1	Endonuclease 4			6	4	4	4	4	4	4	27		+	0.0369424	26.5302	0.167993	0.853519	0.94263	-6.25423	P0A6C1	5	0.190614	28.1747	27.7554	27.9834	27.5973	27.6604	28.1448	26.8051	26.4124	26.3176	26.5859	26.2054	26.8546	26.8051	26.4124	26.3176	26.5859	26.2054	26.8546
P0A6P7	Probable GTP-binding protein EngB			4	4	3	2	3	3	3	27		+	0.0318669	27.5478	0.247535	0.853031	0.94263	-6.23558	P0A6P7	3	0.191258	29.3694	28.8241	28.8093	28.5301	28.8722	28.6251	27.3811	27.4799	27.7346	27.5956	27.6271	27.4686	27.3811	27.4799	27.7346	27.5956	27.6271	27.4686
P0A7T3	30S ribosomal protein S16			8	8	8	6	7	7	7	63		+	-0.0245972	32.3379	-0.163231	0.85373	0.94263	-6.25513	P0A7T3	7	-0.190335	33.6849	34.1384	33.9558	34.249	33.7376	34.0486	32.374	32.5057	32.1709	32.5264	32.14	32.3105	32.374	32.5057	32.1709	32.5264	32.14	32.3105
P0A8A0	Probable transcriptional regulatory protein YebC			2	1	2	1	2	1	2	9		+	0.0502859	27.5174	0.253378	0.852736	0.94263	-6.23394	P0A8A0	2	0.191647	27.3417	27.6031	27.6596	27.5814	27.8211	27.3351	27.3385	27.4447	27.6935	27.6202	27.8167	27.1907	27.3385	27.4447	27.6935	27.6202	27.8167	27.1907
P0AD12	Protein YeeZ			7	5	4	5	6	5	5	48		+	0.0649309	29.3264	0.163782	0.851253	0.94263	-6.25502	P0AD12	5	0.193604	30.8565	30.0493	31.3657	29.9297	31.2399	31.0151	29.3765	28.7845	29.7208	28.6311	29.8055	29.64	29.3765	28.7845	29.7208	28.6311	29.8055	29.64
P0ACA7	Glutathione S-transferase GstB			5	4	3	2	4	2	3	28		+	0.068918	27.2837	0.165784	0.856002	0.943876	-6.25465	P0ACA7	3	0.187339	29.0755	28.7385	29.1501	28.5111	29.4731	28.9832	27.207	26.8029	27.7379	26.6068	27.9811	27.3667	27.207	26.8029	27.7379	26.6068	27.9811	27.3667
P76008	Murein tetrapeptide carboxypeptidase			3	2	1	2	1	1	2	6		+	-0.0837346	25.2476	-0.174258	0.856331	0.943876	-6.25302	P76008	2	-0.186907	26.1026	25.0663	26.5932	25.7573	25.089	25.9539	24.992	25.0174	25.8591	25.9212	NA	25.4043	24.992	25.0174	25.8591	25.9212	24.2918	25.4043
P05041	Aminodeoxychorismate synthase component 1			2	2	0	2	0	1	2	7		+	-0.168717	25.3822	-0.178343	0.858271	0.944393	-6.2522	P05041	1	-0.18435	27.1799	NA	27.6097	NA	25.3501	25.7194	26.5111	NA	26.4921	NA	26.0889	25.0784	26.5111	23.3965	26.4921	24.7261	26.0889	25.0784
P0AF18	N-acetylglucosamine-6-phosphate deacetylase			6	3	2	2	3	3	2	14		+	-0.0544715	26.5374	-0.1701	0.857988	0.944393	-6.25383	P0AF18	3	-0.184723	27.3336	26.8098	27.6024	26.4028	28.1795	27.3493	26.5357	26.4001	26.7582	25.8126	26.9066	26.8114	26.5357	26.4001	26.7582	25.8126	26.9066	26.8114
P62617	2-C-methyl-D-erythritol 2,4-cyclodiphosphate synthase			5	4	3	3	3	3	3	29		+	-0.0708431	28.8981	-0.156307	0.859103	0.944498	-6.25638	P62617	4	-0.183253	30.0814	29.1725	30.2967	29.2211	30.0477	30.0192	29.3277	28.1774	29.2954	28.177	28.9852	29.4257	29.3277	28.1774	29.2954	28.177	28.9852	29.4257
P0A7B1	Polyphosphate kinase			15	7	5	7	7	7	9	39		+	-0.0213283	26.1866	-0.163987	0.860895	0.945432	-6.25499	P0A7B1	6	-0.180894	27.7877	27.8203	28.3714	28.1545	28.2171	28.7478	26.2069	26.1884	26.1963	25.9432	26.3243	26.2602	26.2069	26.1884	26.1963	25.9432	26.3243	26.2602
P0AE78	Magnesium and cobalt efflux protein CorC			4	4	1	3	3	2	1	13		+	-0.0710022	25.8402	-0.174852	0.861426	0.945432	-6.2529	P0AE78	2	-0.180195	28.1518	24.9064	26.9555	26.6276	26.2402	24.8348	26.6832	25.0653	25.8784	25.8758	25.7195	25.8187	26.6832	25.0653	25.8784	25.8758	25.7195	25.8187
P69739	Hydrogenase-1 small chain			3	3	2	2	2	3	1	15		+	-0.075203	26.2472	-0.168917	0.862981	0.946328	-6.25406	P69739	2	-0.178149	27.9721	25.3766	27.1907	27.3991	28.2969	24.4948	26.3358	26.0243	26.4944	26.2803	27.034	25.3146	26.3358	26.0243	26.4944	26.2803	27.034	25.3146
P0A8C1	UPF0145 protein YbjQ			2	2	1	2	1	2	1	9		+	0.0429387	27.0104	0.271005	0.86404	0.946681	-6.22874	P0A8C1	2	0.176755	27.4597	26.2123	27.8549	26.1124	28.1488	25.6885	26.8909	27.1589	26.917	27.2718	27.0166	26.8072	26.8909	27.1589	26.917	27.2718	27.0166	26.8072
P28631	DNA polymerase III subunit delta			2	1	2	1	1	2	2	10		+	0.0529396	24.8068	0.196288	0.865591	0.947562	-6.2484	P28631	2	0.174716	25.0924	25.7048	24.6195	24.2288	25.6306	25.7252	25.0618	24.6532	24.6261	24.3161	24.9693	25.2145	25.0618	24.6532	24.6261	24.3161	24.9693	25.2145
P60422	50S ribosomal protein L2			15	12	15	12	12	11	10	78		+	-0.0352792	32.7381	-0.142472	0.866322	0.947562	-6.25872	P60422	11	-0.173755	33.71	34.1459	33.8998	34.1253	33.8007	33.5608	33.099	32.8833	32.285	32.9688	32.6541	32.5385	33.099	32.8833	32.285	32.9688	32.6541	32.5385
P00960	Glycine--tRNA ligase alpha subunit			5	4	4	5	4	4	5	37		+	0.0257467	28.1926	0.149905	0.873573	0.9486	-6.25749	P00960	5	0.164231	30.1814	29.7894	29.9765	29.739	30.0701	30.0989	28.2862	28.2636	27.9895	28.5037	28.0757	28.037	28.2862	28.2636	27.9895	28.5037	28.0757	28.037
P0A964	Chemotaxis protein CheW			6	6	4	5	4	4	4	38		+	-0.0309701	29.4399	-0.144803	0.873925	0.9486	-6.25834	P0A964	5	-0.16377	30.7722	30.3758	30.5081	30.2147	30.2325	30.0868	29.5256	29.1134	29.7271	29.1479	29.6471	29.4782	29.5256	29.1134	29.7271	29.1479	29.6471	29.4782
P0AAT6	Ribosomal silencing factor RsfS			4	2	3	2	3	2	2	15		+	-0.040986	26.416	-0.161426	0.87199	0.9486	-6.25546	P0AAT6	3	-0.166309	26.4456	26.8425	27.7809	27.0936	26.6264	27.4486	26.1537	26.3081	26.8477	26.0205	26.6319	26.5342	26.1537	26.3081	26.8477	26.0205	26.6319	26.5342
P0AG51	50S ribosomal protein L30			2	2	2	2	2	2	1	16		+	-0.0680964	32.7311	-0.15708	0.873281	0.9486	-6.25624	P0AG51	2	-0.164615	32.4943	32.504	33.1144	32.4055	32.9611	33.1993	33.1076	33.2235	31.9645	32.6669	32.1905	33.2339	33.1076	33.2235	31.9645	32.6669	32.1905	33.2339
P37095	Peptidase B			21	11	18	13	18	12	16	93		+	0.0174541	28.5088	0.132055	0.870509	0.9486	-6.26034	P37095	12	0.168254	30.6773	31.5178	30.7546	31.3101	30.7553	31.0113	28.4205	28.6031	28.4766	28.731	28.4439	28.3776	28.4205	28.6031	28.4766	28.731	28.4439	28.3776
P39407	Uncharacterized protein YjjU			6	2	2	3	4	4	0	12		+	0.127986	25.2195	0.175334	0.871564	0.9486	-6.25281	P39407	1	0.166869	25.999	26.1987	25.5056	27.3971	27.1627	NA	25.0238	25.5167	24.9261	26.4289	25.7669	NA	25.0238	25.5167	24.9261	26.4289	25.7669	23.6546
P45395	Arabinose 5-phosphate isomerase KdsD			4	3	3	3	3	3	3	18		+	-0.0278789	27.0322	-0.163205	0.872005	0.9486	-6.25513	P45395	4	-0.166289	27.6537	28.043	27.587	27.4882	27.7205	27.4769	27.1007	27.0328	27.005	27.3578	26.7843	26.9126	27.1007	27.0328	27.005	27.3578	26.7843	26.9126
P64588	Transcriptional regulator YqjI			4	3	2	3	3	2	1	13		+	0.0623414	26.5105	0.171799	0.868162	0.9486	-6.2535	P64588	2	0.171336	26.9266	26.5029	27.7846	26.7374	27.2662	26.4314	26.0939	26.1275	27.2167	26.2425	26.907	26.4756	26.0939	26.1275	27.2167	26.2425	26.907	26.4756
P77695	Protein GnsB			3	1	1	1	0	2	2	8		+	0.238479	27.3242	0.146845	0.871403	0.9486	-6.258	P77695	1	0.16708	28.5667	28.2238	28.6385	NA	29.2497	28.8053	28.5458	NA	28.6548	NA	28.8393	28.6683	28.5458	24.4143	28.6548	24.8227	28.8393	28.6683
P0A7K6	50S ribosomal protein L19			6	5	4	5	5	5	5	64		+	0.0247258	32.2281	0.147734	0.875952	0.949996	-6.25786	P0A7K6	5	0.161112	33.7962	33.7678	32.4892	33.7089	33.7564	33.6836	32.3964	32.3437	31.9072	32.3867	32.168	32.1668	32.3964	32.3437	31.9072	32.3867	32.168	32.1668
P0AAC8	Iron-binding protein IscA			3	2	2	3	2	3	2	14		+	-0.0331603	27.6985	-0.159265	0.881164	0.954843	-6.25585	P0AAC8	3	-0.15428	28.3647	28.6773	28.4429	28.4263	28.6954	26.924	27.6634	27.9828	27.4989	27.9812	27.689	27.3755	27.6634	27.9828	27.4989	27.9812	27.689	27.3755
P0AC69	Glutaredoxin-4			4	3	2	3	3	3	2	29		+	0.0346898	30.102	0.153696	0.882162	0.955117	-6.25684	P0AC69	3	0.152973	30.419	31.1625	30.4946	31.2663	30.4865	30.2985	29.9982	30.3281	29.9276	30.4757	30.1488	29.7335	29.9982	30.3281	29.9276	30.4757	30.1488	29.7335
P0A9F6	Glycine cleavage system transcriptional activator			3	1	0	1	2	1	2	5		+	0.0815537	24.7893	0.238219	0.885672	0.956391	-6.23813	P0A9F6	1	0.148378	24.4387	NA	24.968	25.8726	25.331	23.6594	24.5	NA	25.0665	24.9251	25.3912	NA	24.5	24.6789	25.0665	24.9251	25.3912	24.1737
P0A9N4	Pyruvate formate-lyase 1-activating enzyme			4	3	4	3	4	2	3	30		+	-0.0322592	28.2533	-0.154491	0.884579	0.956391	-6.2567	P0A9N4	3	-0.149808	29.6705	30.2454	29.1678	30.1509	29.0612	29.3369	28.1747	28.4453	28.1882	28.6397	28.1287	27.9431	28.1747	28.4453	28.1882	28.6397	28.1287	27.9431
P0A9V1	Lipopolysaccharide export system ATP-binding protein LptB			7	6	5	7	6	6	5	51		+	0.0147324	28.3085	0.141357	0.884947	0.956391	-6.2589	P0A9V1	6	0.149327	30.3172	29.9935	30.3495	30.3198	30.41	30.1477	28.2466	28.2443	28.4126	28.2191	28.3572	28.3715	28.2466	28.2443	28.4126	28.2191	28.3572	28.3715
P25665	5-methyltetrahydropteroyltriglutamate--homocysteine methyltransferase			13	5	6	4	5	8	9	35		+	-0.0288935	26.3931	-0.12985	0.88632	0.956391	-6.26067	P25665	5	-0.14753	27.9861	28.096	28.04	27.9301	28.0827	28.5325	26.001	26.383	26.8386	26.3239	26.4059	26.4061	26.001	26.383	26.8386	26.3239	26.4059	26.4061
P0ADQ2	Uncharacterized protein YiiD			4	0	2	3	4	1	1	10		+	0.0863109	25.8678	0.186903	0.890369	0.958342	-6.25044	P0ADQ2	1	0.142235	NA	27.1478	27.3829	27.9519	25.4591	25.15	NA	26.1032	26.0805	26.8241	25.302	25.6067	25.2902	26.1032	26.0805	26.8241	25.302	25.6067
P0AGG8	Metalloprotease TldD			8	3	4	5	7	2	2	25		+	-0.0294566	27.3565	-0.153263	0.888938	0.958342	-6.25691	P0AGG8	3	-0.144105	28.2677	28.4118	28.8448	28.8303	28.1102	28.708	27.2874	27.3704	27.4559	27.2382	27.0615	27.7258	27.2874	27.3704	27.4559	27.2382	27.0615	27.7258
P14900	UDP-N-acetylmuramoylalanine--D-glutamate ligase			2	1	0	2	0	1	2	5		+	0.170228	25.6217	0.128612	0.890187	0.958342	-6.26085	P14900	1	0.142473	26.5422	NA	27.4345	NA	26.542	27.7479	26.804	NA	26.526	NA	26.8027	26.7582	26.804	23.2796	26.526	23.5594	26.8027	26.7582
P07102	Periplasmic AppA protein;Phosphoanhydride phosphohydrolase;4-phytase			7	3	3	4	3	6	3	20		+	0.0200575	26.4523	0.147566	0.892626	0.959966	-6.25788	P07102	4	0.139284	27.2275	27.2989	27.9274	27.5311	28.1406	27.0566	26.3699	26.3628	26.5942	26.5621	26.5657	26.2593	26.3699	26.3628	26.5942	26.5621	26.5657	26.2593
P0AAJ8	Hydrogenase-2 operon protein HybA			3	1	3	3	2	2	2	11		+	-0.0386251	25.8354	-0.166312	0.893962	0.960598	-6.25455	P0AAJ8	2	-0.137539	25.9382	27.582	26.6375	26.8866	26.4997	25.97	25.9239	26.0744	25.566	26.2293	25.6277	25.5914	25.9239	26.0744	25.566	26.2293	25.6277	25.5914
P02359	30S ribosomal protein S7			14	11	11	13	14	11	14	127		+	0.0103613	33.1599	0.0959004	0.902861	0.961304	-6.26502	P02359	12	0.125925	34.9833	35.1403	35.2831	35.1752	35.0785	35.3159	33.2545	33.2001	33.0096	33.2309	33.1286	33.1358	33.2545	33.2001	33.0096	33.2309	33.1286	33.1358
P06721	Cystathionine beta-lyase MetC			4	2	1	2	3	3	4	16		+	0.111914	26.8829	0.107412	0.902819	0.961304	-6.26369	P06721	2	0.12598	26.5986	25.4006	28.3048	27.0615	28.5022	28.3044	26.709	25.4163	28.3556	25.3006	28.331	27.1849	26.709	25.4163	28.3556	25.3006	28.331	27.1849
P0A7A5	Protein-L-isoaspartate O-methyltransferase			3	1	1	0	3	1	0	4		+	0.0889764	24.9047	0.149298	0.899469	0.961304	-6.25759	P0A7A5	1	0.130349	24.963	25.8286	NA	25.5872	25.5585	NA	NA	25.7337	NA	25.0955	25.5574	NA	25.059	25.7337	23.7878	25.0955	25.5574	24.1947
P0ACQ4	Hydrogen peroxide-inducible genes activator			6	5	5	4	5	4	4	35		+	0.0165038	27.002	0.133035	0.89562	0.961304	-6.2602	P0ACQ4	5	0.135373	28.6863	29.3565	28.6462	28.756	28.8734	28.4848	27.0217	26.9141	27.0455	27.1394	27.0797	26.8118	27.0217	26.9141	27.0455	27.1394	27.0797	26.8118
P0AG30	Transcription termination factor Rho			23	19	14	16	17	17	15	122		+	0.0120007	29.4937	0.096341	0.901352	0.961304	-6.26497	P0AG30	15	0.127893	32.4967	32.092	32.1789	32.0675	32.4448	32.0684	29.6953	29.4001	29.3676	29.4349	29.5433	29.5208	29.6953	29.4001	29.3676	29.4349	29.5433	29.5208
P29744	Flagellar hook-associated protein 3			6	4	5	4	3	3	3	22		+	0.0273445	27.6792	0.115756	0.902119	0.961304	-6.26263	P29744	4	0.126893	28.7799	28.9395	28.6765	28.2313	28.4292	28.8995	27.7842	27.3305	27.8819	27.2977	27.8638	27.917	27.7842	27.3305	27.8819	27.2977	27.8638	27.917
P37128	GDP-mannose pyrophosphatase NudK			2	2	1	1	1	2	1	8		+	0.0353335	29.8042	0.167485	0.898709	0.961304	-6.25433	P37128	2	0.131341	30.0902	30.0675	29.4453	30.0413	29.8039	29.6124	29.9048	29.9725	29.4822	30.1589	29.6172	29.6894	29.9048	29.9725	29.4822	30.1589	29.6172	29.6894
P37330	Malate synthase G			5	2	4	3	2	4	4	21		+	-0.0324277	26.1763	-0.121205	0.902362	0.961304	-6.2619	P37330	3	-0.126576	26.014	27.8383	27.7031	26.7138	27.7089	27.4947	25.5985	26.4585	26.5206	26.0851	26.1742	26.221	25.5985	26.4585	26.5206	26.0851	26.1742	26.221
P37634	Ribosomal RNA large subunit methyltransferase J			8	4	4	5	5	4	5	27		+	0.0229411	26.6716	0.115912	0.899889	0.961304	-6.26261	P37634	5	0.129802	27.3933	27.8717	28.0401	27.9394	27.8681	28.4969	26.4259	26.9282	26.6263	26.5242	26.5345	26.9904	26.4259	26.9282	26.6263	26.5242	26.5345	26.9904
P60624	50S ribosomal protein L24			8	7	7	8	7	7	7	88		+	-0.0198854	32.7087	-0.10511	0.902854	0.961304	-6.26397	P60624	8	-0.125934	33.5138	34.022	33.4946	33.8132	33.5784	33.7908	32.826	32.9583	32.3716	32.8333	32.52	32.7429	32.826	32.9583	32.3716	32.8333	32.52	32.7429
P61175	50S ribosomal protein L22			11	9	8	9	7	9	8	108		+	0.0120106	32.1281	0.106518	0.902581	0.961304	-6.2638	P61175	8	0.12629	34.2943	34.3528	34.1854	34.2842	34.2619	33.8808	32.2182	32.1677	31.9802	32.2399	32.0751	32.0872	32.2182	32.1677	31.9802	32.2399	32.0751	32.0872
P0A9S5	Glycerol dehydrogenase			7	4	3	6	6	6	5	34		+	0.016586	27.9614	0.138058	0.904504	0.961458	-6.25942	P0A9S5	4	0.123782	29.0357	28.9239	29.5818	29.4168	29.3134	29.3407	27.8529	27.911	28.0954	28.0711	27.8318	28.0062	27.8529	27.911	28.0954	28.0711	27.8318	28.0062
P0ACC7	Bifunctional protein GlmU;UDP-N-acetylglucosamine pyrophosphorylase;Glucosamine-1-phosphate N-acetyltransferase			10	2	4	4	4	8	4	23		+	0.0222347	26.8246	0.148505	0.903788	0.961458	-6.25773	P0ACC7	3	0.124715	27.7662	28.2687	27.1409	27.5532	28.5954	27.9351	26.7892	27.0384	26.6127	26.8655	26.9562	26.6854	26.7892	27.0384	26.6127	26.8655	26.9562	26.6854
P0ABU2	Ribosome-binding ATPase YchF			14	11	8	8	8	10	10	62		+	-0.00886879	29.1952	-0.0986378	0.906099	0.962355	-6.26472	P0ABU2	9	-0.121703	31.4796	30.732	31.4023	31.002	31.2981	31.448	29.2379	29.1514	29.2097	29.2514	29.1699	29.1511	29.2379	29.1514	29.2097	29.2514	29.1699	29.1511
P0A927	Nucleoside-specific channel-forming protein tsx			8	8	5	7	5	6	6	41		+	0.0142655	29.044	0.105606	0.909563	0.964053	-6.26391	P0A927	6	0.11719	30.8033	30.4587	30.6291	30.5327	30.2877	30.4774	28.8858	29.2088	29.0159	29.205	28.9182	29.0301	28.8858	29.2088	29.0159	29.205	28.9182	29.0301
P0A9F3	HTH-type transcriptional regulator CysB			11	8	8	7	11	9	8	56		+	0.00935934	27.205	0.0989802	0.910044	0.964053	-6.26468	P0A9F3	8	0.116564	29.2292	29.1201	28.7773	29.3598	29.2723	29.0521	27.2267	27.2419	27.1323	27.2421	27.2572	27.1298	27.2267	27.2419	27.1323	27.2421	27.2572	27.1298
P77211	Cation efflux system protein CusC			10	6	3	5	5	7	8	26		+	-0.0269769	26.6968	-0.103981	0.910703	0.964053	-6.2641	P77211	4	-0.115705	28.3899	26.9197	27.7064	27.7654	28.3756	29.0441	27.1201	26.849	26.1619	26.5786	26.753	26.7184	27.1201	26.849	26.1619	26.5786	26.753	26.7184
Q46948	Probable protein deglycase			4	3	4	3	4	3	3	25		+	0.0210558	27.1597	0.110637	0.910486	0.964053	-6.26329	Q46948	4	0.115988	28.3309	28.4803	28.4787	28.3206	28.4739	28.5475	27.2983	26.8634	27.2857	26.9036	27.2147	27.3922	27.2983	26.8634	27.2857	26.9036	27.2147	27.3922
P09030	Exodeoxyribonuclease III			6	3	4	5	5	4	4	26		+	-0.0239588	27.6979	-0.102172	0.913657	0.964795	-6.26431	P09030	4	-0.111859	28.8787	29.3007	29.3969	29.4476	28.4579	28.7509	27.4889	27.5067	28.1342	27.665	27.4404	27.9525	27.4889	27.5067	28.1342	27.665	27.4404	27.9525
P10441	Lipid-A-disaccharide synthase			2	1	1	1	0	1	1	4		+	-0.0809294	24.7711	-0.121938	0.913759	0.964795	-6.2618	P10441	1	-0.111727	25.233	25.1696	24.1078	NA	25.505	25.2704	25.233	25.0748	NA	NA	25.5039	25.3477	25.233	25.0748	24.127	23.3404	25.5039	25.3477
P27838	Protein CyaY			2	2	2	1	1	2	2	11		+	0.026888	26.5108	0.170724	0.914412	0.964795	-6.25371	P27838	2	0.110877	26.3125	27.4436	26.3362	26.2999	27.5311	27.4318	26.3195	26.4793	26.6931	26.7376	26.491	26.3439	26.3195	26.4793	26.6931	26.7376	26.491	26.3439
P77625	Sugar phosphatase YfbT			4	2	2	2	2	2	3	12		+	-0.0473419	26.7029	-0.0982982	0.912911	0.964795	-6.26476	P77625	3	-0.11283	27.8573	26.9896	27.2114	26.5659	27.5875	27.979	27.1312	26.1745	26.874	25.72	27.2359	27.0818	27.1312	26.1745	26.874	25.72	27.2359	27.0818
Q2M7R5	Uncharacterized protein YibT			2	2	2	2	2	2	2	12		+	-0.0196332	27.1252	-0.126009	0.916645	0.966356	-6.26123	Q2M7R5	3	-0.107971	27.9029	27.9974	28.1821	28.047	27.7448	27.957	27.0388	27.0413	27.3249	27.3031	26.8836	27.1595	27.0388	27.0413	27.3249	27.3031	26.8836	27.1595
P06988	Histidinol dehydrogenase			3	3	1	2	1	2	1	16		+	-0.0343013	26.5872	-0.109836	0.919734	0.967447	-6.26339	P06988	2	-0.103953	27.76	27.6471	27.5219	27.1685	26.8511	27.5756	26.4133	26.9146	26.4851	26.6799	25.9707	27.0595	26.4133	26.9146	26.4851	26.6799	25.9707	27.0595
P0ADW3	Inner membrane protein YhcB			4	3	3	3	3	3	4	20		+	0.0160326	28.8514	0.104033	0.920696	0.967447	-6.2641	P0ADW3	4	0.102703	29.7137	30.1486	29.3199	29.9439	29.743	30.2632	28.9616	29.0279	28.5406	28.8352	28.866	28.877	28.9616	29.0279	28.5406	28.8352	28.866	28.877
P10443	DNA polymerase III subunit alpha			2	0	0	0	1	2	1	4		+	0.0754843	24.5142	0.111216	0.920577	0.967447	-6.26322	P10443	1	0.102857	NA	NA	NA	23.5068	25.8703	25.0486	NA	NA	NA	23.6247	24.9051	25.126	23.3064	25.524	24.599	23.6247	24.9051	25.126
P76113	NADPH-dependent curcumin reductase			3	0	2	1	3	2	0	6		+	-0.0727185	24.8138	-0.118487	0.919022	0.967447	-6.26227	P76113	1	-0.10488	NA	25.8039	25.0699	26.8094	26.1851	NA	NA	24.8057	25.3996	25.5312	25.3176	NA	24.3452	24.8057	25.3996	25.5312	25.3176	23.4836
P15770	Shikimate dehydrogenase (NADP(+))			3	2	2	2	2	2	3	9		+	-0.0226934	26.1108	-0.0996154	0.923207	0.969292	-6.26461	P15770	3	-0.0994386	26.7382	26.4605	27.1243	26.1183	26.7834	27.1088	25.8758	25.9005	26.5901	25.9498	26.0913	26.2573	25.8758	25.9005	26.5901	25.9498	26.0913	26.2573
P0A9H3	Lysine decarboxylase, inducible			10	5	6	9	6	5	6	43		+	0.0146612	28.1565	0.0858721	0.924218	0.96956	-6.26606	P0A9H3	6	0.0981243	29.5355	29.3469	30.2703	29.0144	29.3418	29.2625	28.0165	28.1556	28.2754	28.1011	28.4656	27.9247	28.0165	28.1556	28.2754	28.1011	28.4656	27.9247
P0AFW4	Regulator of nucleoside diphosphate kinase			2	1	1	1	2	1	1	10		+	-0.0451336	26.7191	-0.0857671	0.927682	0.972399	-6.26607	P0AFW4	2	-0.0936244	23.8986	26.6075	27.7823	26.9717	27.487	27.5694	26.3198	26.281	27.6242	25.8564	26.993	27.2403	26.3198	26.281	27.6242	25.8564	26.993	27.2403
P0AAC0	Universal stress protein E			8	5	6	6	6	6	6	65		+	-0.0222245	29.6028	-0.0778391	0.928949	0.972806	-6.2668	P0AAC0	6	-0.0919794	31.4111	31.3775	31.4464	30.7194	31.5529	31.3519	29.5396	29.3676	29.9345	29.0805	29.67	30.0246	29.5396	29.3676	29.9345	29.0805	29.67	30.0246
P0ABH7	Citrate synthase			8	4	5	5	8	6	4	35		+	0.0100532	27.4486	0.0923182	0.930345	0.972806	-6.2654	P0ABH7	5	0.0901663	28.974	29.4016	29.101	30.1116	29.3571	28.5089	27.5502	27.4655	27.3149	27.5171	27.4797	27.364	27.5502	27.4655	27.3149	27.5171	27.4797	27.364
P23843	Periplasmic oligopeptide-binding protein			30	23	23	22	24	21	23	195		+	-0.00895435	30.9037	-0.0666746	0.929953	0.972806	-6.26772	P23843	22	-0.090675	34.1287	33.9861	33.7338	33.9675	34.202	33.7931	30.9978	30.9361	30.7906	30.8954	31.0885	30.7138	30.9978	30.9361	30.7906	30.8954	31.0885	30.7138
P77434	Glutamate-pyruvate aminotransferase AlaC			3	2	1	3	1	2	3	11		+	0.0330746	26.1514	0.0855264	0.932823	0.974602	-6.26609	P77434	2	0.0869493	26.3873	27.0299	27.0356	26.0118	27.0673	27.2538	25.3942	26.9238	26.0866	26.1184	26.1033	26.2821	25.3942	26.9238	26.0866	26.1184	26.1033	26.2821
P0ADZ4	30S ribosomal protein S15			5	5	4	5	4	5	5	40		+	0.0127449	31.2756	0.0771822	0.935123	0.976211	-6.26686	P0ADZ4	5	0.0839639	33.0982	33.0969	32.6552	32.8622	33.0748	32.6701	31.4014	31.3624	31.0437	31.5129	31.2472	31.0858	31.4014	31.3624	31.0437	31.5129	31.2472	31.0858
P0A796	ATP-dependent 6-phosphofructokinase isozyme 1			11	9	6	6	5	6	6	44		+	-0.012651	29.3529	-0.0710057	0.937042	0.976625	-6.26738	P0A796	6	-0.0814737	31.5921	30.3257	29.9851	30.1181	30.6535	30.2434	29.6939	29.3203	29.0635	29.392	29.2826	29.365	29.6939	29.3203	29.0635	29.392	29.2826	29.365
P0A912	Peptidoglycan-associated lipoprotein			6	4	4	4	3	3	4	36		+	-0.0255427	30.1844	-0.070749	0.936873	0.976625	-6.2674	P0A912	4	-0.0816932	31.1957	30.7848	30.6523	30.9732	30.6546	30.8029	30.6398	30.5258	29.4258	30.4585	29.9577	30.0986	30.6398	30.5258	29.4258	30.4585	29.9577	30.0986
P0ABZ4	3-deoxy-D-manno-octulosonate 8-phosphate phosphatase KdsC			3	2	2	1	3	3	1	14		+	0.0196565	27.846	0.107562	0.940288	0.978418	-6.26367	P0ABZ4	2	0.0772643	28.6016	28.3522	28.117	28.5533	28.8546	27.5807	27.7784	27.6516	28.0785	27.9118	28.0733	27.5824	27.7784	27.6516	28.0785	27.9118	28.0733	27.5824
P10346	Glutamine transport ATP-binding protein GlnQ			7	5	5	3	2	5	3	30		+	-0.0245941	28.134	-0.0710366	0.939556	0.978418	-6.26738	P10346	3	-0.0782128	29.2471	30.1315	28.6343	28.8032	29.7302	28.5601	28.6064	28.4309	27.4016	27.9226	28.359	28.0835	28.6064	28.4309	27.4016	27.9226	28.359	28.0835
P0AAZ4	Replication-associated recombination protein A			2	0	1	0	0	1	1	3		+	0.0450444	24.5181	0.098405	0.942427	0.97927	-6.26474	P0AAZ4	1	0.0744899	NA	24.7158	NA	NA	23.865	24.7536	NA	NA	NA	NA	23.8639	24.8309	24.427	25.2357	23.8242	24.9272	23.8639	24.8309
P0AES9	Acid stress chaperone HdeA			2	2	1	2	2	2	2	22		+	-0.0335418	29.3101	-0.0690417	0.942635	0.97927	-6.26754	P0AES9	2	-0.0742208	30.5763	27.894	30.8463	29.9084	31.4912	29.2109	29.1947	29.2971	29.4888	29.5508	30.106	28.2232	29.1947	29.2971	29.4888	29.5508	30.106	28.2232
Q57261	tRNA pseudouridine synthase D			9	6	4	6	3	4	6	26		+	0.0228073	26.6373	0.0634452	0.943396	0.97927	-6.26796	Q57261	4	0.0732335	28.788	27.15	28.5701	26.8584	27.6118	28.8647	26.6172	26.2149	27.0455	26.0088	26.79	27.1472	26.6172	26.2149	27.0455	26.0088	26.79	27.1472
A0A385XJE6;P0CE58;P0CE57;P0CE56;P0CE55;P0CE54;P0CE53;P0CE52;P0CE51;P0CE50;P0CE49;P76071	Transposase InsH for insertion sequence element IS5T;Transposase InsH for insertion sequence element IS5R;Transposase InsH for insertion sequence element IS5LO;Transposase InsH for insertion sequence element IS5K;Transposase InsH for insertion sequence element IS5I;Transposase InsH for insertion sequence element IS5H;Transposase InsH for insertion sequence element IS5F;Transposase InsH for insert…			4	3	3	1	2	2	2	12		+	-0.0295367	26.5591	-0.0648559	0.946849	0.980142	-6.26786	A0A385XJE6;P0CE58;P0CE57;P0CE56;P0CE55;P0CE54;P0CE53;P0CE52;P0CE51;P0CE50;P0CE49;P76071	2	-0.0687586	27.7186	27.856	24.1895	27.4899	27.0977	27.146	27.2291	26.9442	25.5483	26.738	26.4124	26.4827	27.2291	26.9442	25.5483	26.738	26.4124	26.4827
P0A7A2	Probable phosphoglycerate mutase GpmB			2	0	2	1	0	0	1	3		+	-0.0567987	25.0248	-0.0693395	0.946888	0.980142	-6.26751	P0A7A2	1	-0.0687078	NA	26.2286	25.6346	NA	NA	26.0286	NA	25.6066	25.6718	NA	NA	26.1059	23.8813	25.6066	25.6718	23.5344	25.349	26.1059
P0A9Q1	Aerobic respiration control protein ArcA			8	7	5	4	7	5	7	45		+	-0.00757843	30.436	-0.0699267	0.947292	0.980142	-6.26747	P0A9Q1	5	-0.068184	31.148	31.8796	31.8802	31.9475	30.8047	31.5959	30.2909	30.521	30.5075	30.4817	30.4473	30.3677	30.2909	30.521	30.5075	30.4817	30.4473	30.3677
P0ABU9	Protein TolQ			5	2	3	2	4	4	4	19		+	0.0139164	27.1825	0.0748093	0.946332	0.980142	-6.26707	P0ABU9	3	0.069429	26.8628	28.1501	27.5815	28.3662	28.2641	28.4281	27.1648	27.1362	27.2255	27.1511	26.8731	27.5441	27.1648	27.1362	27.2255	27.1511	26.8731	27.5441
P0AB91	Phospho-2-dehydro-3-deoxyheptonate aldolase, Phe-sensitive			7	5	6	5	5	6	6	41		+	-0.00811643	28.9629	-0.0580435	0.94995	0.9821	-6.26833	P0AB91	6	-0.0647399	30.5907	30.9842	30.2578	30.4925	30.7615	30.3773	28.9978	28.8904	29.0128	28.8505	29.2118	28.8144	28.9978	28.8904	29.0128	28.8505	29.2118	28.8144
P0AEW9	1-phosphofructokinase			9	6	8	6	8	7	6	57		+	0.00909582	28.2868	0.0529836	0.951881	0.983303	-6.26865	P0AEW9	7	0.0622393	30.2433	30.6636	30.1164	30.5297	30.3708	30.2167	28.205	28.0436	28.5981	28.1759	28.403	28.2951	28.205	28.0436	28.5981	28.1759	28.403	28.2951
P32695	tRNA-dihydrouridine synthase A			4	2	1	2	1	2	2	9		+	-0.0133751	26.2043	-0.123836	0.953642	0.98433	-6.26154	P32695	2	-0.0599587	27.0395	26.2969	26.9751	26.1586	26.6078	26.5277	26.3542	26.1672	26.1114	26.2417	26.1293	26.2218	26.3542	26.1672	26.1114	26.2417	26.1293	26.2218
P0A832	SsrA-binding protein			5	5	3	2	2	3	2	19		+	-0.013175	28.3297	-0.0541363	0.957377	0.986047	-6.26858	P0A832	3	-0.0551216	28.5111	28.8668	28.299	28.6242	28.6428	28.4436	28.4263	28.7178	27.8648	28.4752	28.3627	28.1314	28.4263	28.7178	27.8648	28.4752	28.3627	28.1314
P0ADN2	UPF0438 protein YifE			6	5	4	4	4	5	5	47		+	0.0087055	30.2871	0.0519491	0.956184	0.986047	-6.26871	P0ADN2	5	0.0566662	31.8885	31.6445	30.9856	31.9309	31.2623	31.6407	30.3626	30.4082	30.0774	30.5653	30.1482	30.1609	30.3626	30.4082	30.0774	30.5653	30.1482	30.1609
P76273	Ribosomal RNA small subunit methyltransferase F			2	1	2	0	2	1	2	12		+	0.0298176	24.0819	0.0906708	0.957611	0.986047	-6.26557	P76273	1	0.0548186	24.5132	25.2186	NA	24.7606	24.2943	25.1917	24.544	23.7273	NA	23.5318	24.3239	24.4346	24.544	23.7273	23.9296	23.5318	24.3239	24.4346
P0A991	Fructose-bisphosphate aldolase class 1			6	5	4	5	6	6	3	28		+	0.00698635	27.8224	0.0532754	0.961659	0.986588	-6.26863	P0A991	4	0.0495784	28.9275	28.7494	29.1182	29.1153	29.4312	28.5873	27.6506	27.8445	27.9615	27.6768	27.9403	27.8605	27.6506	27.8445	27.9615	27.6768	27.9403	27.8605
P0A9G8	Transcriptional regulator ModE			5	3	2	2	2	3	4	16		+	-0.0148567	25.6897	-0.0474205	0.960343	0.986588	-6.26897	P0A9G8	3	-0.0512815	26.1048	26.1864	26.082	26.7169	27.0258	26.3117	25.7041	25.646	25.7414	24.9724	26.0728	26.0017	25.7041	25.646	25.7414	24.9724	26.0728	26.0017
P33937	Periplasmic nitrate reductase			3	1	2	1	1	0	2	7		+	-0.0258022	24.3832	-0.0920823	0.961981	0.986588	-6.26543	P33937	1	-0.0491614	24.1665	24.5704	23.8036	23.2693	NA	26.0163	24.7894	23.9354	24.4637	24.0101	NA	24.678	24.7894	23.9354	24.4637	24.0101	24.4229	24.678
P37005	Uncharacterized tRNA/rRNA methyltransferase LasT			2	1	0	1	1	1	0	4		+	0.0308781	23.8239	0.0666053	0.960711	0.986588	-6.26773	P37005	1	0.0508059	24.2154	NA	22.672	23.7332	23.2419	NA	24.2154	NA	NA	23.8512	23.2408	NA	24.2154	22.977	24.233	23.8512	23.2408	24.4261
P68919	50S ribosomal protein L25			6	6	6	6	6	6	6	75		+	-0.00652488	31.2096	-0.0456688	0.958968	0.986588	-6.26906	P68919	7	-0.0530621	33.4243	33.5509	33.0155	33.3448	33.2473	33.2301	31.2603	31.3775	31.001	31.3637	31.1021	31.1533	31.2603	31.3775	31.001	31.3637	31.1021	31.1533
P00550	PTS system mannitol-specific EIICBA component;Mannitol permease IIC component;Mannitol-specific phosphotransferase enzyme IIB component;Mannitol-specific phosphotransferase enzyme IIA component			7	5	4	2	4	4	2	23		+	0.0111306	26.928	0.0381922	0.968528	0.986877	-6.26942	P00550	3	0.0406896	28.3896	28.2106	26.9688	26.2893	28.7326	26.9087	27.4731	26.8137	26.4805	26.6716	27.2044	26.9248	27.4731	26.8137	26.4805	26.6716	27.2044	26.9248
P09424	Mannitol-1-phosphate 5-dehydrogenase			6	4	4	4	4	4	3	24		+	0.00627344	26.8283	0.0476359	0.965656	0.986877	-6.26896	P09424	4	0.0444063	28.7418	27.9988	28.2518	28.1521	28.3426	28.2502	27.0217	26.7356	26.7183	26.8618	26.6988	26.9337	27.0217	26.7356	26.7183	26.8618	26.6988	26.9337
P0A8V6	Fatty acid metabolism regulator protein			11	5	5	3	5	4	5	26		+	-0.0105239	27.2966	-0.0391306	0.96615	0.986877	-6.26938	P0A8V6	4	-0.0437673	28.6855	28.1263	28.1133	27.97	28.6551	28.5753	27.5653	26.8806	27.4597	26.8741	27.5839	27.4161	27.5653	26.8806	27.4597	26.8741	27.5839	27.4161
P0AB80	Branched-chain-amino-acid aminotransferase			7	4	3	5	5	5	5	31		+	-0.00657548	28.207	-0.0456249	0.965958	0.986877	-6.26906	P0AB80	4	-0.0440151	29.4171	28.3615	29.5755	29.595	29.5071	29.7078	28.0597	28.1316	28.4398	28.2546	28.0553	28.3014	28.0597	28.1316	28.4398	28.2546	28.0553	28.3014
P0ABU7	Biopolymer transport protein ExbB			4	1	1	2	1	2	2	8		+	0.0324271	25.3558	0.033324	0.969885	0.986877	-6.26962	P0ABU7	2	0.0389342	25.4544	26.1088	25.0528	26.3297	25.0537	27.1371	25.5109	26.2776	NA	26.4944	NA	26.1952	25.5109	26.2776	24.2302	26.4944	23.4264	26.1952
P0ADI7	Isochorismatase family protein YecD			3	1	2	1	2	1	1	8		+	-0.0149072	24.6424	-0.0521293	0.963179	0.986877	-6.2687	P0ADI7	2	-0.0476113	NA	25.943	24.4709	24.4956	NA	NA	NA	24.5745	24.9284	25.0338	NA	NA	24.4466	24.5745	24.9284	25.0338	24.073	24.798
P0AFX0	Ribosome hibernation promoting factor			3	3	2	3	3	1	2	11		+	0.00943674	29.744	0.0784423	0.967898	0.986877	-6.26675	P0AFX0	2	0.0415053	30.027	30.1447	30.0835	30.1104	29.7711	29.8131	29.6467	29.8603	29.711	29.8776	29.7682	29.6004	29.6467	29.8603	29.711	29.8776	29.7682	29.6004
P29217	UPF0502 protein YceH			5	5	3	3	3	5	4	28		+	0.00980231	27.5152	0.0401862	0.965745	0.986877	-6.26933	P29217	4	0.0442905	28.677	28.728	29.0305	28.4813	29.3484	28.7147	27.4145	27.3802	27.7362	27.1561	27.9883	27.416	27.4145	27.3802	27.7362	27.1561	27.9883	27.416
P45799	ADP compounds hydrolase NudE			3	1	2	0	3	0	2	6		+	-0.0349642	25.2465	-0.041992	0.967649	0.986877	-6.26925	P45799	1	-0.041828	25.3221	26.8447	NA	27.439	NA	26.693	25.5624	25.6878	NA	26.2721	NA	25.9958	25.5624	25.6878	24.5419	26.2721	23.4192	25.9958
P46130	Putative acyl-CoA thioester hydrolase YbhC			5	4	1	2	1	2	3	12		+	0.0671263	27.0992	0.0324591	0.969955	0.986877	-6.26965	P46130	2	0.0388443	29.3418	26.0815	29.2275	28.0913	29.4934	29.5948	28.528	NA	28.82	NA	29.0373	28.8927	28.528	23.8488	28.82	23.4682	29.0373	28.8927
P77454	Glutaminase 1			5	4	1	3	0	2	1	11		+	-0.0352042	25.9467	-0.0330851	0.972782	0.988969	-6.26963	P77454	1	-0.0351878	28.1773	NA	27.1465	NA	27.2579	26.2885	27.1789	NA	26.8137	NA	26.378	26.8566	27.1789	23.9003	26.8137	24.5527	26.378	26.8566
P0ACL2	Exu regulon transcriptional regulator			6	2	2	2	3	4	3	16		+	-0.0100577	25.5897	-0.0303295	0.974359	0.989788	-6.26973	P0ACL2	3	-0.0331477	26.2309	25.688	24.3106	22.102	26.8476	26.5925	25.7459	25.7197	25.3185	24.9016	26.0799	25.7725	25.7459	25.7197	25.3185	24.9016	26.0799	25.7725
P17315	Colicin I receptor			6	1	5	1	3	4	1	11		+	-0.0106826	26.0977	-0.033415	0.975319	0.989979	-6.26961	P17315	2	-0.0319065	26.2251	27.5533	25.5045	27.2026	27.5798	26.2191	25.6571	26.6487	26.0034	26.4664	26.1061	25.7047	25.6571	26.6487	26.0034	26.4664	26.1061	25.7047
P0C093	Nucleoid occlusion factor SlmA			5	2	2	1	3	2	2	10		+	-0.00711664	26.1074	-0.037984	0.978554	0.992478	-6.26943	P0C093	2	-0.0277229	26.0819	26.4745	26.205	27.286	26.7856	26.7797	26.4136	25.7521	26.1672	26.1176	26.1737	26.0202	26.4136	25.7521	26.1672	26.1176	26.1737	26.0202
P04335	Esterase FrsA			9	4	3	2	3	4	3	14		+	-0.00624893	25.7563	-0.0243364	0.980545	0.992627	-6.26991	P04335	3	-0.025148	27.5453	26.0466	25.9869	26.4154	27.3073	27.1485	25.6671	26.2878	25.3235	25.8352	25.7655	25.6589	25.6671	26.2878	25.3235	25.8352	25.7655	25.6589
P0AC59	Glutaredoxin-2			9	7	8	8	6	7	3	43		+	-0.00492284	28.0484	-0.0227459	0.981022	0.992627	-6.26995	P0AC59	4	-0.0245324	29.9548	30.2582	29.9217	30.2431	29.4924	28.5352	27.9659	28.1554	28.0312	28.4329	28.0653	27.6395	27.9659	28.1554	28.0312	28.4329	28.0653	27.6395
P0ACJ0	Leucine-responsive regulatory protein			4	3	2	3	3	4	4	27		+	-0.0048095	28.7103	-0.0280007	0.980569	0.992627	-6.2698	P0ACJ0	3	-0.0251179	30.2823	29.8278	29.5169	29.8088	29.9687	29.3539	28.8387	28.7683	28.5311	28.8394	28.8775	28.4067	28.8387	28.7683	28.5311	28.8394	28.8775	28.4067
P24554	DNA repair protein RadA			4	1	0	1	2	1	2	5		+	-0.0127831	24.7076	-0.0264295	0.984009	0.992656	-6.26985	P24554	1	-0.0206698	23.73	NA	23.3005	25.0972	23.8415	26.7255	25.1073	NA	24.7148	NA	25.2176	25.2141	25.1073	24.32	24.7148	23.672	25.2176	25.2141
P27242	Lipopolysaccharide 1,2-N-acetylglucosaminetransferase			4	2	2	1	2	3	3	13		+	-0.00575586	25.0161	-0.0236156	0.984509	0.992656	-6.26993	P27242	2	-0.0200236	25.8068	25.2575	23.8232	25.2832	24.9744	26.767	25.412	24.764	24.8809	24.694	25.0186	25.327	25.412	24.764	24.8809	24.694	25.0186	25.327
P69797	PTS system mannose-specific EIIAB component;Mannose-specific phosphotransferase enzyme IIA component;Mannose-specific phosphotransferase enzyme IIB component			11	7	7	7	6	8	9	52		+	0.00227063	29.1507	0.0187821	0.983349	0.992656	-6.27005	P69797	7	0.0215237	30.5793	31.1224	30.8585	30.8265	31.2759	31.11	29.0472	29.2271	29.1744	28.9958	29.3026	29.1571	29.0472	29.2271	29.1744	28.9958	29.3026	29.1571
P77239	Cation efflux system protein CusB			5	3	4	3	5	5	1	20		+	0.00743412	26.8296	0.0196631	0.984637	0.992656	-6.27003	P77239	2	0.0198583	27.8582	28.5628	28.171	28.3867	28.8097	26.1167	26.7766	26.8891	26.8119	27.1037	27.4127	25.9835	26.7766	26.8891	26.8119	27.1037	27.4127	25.9835
P77330	Lipoprotein bor homolog from lambdoid prophage DLP12			2	2	1	2	1	2	1	18		+	-0.00617798	29.4381	-0.0211559	0.984919	0.992656	-6.26999	P77330	2	-0.0194934	28.2348	30.1669	29.9431	30.1416	30.1064	29.9177	29.4597	29.88	28.9839	29.8206	29.1192	29.3652	29.4597	29.88	28.9839	29.8206	29.1192	29.3652
P0A6N8	Elongation factor P-like protein			4	3	3	3	4	3	3	31		+	0.00220403	29.0526	0.0216621	0.986144	0.993111	-6.26998	P0A6N8	4	0.0179098	30.4667	30.684	30.5567	30.5015	30.5083	30.5959	29.0356	29.1103	29.0085	29.1199	28.93	29.1112	29.0356	29.1103	29.0085	29.1199	28.93	29.1112
P08997	Malate synthase A			15	8	5	5	6	7	5	34		+	0.00228792	27.8452	0.0141731	0.987545	0.993728	-6.27013	P08997	6	0.0160992	29.5788	29.4553	29.4253	29.3113	29.6106	28.4972	27.9219	27.822	27.7884	27.9273	28.0709	27.5409	27.9219	27.822	27.7884	27.9273	28.0709	27.5409
P64564	Uncharacterized protein YggT			2	0	2	2	1	1	1	6		+	-0.0128276	25.2132	-0.0150705	0.988306	0.993728	-6.27012	P64564	1	-0.0151151	NA	25.6559	26.6147	23.4826	26.6492	25.0516	NA	24.6838	26.1687	23.6814	26.7291	25.2099	24.8065	24.6838	26.1687	23.6814	26.7291	25.2099
P33224	Putative acyl-CoA dehydrogenase AidB			5	1	3	2	2	2	1	15		+	0.00508897	26.0658	0.0121114	0.990257	0.994849	-6.27017	P33224	2	0.0125937	24.9764	27.3697	26.8529	27.0093	26.8985	25.5241	25.3426	26.1739	26.6733	25.5059	26.4922	26.2069	25.3426	26.1739	26.6733	25.5059	26.4922	26.2069
P42628	Inner membrane transport protein YhaO			2	2	2	1	2	2	1	10		+	0.00302801	30.2429	0.015703	0.990972	0.994849	-6.27011	P42628	2	0.0116695	29.8092	30.5171	30.4849	30.4348	30.2915	30.0574	29.8822	30.3091	30.533	30.3933	30.1945	30.1456	29.8822	30.3091	30.533	30.3933	30.1945	30.1456
P52129	mRNA endoribonuclease LS			2	2	1	1	1	2	1	10		+	-0.00273939	25.2643	-0.00724211	0.99434	0.99745	-6.27022	P52129	2	-0.00731504	26.2669	25.6261	24.4308	25.1381	25.8367	25.1728	25.8762	25.4921	24.4288	25.2168	25.3612	25.2109	25.8762	25.4921	24.4288	25.2168	25.3612	25.2109
P06968	Deoxyuridine 5-triphosphate nucleotidohydrolase			2	1	1	1	0	1	1	5		+	-0.00207961	26.7129	-0.00113261	0.998991	0.998991	-6.27025	P06968	1	-0.0013042	28.1533	27.6301	28.2742	NA	28.1675	28.2658	28.1533	NA	28.3113	NA	28.1664	28.3431	28.1533	23.6772	28.3113	23.626	28.1664	28.3431
P0A7G2	Ribosome-binding factor A			3	2	3	3	2	2	3	14		+	0.000329272	28.4165	0.00334748	0.998321	0.998991	-6.27024	P0A7G2	3	0.00217058	29.3413	30.1304	29.7035	29.13	29.3187	29.7867	28.5024	28.439	28.3077	28.3861	28.4025	28.4615	28.5024	28.439	28.3077	28.3861	28.4025	28.4615
P31057	3-methyl-2-oxobutanoate hydroxymethyltransferase			7	4	6	3	4	4	3	30		+	-0.000258436	29.7166	-0.00152783	0.998799	0.998991	-6.27025	P31057	4	-0.00155232	30.098	31.1947	29.7862	30.3704	29.9995	30.0757	29.59	29.9354	29.6247	29.6867	29.9633	29.4993	29.59	29.9354	29.6247	29.6867	29.9633	29.4993
P33590	Nickel-binding periplasmic protein			10	7	8	7	6	5	8	43		+	-0.000422095	26.227	-0.00220052	0.998034	0.998991	-6.27025	P33590	6	-0.00254129	28.463	28.2791	28.269	27.8891	28.2421	28.7607	26.381	25.9937	26.3068	25.9091	26.4688	26.3024	26.381	25.9937	26.3068	25.9091	26.4688	26.3024
A5A613	Uncharacterized protein YciY			1	1	1	1	1	1	1	6			NA	NA	NA	NA	NA	NA	NA	NA	NA	23.3556	24.4239	24.562	23.3914	24.6579	24.5463	23.3556	24.329	24.5992	23.5093	24.6568	24.6237	23.3556	24.329	24.5992	23.5093	24.6568	24.6237
CON__P00761	0			2	2	2	2	2	2	0	13	+		NA	NA	NA	NA	NA	NA	NA	NA	NA	29.7596	29.6581	28.0066	29.3598	29.4664	NA	28.848	28.4926	28.1082	28.6351	28.4028	NA	28.848	28.4926	28.1082	28.6351	28.4028	NA
CON__P04264	0			13	0	3	6	6	1	7	15	+		NA	NA	NA	NA	NA	NA	NA	NA	NA	NA	26.2704	27.444	28.8286	24.272	29.2266	NA	25.0398	25.8259	26.7205	NA	27.3777	NA	25.0398	25.8259	26.7205	NA	27.3777
CON__P13645	0			11	0	2	6	6	2	9	23	+		NA	NA	NA	NA	NA	NA	NA	NA	NA	NA	25.3649	26.8419	27.4681	25.3558	28.9926	NA	23.4941	25.2103	26.0699	23.6978	27.1267	NA	23.4941	25.2103	26.0699	23.6978	27.1267
CON__P35908v2;CON__P35908	0			4	0	0	0	1	0	3	4	+		NA	NA	NA	NA	NA	NA	NA	NA	NA	NA	NA	NA	25.6227	NA	27.2762	NA	NA	NA	NA	NA	NA	NA	NA	NA	NA	NA	NA
CON__Q14525;CON__Q6NTB9;CON__O76009;CON__Q9UE12;CON__Q15323;CON__A2A5Y0;CON__Q497I4;CON__REFSEQ:XP_986630	0			2	0	2	2	2	2	1	9	+		NA	NA	NA	NA	NA	NA	NA	NA	NA	NA	28.3086	28.1926	28.1021	28.0178	27.2796	NA	27.4401	27.4686	27.4673	27.2618	27.3657	NA	27.4401	27.4686	27.4673	27.2618	27.3657
P00547	Homoserine kinase			3	2	0	0	0	1	1	4			NA	NA	NA	NA	NA	NA	NA	NA	NA	26.8345	NA	NA	NA	25.376	24.8723	25.8842	NA	NA	NA	NA	25.2576	25.8842	NA	NA	NA	NA	25.2576
P00935	Cystathionine gamma-synthase			2	0	0	1	1	0	1	1			NA	NA	NA	NA	NA	NA	NA	NA	NA	NA	NA	24.1118	24.7911	NA	24.4495	NA	NA	NA	NA	NA	NA	NA	NA	NA	NA	NA	NA
P00944	Xylose isomerase			1	1	1	1	1	1	0	5			NA	NA	NA	NA	NA	NA	NA	NA	NA	26.1075	26.4337	26.3574	26.4831	26.0499	NA	26.1075	26.3389	26.3945	26.601	26.0488	NA	26.1075	26.3389	26.3945	26.601	26.0488	NA
P02929	Protein TonB			1	0	1	0	1	0	0	2			NA	NA	NA	NA	NA	NA	NA	NA	NA	NA	24.2295	NA	24.4918	NA	NA	NA	24.1346	NA	24.6097	NA	NA	NA	24.1346	NA	24.6097	NA	NA
P03023	Lactose operon repressor			2	0	1	0	0	1	0	1			NA	NA	NA	NA	NA	NA	NA	NA	NA	NA	23.3781	NA	NA	23.6524	NA	NA	NA	NA	NA	NA	NA	NA	NA	NA	NA	NA	NA
P03030	Transcriptional activator protein LysR			1	0	0	1	1	0	1	5			NA	NA	NA	NA	NA	NA	NA	NA	NA	NA	NA	24.876	23.8993	NA	23.8367	NA	NA	24.9131	23.5216	NA	23.9141	NA	NA	24.9131	23.5216	NA	23.9141
P04391	Ornithine carbamoyltransferase chain I			1	1	1	0	1	0	1	4			NA	NA	NA	NA	NA	NA	NA	NA	NA	24.0121	24.7409	NA	24.1377	NA	24.6872	24.0121	24.646	NA	24.2557	NA	NA	24.0121	24.646	NA	24.2557	NA	NA
P04968	L-threonine dehydratase biosynthetic IlvA			1	0	1	0	0	0	0	1			NA	NA	NA	NA	NA	NA	NA	NA	NA	NA	24.8161	NA	NA	NA	NA	NA	NA	NA	NA	NA	NA	NA	NA	NA	NA	NA	NA
P04983	Ribose import ATP-binding protein RbsA			1	0	0	0	0	1	0	1			NA	NA	NA	NA	NA	NA	NA	NA	NA	NA	NA	NA	NA	23.8268	NA	NA	NA	NA	NA	NA	NA	NA	NA	NA	NA	NA	NA
P04993	RecBCD enzyme subunit RecD			1	0	0	1	0	0	0	0			NA	NA	NA	NA	NA	NA	NA	NA	NA	NA	NA	23.3366	NA	NA	NA	NA	NA	NA	NA	NA	NA	NA	NA	NA	NA	NA	NA
P05523	Formamidopyrimidine-DNA glycosylase			2	0	0	2	0	0	1	2			NA	NA	NA	NA	NA	NA	NA	NA	NA	NA	NA	25.8782	NA	NA	24.0237	NA	NA	24.9454	NA	NA	24.7772	NA	NA	24.9454	NA	NA	24.7772
P06282	CDP-diacylglycerol pyrophosphatase			3	0	0	1	1	1	0	2			NA	NA	NA	NA	NA	NA	NA	NA	NA	NA	NA	24.5719	NA	23.481	NA	NA	NA	NA	NA	NA	NA	NA	NA	NA	NA	NA	NA
P06616	GTPase Era			2	0	1	0	1	0	1	2			NA	NA	NA	NA	NA	NA	NA	NA	NA	NA	26.4051	NA	26.5487	NA	26.0112	NA	26.3103	NA	26.6665	NA	NA	NA	26.3103	NA	26.6665	NA	NA
P06846	HTH-type transcriptional regulator EbgR			1	0	1	0	1	0	0	2			NA	NA	NA	NA	NA	NA	NA	NA	NA	NA	24.5702	NA	24.998	NA	NA	NA	24.4754	NA	25.116	NA	NA	NA	24.4754	NA	25.116	NA	NA
P06993	HTH-type transcriptional regulator MalT			3	1	0	1	1	0	1	3			NA	NA	NA	NA	NA	NA	NA	NA	NA	23.654	NA	26.6659	24.1678	NA	24.2935	23.654	NA	NA	NA	NA	24.3709	23.654	NA	NA	NA	NA	24.3709
P07000	Lysophospholipase L2			2	0	0	0	1	0	1	1			NA	NA	NA	NA	NA	NA	NA	NA	NA	NA	NA	NA	22.4028	NA	NA	NA	NA	NA	NA	NA	NA	NA	NA	NA	NA	NA	NA
P07018	Methyl-accepting chemotaxis protein IV			1	0	0	0	0	1	0	1			NA	NA	NA	NA	NA	NA	NA	NA	NA	NA	NA	NA	NA	24.728	NA	NA	NA	NA	NA	NA	NA	NA	NA	NA	NA	NA	NA
P07026	Regulatory protein SdiA			1	0	0	0	0	0	1	1			NA	NA	NA	NA	NA	NA	NA	NA	NA	NA	NA	NA	NA	NA	24.4402	NA	NA	NA	NA	NA	NA	NA	NA	NA	NA	NA	NA
P07364	Chemotaxis protein methyltransferase			1	0	1	1	0	0	0	2			NA	NA	NA	NA	NA	NA	NA	NA	NA	NA	24.8377	NA	NA	NA	NA	NA	NA	NA	NA	NA	NA	NA	NA	NA	NA	NA	NA
P07648	RecBCD enzyme subunit RecC			2	1	0	0	2	1	0	4			NA	NA	NA	NA	NA	NA	NA	NA	NA	22.9849	NA	NA	23.8243	NA	NA	22.0731	NA	NA	22.9939	NA	NA	22.0731	NA	NA	22.9939	NA	NA
P07821	Iron(3+)-hydroxamate import ATP-binding protein FhuC			2	1	0	0	0	1	1	1			NA	NA	NA	NA	NA	NA	NA	NA	NA	24.803	NA	NA	NA	26.327	24.3281	24.803	NA	NA	NA	26.3259	NA	24.803	NA	NA	NA	26.3259	NA
P09029	N5-carboxyaminoimidazole ribonucleotide synthase			2	0	1	0	0	0	1	2			NA	NA	NA	NA	NA	NA	NA	NA	NA	NA	25.5972	NA	NA	NA	25.241	NA	NA	NA	NA	NA	NA	NA	NA	NA	NA	NA	NA
P09151	2-isopropylmalate synthase			8	1	1	4	2	3	2	7			NA	NA	NA	NA	NA	NA	NA	NA	NA	25.129	25.3266	25.4977	26.7951	26.7955	26.4254	25.129	NA	NA	NA	25.688	NA	25.129	NA	NA	NA	25.688	NA
P09155	Ribonuclease D			2	0	0	1	0	1	0	1			NA	NA	NA	NA	NA	NA	NA	NA	NA	NA	NA	24.1658	NA	24.3808	NA	NA	NA	NA	NA	NA	NA	NA	NA	NA	NA	NA	NA
P09323	PTS system N-acetylglucosamine-specific EIICBA component;N-acetylglucosamine permease IIC component;N-acetylglucosamine-specific phosphotransferase enzyme IIB component;N-acetylglucosamine-specific phosphotransferase enzyme IIA component			2	0	0	0	1	1	1	3			NA	NA	NA	NA	NA	NA	NA	NA	NA	NA	NA	NA	23.3296	NA	NA	NA	NA	NA	NA	NA	NA	NA	NA	NA	NA	NA	NA
P0A6A0	Probable protein kinase UbiB			1	1	1	1	1	1	1	6			NA	NA	NA	NA	NA	NA	NA	NA	NA	24.4967	24.6575	24.955	25.4843	26.0624	25.9064	24.4967	24.5627	24.9921	25.6023	26.0612	25.9837	24.4967	24.5627	24.9921	25.6023	26.0612	25.9837
P0A6C8	Acetylglutamate kinase			3	2	2	0	0	0	0	2			NA	NA	NA	NA	NA	NA	NA	NA	NA	26.3647	25.0819	NA	NA	NA	NA	NA	NA	NA	NA	NA	NA	NA	NA	NA	NA	NA	NA
P0A6G3	Nicotinamide-nucleotide amidohydrolase PncC			1	0	1	0	1	0	0	1			NA	NA	NA	NA	NA	NA	NA	NA	NA	NA	NA	NA	23.7462	NA	NA	NA	NA	NA	NA	NA	NA	NA	NA	NA	NA	NA	NA
P0A6I6	Phosphopantetheine adenylyltransferase			2	2	0	1	1	0	0	4			NA	NA	NA	NA	NA	NA	NA	NA	NA	26.2864	NA	NA	NA	NA	NA	NA	NA	NA	NA	NA	NA	NA	NA	NA	NA	NA	NA
P0A6L9	Co-chaperone protein HscB			2	0	0	2	0	1	0	1			NA	NA	NA	NA	NA	NA	NA	NA	NA	NA	NA	26.981	NA	23.5305	NA	NA	NA	NA	NA	NA	NA	NA	NA	NA	NA	NA	NA
P0A6R3	DNA-binding protein Fis			1	1	1	1	1	1	1	12			NA	NA	NA	NA	NA	NA	NA	NA	NA	30.6686	30.883	30.4316	31.0833	30.6438	30.447	30.5845	30.7402	30.22	31.1498	30.5514	30.1135	30.5845	30.7402	30.22	31.1498	30.5514	30.1135
P0A6T9	Glycine cleavage system H protein			1	1	1	1	1	0	1	5			NA	NA	NA	NA	NA	NA	NA	NA	NA	24.1149	26.612	24.1455	26.7783	NA	26.2589	NA	26.5172	NA	26.8962	NA	26.3363	NA	26.5172	NA	26.8962	NA	26.3363
P0A6X1	Glutamyl-tRNA reductase			2	0	0	0	1	0	1	2			NA	NA	NA	NA	NA	NA	NA	NA	NA	NA	NA	NA	NA	NA	NA	NA	NA	NA	NA	NA	NA	NA	NA	NA	NA	NA	NA
P0A6Y1	Integration host factor subunit beta			1	1	1	1	1	1	1	6			NA	NA	NA	NA	NA	NA	NA	NA	NA	26.0446	25.8991	23.5473	24.697	24.2336	23.8445	26.0446	25.8042	23.5844	24.8149	24.2325	23.9219	26.0446	25.8042	23.5844	24.8149	24.2325	23.9219
P0A6Z6	Nickel-responsive regulator			1	1	1	1	1	1	1	8			NA	NA	NA	NA	NA	NA	NA	NA	NA	26.7011	25.5742	28.3868	25.7649	27.6056	28.3541	26.4885	27.4921	28.2114	25.1223	27.3919	28.2188	26.4885	27.4921	28.2114	25.1223	27.3919	28.2188
P0A738	Cyclic pyranopterin monophosphate synthase accessory protein			1	1	1	1	1	1	1	10			NA	NA	NA	NA	NA	NA	NA	NA	NA	27.1856	24.4674	25.834	27.4058	27.3013	27.2655	26.4826	25.1242	26.6228	26.3484	26.6455	26.6443	26.4826	25.1242	26.6228	26.3484	26.6455	26.6443
P0A776	RNA pyrophosphohydrolase			2	0	0	1	1	1	1	1			NA	NA	NA	NA	NA	NA	NA	NA	NA	NA	NA	24.7516	24.504	24.9709	24.8928	NA	NA	NA	NA	NA	NA	NA	NA	NA	NA	NA	NA
P0A790	Aspartate 1-decarboxylase;Aspartate 1-decarboxylase beta chain;Aspartate 1-decarboxylase alpha chain			1	1	1	1	0	0	1	3			NA	NA	NA	NA	NA	NA	NA	NA	NA	27.953	28.6437	27.895	NA	NA	27.6269	27.953	28.5489	27.9321	NA	NA	27.7042	27.953	28.5489	27.9321	NA	NA	27.7042
P0A7B3	NAD kinase			1	0	1	1	1	1	0	4			NA	NA	NA	NA	NA	NA	NA	NA	NA	NA	25.0239	25.1826	24.6225	NA	NA	NA	24.929	25.2197	24.7405	NA	NA	NA	24.929	25.2197	24.7405	NA	NA
P0A7Q1	50S ribosomal protein L35			1	1	0	1	0	1	1	4			NA	NA	NA	NA	NA	NA	NA	NA	NA	27.1449	NA	28.7227	NA	29.4472	29.0652	27.1449	NA	28.7598	NA	29.446	29.1425	27.1449	NA	28.7598	NA	29.446	29.1425
P0A7Y4	Ribonuclease HI			1	0	0	0	1	0	0	0			NA	NA	NA	NA	NA	NA	NA	NA	NA	NA	NA	NA	24.4965	NA	NA	NA	NA	NA	NA	NA	NA	NA	NA	NA	NA	NA	NA
P0A7Y8	Ribonuclease P protein component			1	1	1	1	1	1	1	7			NA	NA	NA	NA	NA	NA	NA	NA	NA	25.9081	26.2347	26.5394	26.838	25.5375	25.8949	25.7728	26.0045	26.4412	26.0212	25.847	26.2829	25.7728	26.0045	26.4412	26.0212	25.847	26.2829
P0A809	Holliday junction ATP-dependent DNA helicase RuvA			1	0	1	0	1	0	1	3			NA	NA	NA	NA	NA	NA	NA	NA	NA	NA	26.0409	NA	25.6977	NA	25.8974	NA	25.946	NA	25.8157	NA	25.9748	NA	25.946	NA	25.8157	NA	25.9748
P0A843	Sec-independent protein translocase protein TatE			2	0	0	1	0	0	2	3			NA	NA	NA	NA	NA	NA	NA	NA	NA	NA	NA	23.307	NA	NA	27.0715	NA	NA	26.2245	NA	NA	26.0884	NA	NA	26.2245	NA	NA	26.0884
P0A877	Tryptophan synthase alpha chain			4	1	3	1	1	1	0	7			NA	NA	NA	NA	NA	NA	NA	NA	NA	27.2232	27.5092	25.9245	25.1338	25.4475	NA	NA	25.8171	NA	26.0215	NA	NA	NA	25.8171	NA	26.0215	NA	NA
P0A890	Sulfurtransferase TusA			1	0	1	0	0	0	0	1			NA	NA	NA	NA	NA	NA	NA	NA	NA	NA	26.6323	NA	NA	NA	NA	NA	NA	NA	NA	NA	NA	NA	NA	NA	NA	NA	NA
P0A898	Endoribonuclease YbeY			1	1	1	1	1	1	1	7			NA	NA	NA	NA	NA	NA	NA	NA	NA	25.929	NA	25.4028	24.8012	24.2271	25.0774	25.929	NA	25.4399	24.9192	24.226	25.1547	25.929	NA	25.4399	24.9192	24.226	25.1547
P0A8B5	Nucleoid-associated protein YbaB			1	1	0	1	0	1	1	2			NA	NA	NA	NA	NA	NA	NA	NA	NA	22.7529	NA	25.1618	NA	25.6029	25.4695	NA	NA	25.199	NA	25.6018	25.5468	NA	NA	25.199	NA	25.6018	25.5468
P0A8D0	Transcriptional repressor NrdR			1	0	1	0	1	0	0	3			NA	NA	NA	NA	NA	NA	NA	NA	NA	NA	25.8539	NA	27.186	NA	NA	NA	25.759	NA	26.342	NA	NA	NA	25.759	NA	26.342	NA	NA
P0A8D3	UPF0178 protein YaiI			1	0	1	1	0	0	0	2			NA	NA	NA	NA	NA	NA	NA	NA	NA	NA	25.5401	25.2651	NA	NA	NA	NA	NA	NA	NA	NA	NA	NA	NA	NA	NA	NA	NA
P0A8D6	O-acetyl-ADP-ribose deacetylase			2	1	1	1	0	0	1	4			NA	NA	NA	NA	NA	NA	NA	NA	NA	24.1712	NA	23.4427	NA	NA	23.2564	24.1712	NA	NA	NA	NA	23.3336	24.1712	NA	NA	NA	NA	23.3336
P0A8H6	Der GTPase-activating protein YihI			1	1	1	1	0	1	1	5			NA	NA	NA	NA	NA	NA	NA	NA	NA	25.9409	26.3178	25.6757	NA	26.0293	26.1294	25.9409	26.223	25.7128	NA	26.0282	26.2067	25.9409	26.223	25.7128	NA	26.0282	26.2067
P0A8H8	DNA gyrase inhibitor YacG			1	1	1	0	0	0	0	2			NA	NA	NA	NA	NA	NA	NA	NA	NA	24.1516	24.1534	NA	NA	NA	NA	24.1516	24.0585	NA	NA	NA	NA	24.1516	24.0585	NA	NA	NA	NA
P0A8I1	Putative Holliday junction resolvase			1	0	0	1	0	0	0	1			NA	NA	NA	NA	NA	NA	NA	NA	NA	NA	NA	NA	NA	NA	NA	NA	NA	NA	NA	NA	NA	NA	NA	NA	NA	NA	NA
P0A8K5	UPF0253 protein YaeP			1	1	0	0	1	1	0	3			NA	NA	NA	NA	NA	NA	NA	NA	NA	26.8489	NA	NA	NA	25.5011	NA	26.8489	NA	NA	NA	25.4999	NA	26.8489	NA	NA	NA	25.4999	NA
P0A8P8	Tyrosine recombinase XerD			1	0	0	0	1	0	1	2			NA	NA	NA	NA	NA	NA	NA	NA	NA	NA	NA	NA	25.3096	NA	24.9949	NA	NA	NA	25.4275	NA	25.0722	NA	NA	NA	25.4275	NA	25.0722
P0A8Q6	ATP-dependent Clp protease adapter protein ClpS			1	0	0	0	1	0	0	0			NA	NA	NA	NA	NA	NA	NA	NA	NA	NA	NA	NA	24.6285	NA	NA	NA	NA	NA	NA	NA	NA	NA	NA	NA	NA	NA	NA
P0A8R4	Protein SlyX			1	0	1	0	0	0	0	1			NA	NA	NA	NA	NA	NA	NA	NA	NA	NA	25.0365	NA	NA	NA	NA	NA	NA	NA	NA	NA	NA	NA	NA	NA	NA	NA	NA
P0A8R9	HTH-type transcriptional regulator HdfR			1	0	1	0	0	0	0	1			NA	NA	NA	NA	NA	NA	NA	NA	NA	NA	24.4446	NA	NA	NA	NA	NA	NA	NA	NA	NA	NA	NA	NA	NA	NA	NA	NA
P0A8U0	Protein Syd			1	1	1	1	0	1	1	5			NA	NA	NA	NA	NA	NA	NA	NA	NA	26.5651	25.3218	28.1239	NA	26.7017	27.2646	26.5651	25.227	28.017	NA	26.7005	27.342	26.5651	25.227	28.017	NA	26.7005	27.342
P0A8V0	Ribonuclease BN			1	0	0	0	1	0	0	1			NA	NA	NA	NA	NA	NA	NA	NA	NA	NA	NA	NA	24.9736	NA	NA	NA	NA	NA	NA	NA	NA	NA	NA	NA	NA	NA	NA
P0A8X2	Protein YceI			1	0	1	1	1	0	0	3			NA	NA	NA	NA	NA	NA	NA	NA	NA	NA	25.57	NA	25.3471	NA	NA	NA	25.4751	NA	25.465	NA	NA	NA	25.4751	NA	25.465	NA	NA
P0A8Y3	Alpha-D-glucose-1-phosphate phosphatase YihX			2	2	2	1	1	0	1	2			NA	NA	NA	NA	NA	NA	NA	NA	NA	26.0135	25.8312	25.8078	23.735	NA	23.4424	25.4797	25.2095	25.8449	NA	NA	NA	25.4797	25.2095	25.8449	NA	NA	NA
P0A8Z7	Esterase YqiA			1	1	0	1	0	0	0	2			NA	NA	NA	NA	NA	NA	NA	NA	NA	25.0879	NA	25.2709	NA	NA	NA	25.0879	NA	25.308	NA	NA	NA	25.0879	NA	25.308	NA	NA	NA
P0A901	Outer membrane lipoprotein Blc			2	0	0	0	1	1	0	2			NA	NA	NA	NA	NA	NA	NA	NA	NA	NA	NA	NA	24.0732	NA	NA	NA	NA	NA	NA	NA	NA	NA	NA	NA	NA	NA	NA
P0A968	Cold shock-like protein CspD			1	0	1	0	1	0	1	3			NA	NA	NA	NA	NA	NA	NA	NA	NA	NA	24.8546	NA	26.2425	NA	24.7723	NA	24.7597	NA	NA	NA	24.8496	NA	24.7597	NA	NA	NA	24.8496
P0A978	Cold shock-like protein CspG			1	1	0	0	0	1	0	2			NA	NA	NA	NA	NA	NA	NA	NA	NA	27.497	NA	NA	NA	27.1658	NA	27.497	NA	NA	NA	27.1646	NA	27.497	NA	NA	NA	27.1646	NA
P0A9F1	Transcriptional regulator MntR			3	1	1	0	0	0	2	4			NA	NA	NA	NA	NA	NA	NA	NA	NA	NA	25.0892	NA	NA	NA	27.2973	NA	26.1918	NA	NA	NA	26.4406	NA	26.1918	NA	NA	NA	26.4406
P0A9H5	Cob(I)yrinic acid a,c-diamide adenosyltransferase			1	1	1	1	1	1	1	5			NA	NA	NA	NA	NA	NA	NA	NA	NA	24.8467	25.2763	25.6187	25.946	NA	25.0852	24.8418	25.226	25.6509	25.4339	NA	25.1577	24.8418	25.226	25.6509	25.4339	NA	25.1577
P0A9T4	Protein tas			3	1	0	1	0	1	0	2			NA	NA	NA	NA	NA	NA	NA	NA	NA	25.5605	NA	26.9562	NA	NA	NA	NA	NA	NA	NA	NA	NA	NA	NA	NA	NA	NA	NA
P0A9T8	Uncharacterized ABC transporter ATP-binding protein YbbA			1	1	1	1	1	0	1	5			NA	NA	NA	NA	NA	NA	NA	NA	NA	24.8863	24.5115	25.3542	25.045	NA	25.1736	24.8863	24.4166	25.3913	25.1629	NA	25.2509	24.8863	24.4166	25.3913	25.1629	NA	25.2509
P0A9W6	Acid stress protein IbaG			1	0	0	0	0	1	0	1			NA	NA	NA	NA	NA	NA	NA	NA	NA	NA	NA	NA	NA	26.218	NA	NA	NA	NA	NA	NA	NA	NA	NA	NA	NA	NA	NA
P0A9X1	Zinc import ATP-binding protein ZnuC			1	0	0	0	1	1	0	2			NA	NA	NA	NA	NA	NA	NA	NA	NA	NA	NA	NA	24.8779	NA	NA	NA	NA	NA	NA	NA	NA	NA	NA	NA	NA	NA	NA
P0AA31	UPF0033 protein YedF			2	1	0	1	0	0	1	3			NA	NA	NA	NA	NA	NA	NA	NA	NA	NA	NA	NA	NA	NA	25.6818	NA	NA	NA	NA	NA	NA	NA	NA	NA	NA	NA	NA
P0AA95	Uncharacterized protein YacC			2	0	2	0	0	0	0	2			NA	NA	NA	NA	NA	NA	NA	NA	NA	NA	NA	NA	NA	NA	NA	NA	NA	NA	NA	NA	NA	NA	NA	NA	NA	NA	NA
P0AA97	Uncharacterized protein YaeQ			2	1	0	0	1	0	0	2			NA	NA	NA	NA	NA	NA	NA	NA	NA	25.1205	NA	NA	26.4216	NA	NA	NA	NA	NA	NA	NA	NA	NA	NA	NA	NA	NA	NA
P0AAF6	Arginine transport ATP-binding protein ArtP			1	0	1	1	1	1	1	5			NA	NA	NA	NA	NA	NA	NA	NA	NA	NA	25.9919	26.313	26.3053	26.2762	25.8105	NA	25.8971	25.894	26.4233	26.2751	25.8878	NA	25.8971	25.894	26.4233	26.2751	25.8878
P0AAG0	Dipeptide transport ATP-binding protein DppD			1	1	0	0	1	0	1	0			NA	NA	NA	NA	NA	NA	NA	NA	NA	25.3857	NA	NA	25.5126	NA	25.0048	NA	NA	NA	NA	NA	NA	NA	NA	NA	NA	NA	NA
P0AAH8	Peptide transport system ATP-binding protein SapF			1	1	0	1	0	0	0	2			NA	NA	NA	NA	NA	NA	NA	NA	NA	24.4096	NA	NA	NA	NA	NA	NA	NA	NA	NA	NA	NA	NA	NA	NA	NA	NA	NA
P0AAK1	Formate hydrogenlyase subunit 2			1	0	1	0	1	1	1	2			NA	NA	NA	NA	NA	NA	NA	NA	NA	NA	25.254	NA	24.4629	24.6521	24.638	NA	25.1736	NA	24.5953	24.645	24.6879	NA	25.1736	NA	24.5953	24.645	24.6879
P0AAL6	Uncharacterized ferredoxin-like protein YdhY			1	1	0	1	1	1	1	9			NA	NA	NA	NA	NA	NA	NA	NA	NA	24.2284	NA	25.4183	22.8249	26.6162	24.4536	23.5742	NA	24.8044	23.5206	25.7916	23.8646	23.5742	NA	24.8044	23.5206	25.7916	23.8646
P0AAN9	Anti-adapter protein IraP			1	1	1	1	1	1	1	6			NA	NA	NA	NA	NA	NA	NA	NA	NA	25.6356	25.2485	25.949	24.26	25.9589	25.2723	25.6356	25.1537	25.9862	24.3779	25.9578	25.3497	25.6356	25.1537	25.9862	24.3779	25.9578	25.3497
P0AAP3	Transcriptional repressor FrmR			2	0	1	0	2	0	0	3			NA	NA	NA	NA	NA	NA	NA	NA	NA	NA	26.8932	NA	27.9058	NA	NA	NA	26.7984	NA	27.1385	NA	NA	NA	26.7984	NA	27.1385	NA	NA
P0AAQ2	Uncharacterized protein YajD			1	1	1	1	1	0	1	5			NA	NA	NA	NA	NA	NA	NA	NA	NA	24.7482	25.2918	NA	24.9528	NA	NA	24.7482	25.1969	NA	25.0708	NA	NA	24.7482	25.1969	NA	25.0708	NA	NA
P0AAT2	Uncharacterized protein YbdF			1	0	1	1	1	1	0	5			NA	NA	NA	NA	NA	NA	NA	NA	NA	NA	24.3367	22.7749	24.1251	25.3062	NA	NA	24.0288	24.0423	24.0299	24.6935	NA	NA	24.0288	24.0423	24.0299	24.6935	NA
P0AAT9	Uncharacterized protein YbeL			1	1	1	1	1	1	1	6			NA	NA	NA	NA	NA	NA	NA	NA	NA	27.4599	26.3719	27.4578	26.5572	27.9114	28.1612	27.4599	26.2771	27.4949	26.6752	27.9103	28.2385	27.4599	26.2771	27.4949	26.6752	27.9103	28.2385
P0AAU2	Uncharacterized protein YbfA			1	1	1	1	1	0	0	4			NA	NA	NA	NA	NA	NA	NA	NA	NA	26.3604	25.9212	26.2988	25.2232	NA	NA	26.3604	25.8264	26.336	25.3411	NA	NA	26.3604	25.8264	26.336	25.3411	NA	NA
P0AAU7	Uncharacterized protein YbfE			1	0	1	0	1	0	0	2			NA	NA	NA	NA	NA	NA	NA	NA	NA	NA	25.5228	NA	26.2752	NA	NA	NA	25.428	NA	26.3931	NA	NA	NA	25.428	NA	26.3931	NA	NA
P0AAY6	Uncharacterized protein YbjN			1	1	0	0	0	0	0	1			NA	NA	NA	NA	NA	NA	NA	NA	NA	25.9166	NA	NA	NA	NA	NA	NA	NA	NA	NA	NA	NA	NA	NA	NA	NA	NA	NA
P0AB03	Uncharacterized protein YcbJ			1	1	1	1	1	1	1	5			NA	NA	NA	NA	NA	NA	NA	NA	NA	NA	25.9604	25.8252	25.9009	25.972	25.7275	NA	25.8656	25.8623	26.0188	25.9709	25.8049	NA	25.8656	25.8623	26.0188	25.9709	25.8049
P0AB10	Uncharacterized lipoprotein YmbA			2	0	1	1	0	1	1	4			NA	NA	NA	NA	NA	NA	NA	NA	NA	NA	25.5044	26.8142	NA	26.3553	25.7216	NA	25.4096	NA	NA	NA	25.7989	NA	25.4096	NA	NA	NA	25.7989
P0AB43	Protein YcgL			3	0	1	0	2	0	0	3			NA	NA	NA	NA	NA	NA	NA	NA	NA	NA	25.0296	NA	26.2632	NA	NA	NA	NA	NA	NA	NA	NA	NA	NA	NA	NA	NA	NA
P0AB58	Lipopolysaccharide assembly protein B			1	1	0	1	0	1	1	3			NA	NA	NA	NA	NA	NA	NA	NA	NA	24.5762	NA	24.6825	NA	24.8252	24.9913	24.5762	NA	24.7196	NA	24.8241	25.0687	24.5762	NA	24.7196	NA	24.8241	25.0687
P0AB83	Endonuclease III			2	1	0	0	0	1	1	2			NA	NA	NA	NA	NA	NA	NA	NA	NA	24.2476	NA	NA	NA	23.8256	23.8295	24.2476	NA	NA	NA	NA	23.9067	24.2476	NA	NA	NA	NA	23.9067
P0AB98	ATP synthase subunit a			1	1	0	0	0	0	0	1			NA	NA	NA	NA	NA	NA	NA	NA	NA	21.5389	NA	NA	NA	NA	NA	NA	NA	NA	NA	NA	NA	NA	NA	NA	NA	NA	NA
P0ABK2	Cytochrome bd-I ubiquinol oxidase subunit 2			1	0	1	0	0	0	0	1			NA	NA	NA	NA	NA	NA	NA	NA	NA	NA	NA	NA	NA	NA	NA	NA	NA	NA	NA	NA	NA	NA	NA	NA	NA	NA	NA
P0ABN5	Anaerobic C4-dicarboxylate transporter DcuA			1	0	0	0	0	1	1	2			NA	NA	NA	NA	NA	NA	NA	NA	NA	NA	NA	NA	NA	25.0053	24.3878	NA	NA	NA	NA	25.0041	24.4651	NA	NA	NA	NA	25.0041	24.4651
P0ABQ4	Dihydrofolate reductase			2	1	1	0	1	1	1	4			NA	NA	NA	NA	NA	NA	NA	NA	NA	NA	26.3098	NA	23.9163	24.3235	26.2117	NA	26.215	NA	NA	NA	26.2891	NA	26.215	NA	NA	NA	26.2891
P0ABS8	DNA polymerase III subunit theta			1	1	1	1	1	0	1	3			NA	NA	NA	NA	NA	NA	NA	NA	NA	24.8723	25.144	24.9477	24.9218	NA	24.7345	24.8779	25.0547	24.9554	25.0453	NA	24.8257	24.8779	25.0547	24.9554	25.0453	NA	24.8257
P0ABX2	Flagellar basal-body rod protein FlgC			1	1	1	0	0	0	0	2			NA	NA	NA	NA	NA	NA	NA	NA	NA	25.4472	24.8974	NA	NA	NA	NA	25.4472	24.8025	NA	NA	NA	NA	25.4472	24.8025	NA	NA	NA	NA
P0ABX5	Flagellar basal-body rod protein FlgG			1	1	1	1	1	1	0	4			NA	NA	NA	NA	NA	NA	NA	NA	NA	26.5444	25.7843	26.4003	25.2476	25.8185	NA	26.5444	25.6894	26.4374	25.3655	25.8174	NA	26.5444	25.6894	26.4374	25.3655	25.8174	NA
P0AC81	Lactoylglutathione lyase			3	1	2	0	2	0	0	5			NA	NA	NA	NA	NA	NA	NA	NA	NA	25.4181	27.3063	NA	27.1296	NA	NA	NA	26.6822	NA	26.7152	NA	NA	NA	26.6822	NA	26.7152	NA	NA
P0AC92	Protein GnsA			1	0	1	1	1	0	1	5			NA	NA	NA	NA	NA	NA	NA	NA	NA	NA	27.256	24.2303	26.8657	NA	27.4684	NA	26.8258	26.8418	26.6483	NA	27.0008	NA	26.8258	26.8418	26.6483	NA	27.0008
P0ACK5	Deoxyribose operon repressor			1	0	0	1	1	1	1	0			NA	NA	NA	NA	NA	NA	NA	NA	NA	NA	NA	25.8207	25.2594	25.871	25.3539	NA	NA	NA	NA	NA	NA	NA	NA	NA	NA	NA	NA
P0ACT6	HTH-type transcriptional regulator UidR			1	0	1	0	0	0	0	0			NA	NA	NA	NA	NA	NA	NA	NA	NA	NA	24.9049	NA	NA	NA	NA	NA	NA	NA	NA	NA	NA	NA	NA	NA	NA	NA	NA
P0ACV0	Lipid A biosynthesis lauroyltransferase			1	0	0	1	0	0	1	2			NA	NA	NA	NA	NA	NA	NA	NA	NA	NA	NA	24.7195	NA	NA	NA	NA	NA	NA	NA	NA	NA	NA	NA	NA	NA	NA	NA
P0ACV6	Protein MpaA			1	0	0	0	0	0	1	1			NA	NA	NA	NA	NA	NA	NA	NA	NA	NA	NA	NA	NA	NA	23.8499	NA	NA	NA	NA	NA	NA	NA	NA	NA	NA	NA	NA
P0ACW4	Uncharacterized protein YdcA			1	0	1	1	1	1	1	5			NA	NA	NA	NA	NA	NA	NA	NA	NA	NA	24.2639	23.6126	24.3926	24.1787	23.6457	NA	24.1691	23.6497	24.5106	24.1776	23.7231	NA	24.1691	23.6497	24.5106	24.1776	23.7231
P0ACZ4	Positive transcription regulator EvgA			1	1	1	0	0	0	1	2			NA	NA	NA	NA	NA	NA	NA	NA	NA	25.6276	26.0846	NA	NA	NA	25.6731	25.6276	25.9898	NA	NA	NA	25.7505	25.6276	25.9898	NA	NA	NA	25.7505
P0AD07	Uncharacterized protein YecF			2	0	1	0	1	0	0	2			NA	NA	NA	NA	NA	NA	NA	NA	NA	NA	26.8096	NA	25.2384	NA	NA	NA	NA	NA	NA	NA	NA	NA	NA	NA	NA	NA	NA
P0AD24	UPF0352 protein YejL			1	1	0	1	0	0	1	3			NA	NA	NA	NA	NA	NA	NA	NA	NA	26.0021	NA	24.058	NA	NA	23.5447	26.0021	NA	24.0951	NA	NA	23.6221	26.0021	NA	24.0951	NA	NA	23.6221
P0AD57	Octaprenyl-diphosphate synthase			1	1	1	1	1	1	0	5			NA	NA	NA	NA	NA	NA	NA	NA	NA	26.9805	27.2774	27.3621	27.075	26.8608	NA	26.9805	27.1825	27.3993	27.193	26.8596	NA	26.9805	27.1825	27.3993	27.193	26.8596	NA
P0AD96	Leu/Ile/Val-binding protein			2	0	0	1	1	1	0	2			NA	NA	NA	NA	NA	NA	NA	NA	NA	NA	NA	25.1303	24.4805	25.7627	NA	NA	NA	25.1674	NA	25.7615	NA	NA	NA	25.1674	NA	25.7615	NA
P0ADA7	Osmotically-inducible lipoprotein B			1	1	1	1	1	1	1	11			NA	NA	NA	NA	NA	NA	NA	NA	NA	27.6184	26.3914	27.4609	27.3416	28.9215	28.6544	26.7728	26.348	26.623	27.6681	28.0714	27.8889	26.7728	26.348	26.623	27.6681	28.0714	27.8889
P0ADB7	Entericidin B			1	0	0	1	1	1	0	3			NA	NA	NA	NA	NA	NA	NA	NA	NA	NA	NA	26.1104	25.6878	25.1322	NA	NA	NA	26.1475	25.8057	25.131	NA	NA	NA	26.1475	25.8057	25.131	NA
P0ADC3	Lipoprotein-releasing system transmembrane protein LolC			1	0	0	0	1	0	1	2			NA	NA	NA	NA	NA	NA	NA	NA	NA	NA	NA	NA	25.8757	NA	25.3099	NA	NA	NA	25.9936	NA	25.3872	NA	NA	NA	25.9936	NA	25.3872
P0ADF6	Phosphogluconate dehydratase			2	1	0	0	1	0	0	2			NA	NA	NA	NA	NA	NA	NA	NA	NA	24.8274	NA	NA	NA	NA	NA	NA	NA	NA	NA	NA	NA	NA	NA	NA	NA	NA	NA
P0ADK8	Uncharacterized protein YibL			1	1	1	1	1	1	1	6			NA	NA	NA	NA	NA	NA	NA	NA	NA	27.2291	27.7978	27.7145	27.8361	27.5292	27.621	27.2291	27.703	27.7516	27.954	27.5281	27.6984	27.2291	27.703	27.7516	27.954	27.5281	27.6984
P0ADP7	Ubiquinone biosynthesis protein UbiJ			1	0	1	0	1	0	1	2			NA	NA	NA	NA	NA	NA	NA	NA	NA	NA	23.7741	NA	23.5649	NA	23.448	NA	23.6793	NA	23.6828	NA	23.5253	NA	23.6793	NA	23.6828	NA	23.5253
P0ADQ7	Uncharacterized protein YgaM			2	0	0	2	0	0	1	3			NA	NA	NA	NA	NA	NA	NA	NA	NA	NA	NA	26.7836	NA	NA	27.8558	NA	NA	26.7425	NA	NA	26.9727	NA	NA	26.7425	NA	NA	26.9727
P0ADR6	Ribosomal RNA large subunit methyltransferase M			3	1	1	2	1	1	0	2			NA	NA	NA	NA	NA	NA	NA	NA	NA	24.4539	NA	26.4416	25.8807	25.0969	NA	NA	NA	NA	NA	NA	NA	NA	NA	NA	NA	NA	NA
P0ADS2	Cell division protein ZapA			1	0	1	0	1	0	0	2			NA	NA	NA	NA	NA	NA	NA	NA	NA	NA	27.0496	NA	NA	NA	NA	NA	NA	NA	NA	NA	NA	NA	NA	NA	NA	NA	NA
P0ADV9	Lipopolysaccharide export system protein LptC			2	0	0	0	1	0	1	1			NA	NA	NA	NA	NA	NA	NA	NA	NA	NA	NA	NA	24.068	NA	25.1193	NA	NA	NA	NA	NA	NA	NA	NA	NA	NA	NA	NA
P0AE14	Protein AmpE			1	0	1	0	1	1	1	6			NA	NA	NA	NA	NA	NA	NA	NA	NA	NA	23.834	NA	24.2429	25.3777	25.2762	NA	23.7391	NA	24.3608	25.3765	25.3535	NA	23.7391	NA	24.3608	25.3765	25.3535
P0AE72	Antitoxin MazE			1	0	0	0	0	0	1	1			NA	NA	NA	NA	NA	NA	NA	NA	NA	NA	NA	NA	NA	NA	25.0865	NA	NA	NA	NA	NA	NA	NA	NA	NA	NA	NA	NA
P0AE82	Sensor protein CpxA			1	1	0	0	0	0	1	0			NA	NA	NA	NA	NA	NA	NA	NA	NA	24.6424	NA	NA	NA	NA	24.6827	NA	NA	NA	NA	NA	NA	NA	NA	NA	NA	NA	NA
P0AEC5	Signal transduction histidine-protein kinase BarA			1	0	1	0	1	0	1	3			NA	NA	NA	NA	NA	NA	NA	NA	NA	NA	24.3209	NA	24.1802	NA	24.4228	NA	24.226	NA	24.2981	NA	24.5001	NA	24.226	NA	24.2981	NA	24.5001
P0AEE8	DNA adenine methylase			1	0	0	0	1	1	0	1			NA	NA	NA	NA	NA	NA	NA	NA	NA	NA	NA	NA	NA	24.1345	NA	NA	NA	NA	NA	NA	NA	NA	NA	NA	NA	NA	NA
P0AEF0	DNA replication protein DnaC			1	1	0	1	0	1	1	4			NA	NA	NA	NA	NA	NA	NA	NA	NA	24.5886	NA	24.8157	NA	25.1543	24.8733	24.5886	NA	24.8528	NA	25.1531	24.9506	24.5886	NA	24.8528	NA	25.1531	24.9506
P0AEF8	Dipeptide transport system permease protein DppB			1	0	0	0	0	0	1	1			NA	NA	NA	NA	NA	NA	NA	NA	NA	NA	NA	NA	NA	NA	NA	NA	NA	NA	NA	NA	NA	NA	NA	NA	NA	NA	NA
P0AEH3	Protein ElaA			1	0	1	1	0	0	0	1			NA	NA	NA	NA	NA	NA	NA	NA	NA	NA	26.0723	25.4707	NA	NA	NA	NA	25.9774	25.5078	NA	NA	NA	NA	25.9774	25.5078	NA	NA	NA
P0AEI6	Phosphatase NudJ			3	1	1	1	1	0	0	2			NA	NA	NA	NA	NA	NA	NA	NA	NA	26.5589	26.2296	24.7934	25.7307	NA	NA	NA	26.1348	NA	25.8486	NA	NA	NA	26.1348	NA	25.8486	NA	NA
P0AEJ2	Isochorismate synthase EntC			1	0	1	1	1	1	1	5			NA	NA	NA	NA	NA	NA	NA	NA	NA	NA	25.2592	25.861	25.3076	25.8009	25.8811	NA	25.1643	25.8982	25.4255	25.7998	25.9584	NA	25.1643	25.8982	25.4255	25.7998	25.9584
P0AEL6	Ferrienterobactin-binding periplasmic protein			1	1	0	0	1	0	0	0			NA	NA	NA	NA	NA	NA	NA	NA	NA	25.0292	NA	NA	24.5893	NA	NA	NA	NA	NA	NA	NA	NA	NA	NA	NA	NA	NA	NA
P0AEM4	Negative regulator of flagellin synthesis			1	1	1	1	1	1	1	7			NA	NA	NA	NA	NA	NA	NA	NA	NA	25.6641	25.9264	25.0337	25.3015	24.9566	24.7366	25.6641	25.8316	25.0708	25.4194	24.9554	24.8139	25.6641	25.8316	25.0708	25.4194	24.9554	24.8139
P0AEQ1	Protein GlcG			1	0	0	0	0	0	1	2			NA	NA	NA	NA	NA	NA	NA	NA	NA	NA	NA	NA	NA	NA	24.0619	NA	NA	NA	NA	NA	NA	NA	NA	NA	NA	NA	NA
P0AEX5	Probable phosphoribulokinase			1	1	0	0	0	0	0	1			NA	NA	NA	NA	NA	NA	NA	NA	NA	24.4544	NA	NA	NA	NA	NA	NA	NA	NA	NA	NA	NA	NA	NA	NA	NA	NA	NA
P0AEY3	Nucleoside triphosphate pyrophosphohydrolase			1	0	0	0	0	1	0	0			NA	NA	NA	NA	NA	NA	NA	NA	NA	NA	NA	NA	NA	24.3783	NA	NA	NA	NA	NA	NA	NA	NA	NA	NA	NA	NA	NA
P0AF26	Nitrate reductase molybdenum cofactor assembly chaperone NarJ			1	1	1	1	1	1	1	6			NA	NA	NA	NA	NA	NA	NA	NA	NA	23.9161	24.3889	24.8652	24.0785	24.1809	25.0076	23.9161	24.2941	24.9024	24.1965	24.1798	25.0849	23.9161	24.2941	24.9024	24.1965	24.1798	25.0849
P0AF48	UPF0047 protein YjbQ			1	0	0	0	0	1	0	1			NA	NA	NA	NA	NA	NA	NA	NA	NA	NA	NA	NA	NA	26.1135	NA	NA	NA	NA	NA	NA	NA	NA	NA	NA	NA	NA	NA
P0AF61	Endoribonuclease GhoS			1	1	0	0	0	0	0	1			NA	NA	NA	NA	NA	NA	NA	NA	NA	22.7971	NA	NA	NA	NA	NA	NA	NA	NA	NA	NA	NA	NA	NA	NA	NA	NA	NA
P0AF63	HTH-type transcriptional repressor NsrR			1	1	0	0	0	1	1	3			NA	NA	NA	NA	NA	NA	NA	NA	NA	25.0157	NA	NA	NA	25.4763	25.7137	25.0157	NA	NA	NA	25.4751	25.791	25.0157	NA	NA	NA	25.4751	25.791
P0AF70	Uncharacterized protein YjeI			1	1	1	1	1	1	0	5			NA	NA	NA	NA	NA	NA	NA	NA	NA	26.1096	26.6554	26.238	25.2793	25.0463	NA	26.1096	26.5605	26.2752	25.3972	25.0452	NA	26.1096	26.5605	26.2752	25.3972	25.0452	NA
P0AF96	Toxin-antitoxin biofilm protein TabA			2	2	1	0	0	0	0	2			NA	NA	NA	NA	NA	NA	NA	NA	NA	26.6502	25.672	NA	NA	NA	NA	25.4623	26.2598	NA	NA	NA	NA	25.4623	26.2598	NA	NA	NA	NA
P0AFM2	Glycine betaine-binding periplasmic protein			3	0	2	1	1	0	0	4			NA	NA	NA	NA	NA	NA	NA	NA	NA	NA	26.0347	NA	25.611	NA	NA	NA	NA	NA	NA	NA	NA	NA	NA	NA	NA	NA	NA
P0AFM9	Phage shock protein B			1	1	1	0	1	1	1	5			NA	NA	NA	NA	NA	NA	NA	NA	NA	26.1325	25.932	NA	25.2715	26.1506	25.8339	26.1325	25.8372	NA	25.3895	26.1495	25.9112	26.1325	25.8372	NA	25.3895	26.1495	25.9112
P0AFR2	C4-dicarboxylic acid transporter DauA			1	0	0	0	0	0	1	2			NA	NA	NA	NA	NA	NA	NA	NA	NA	NA	NA	NA	NA	NA	24.3566	NA	NA	NA	NA	NA	NA	NA	NA	NA	NA	NA	NA
P0AFW0	Transcription antitermination protein RfaH			1	1	1	0	1	0	0	3			NA	NA	NA	NA	NA	NA	NA	NA	NA	25.5969	24.8995	NA	24.2093	NA	NA	25.5969	24.8046	NA	24.3272	NA	NA	25.5969	24.8046	NA	24.3272	NA	NA
P0AFX7	Anti-sigma-E factor RseA			1	1	0	0	0	0	0	1			NA	NA	NA	NA	NA	NA	NA	NA	NA	24.5283	NA	NA	NA	NA	NA	NA	NA	NA	NA	NA	NA	NA	NA	NA	NA	NA	NA
P0AFY2	Protein SanA			1	0	0	0	1	0	0	1			NA	NA	NA	NA	NA	NA	NA	NA	NA	NA	NA	NA	23.7055	NA	NA	NA	NA	NA	NA	NA	NA	NA	NA	NA	NA	NA	NA
P0AG03	3-octaprenyl-4-hydroxybenzoate carboxy-lyase partner protein			1	0	0	1	1	1	1	3			NA	NA	NA	NA	NA	NA	NA	NA	NA	NA	NA	25.2244	NA	25.2871	25.2172	NA	NA	25.2615	NA	25.286	25.2945	NA	NA	25.2615	NA	25.286	25.2945
P0AG96	Protein translocase subunit SecE			1	1	0	1	0	1	1	4			NA	NA	NA	NA	NA	NA	NA	NA	NA	25.5387	NA	25.5265	NA	26.1741	25.7766	25.5387	NA	25.5636	NA	26.173	25.8539	25.5387	NA	25.5636	NA	26.173	25.8539
P0AGA6	Transcriptional regulatory protein UhpA			1	1	0	1	0	0	1	5			NA	NA	NA	NA	NA	NA	NA	NA	NA	24.3828	NA	NA	NA	NA	23.8853	23.7573	NA	NA	NA	NA	23.9626	23.7573	NA	NA	NA	NA	23.9626
P0AGB0	Phosphoserine phosphatase			2	1	0	1	0	0	2	1			NA	NA	NA	NA	NA	NA	NA	NA	NA	25.7835	NA	25.9577	NA	NA	26.5625	25.8036	NA	25.9092	NA	NA	26.4318	25.8036	NA	25.9092	NA	NA	26.4318
P0AGD1	Superoxide dismutase [Cu-Zn]			1	1	0	1	0	1	1	4			NA	NA	NA	NA	NA	NA	NA	NA	NA	24.1998	NA	22.7591	NA	23.5228	22.9328	24.1998	NA	22.7962	NA	23.5216	23.0101	24.1998	NA	22.7962	NA	23.5216	23.0101
P0AGG4	Thioredoxin-2			1	0	0	1	1	1	1	4			NA	NA	NA	NA	NA	NA	NA	NA	NA	NA	NA	24.9121	24.9974	NA	25.3851	NA	NA	24.9493	25.1153	NA	25.4624	NA	NA	24.9493	25.1153	NA	25.4624
P0AGL2	Putative reactive intermediate deaminase TdcF			1	0	1	1	1	1	1	5			NA	NA	NA	NA	NA	NA	NA	NA	NA	NA	31.238	31.3075	30.6781	30.585	30.9086	NA	31.1432	31.3446	30.7961	30.5838	30.986	NA	31.1432	31.3446	30.7961	30.5838	30.986
P0AGL5	Ribosome association toxin RatA			1	1	1	1	1	1	1	6			NA	NA	NA	NA	NA	NA	NA	NA	NA	25.5259	26.0064	26.0986	25.7983	25.8871	26.0993	25.5259	25.9116	26.1358	25.9162	25.886	26.1766	25.5259	25.9116	26.1358	25.9162	25.886	26.1766
P0C037	UPF0345 protein YaiE			1	1	1	1	0	1	1	5			NA	NA	NA	NA	NA	NA	NA	NA	NA	26.6081	27.0122	26.0297	NA	25.9497	26.2039	26.6081	26.9173	26.0669	NA	25.9486	26.2812	26.6081	26.9173	26.0669	NA	25.9486	26.2812
P0C058	Small heat shock protein IbpB			1	0	1	1	0	0	1	3			NA	NA	NA	NA	NA	NA	NA	NA	NA	NA	25.8296	26.1743	NA	NA	25.894	NA	25.7347	26.2114	NA	NA	25.9714	NA	25.7347	26.2114	NA	NA	25.9714
P0C0L7	Proline/betaine transporter			1	0	1	0	1	0	0	2			NA	NA	NA	NA	NA	NA	NA	NA	NA	NA	NA	NA	22.4762	NA	NA	NA	NA	NA	NA	NA	NA	NA	NA	NA	NA	NA	NA
P0C0L9	Protein IscX			1	1	1	1	1	1	1	6			NA	NA	NA	NA	NA	NA	NA	NA	NA	25.317	26.6976	25.9668	26.3654	25.479	25.9257	25.317	26.6027	26.004	26.4834	25.4779	26.0031	25.317	26.6027	26.004	26.4834	25.4779	26.0031
P0C0R7	Ribosomal RNA large subunit methyltransferase E			1	1	1	1	1	1	1	6			NA	NA	NA	NA	NA	NA	NA	NA	NA	26.3412	26.5975	26.4615	26.8225	26.4642	26.6968	26.3412	26.5027	26.4986	26.9403	26.463	26.774	26.3412	26.5027	26.4986	26.9403	26.463	26.774
P0CB39	Phosphoethanolamine transferase EptC			2	0	0	0	0	2	1	3			NA	NA	NA	NA	NA	NA	NA	NA	NA	NA	NA	NA	NA	NA	25.0111	NA	NA	NA	NA	NA	NA	NA	NA	NA	NA	NA	NA
P10908	Glycerophosphoryl diester phosphodiesterase			2	0	1	0	1	0	0	1			NA	NA	NA	NA	NA	NA	NA	NA	NA	NA	25.101	NA	23.9535	NA	NA	NA	NA	NA	NA	NA	NA	NA	NA	NA	NA	NA	NA
P11350	Respiratory nitrate reductase 1 gamma chain			1	1	0	1	0	1	1	4			NA	NA	NA	NA	NA	NA	NA	NA	NA	26.0728	NA	25.9237	NA	26.7677	25.7575	26.0728	NA	25.9608	NA	26.7666	25.8348	26.0728	NA	25.9608	NA	26.7666	25.8348
P11447	Argininosuccinate lyase			3	1	0	1	1	0	1	1			NA	NA	NA	NA	NA	NA	NA	NA	NA	25.9255	NA	24.8497	25.1643	NA	24.6427	NA	NA	NA	NA	NA	NA	NA	NA	NA	NA	NA	NA
P11454	Enterobactin synthase component F			1	0	0	0	0	0	1	1			NA	NA	NA	NA	NA	NA	NA	NA	NA	NA	NA	NA	NA	NA	24.3993	NA	NA	NA	NA	NA	NA	NA	NA	NA	NA	NA	NA
P13009	Methionine synthase			4	1	1	1	1	2	1	2			NA	NA	NA	NA	NA	NA	NA	NA	NA	23.7437	24.8977	NA	23.1481	24.8802	22.8164	23.964	NA	NA	23.8018	23.5194	23.5391	23.964	NA	NA	23.8018	23.5194	23.5391
P13458	Nuclease SbcCD subunit C			1	0	1	0	1	0	0	2			NA	NA	NA	NA	NA	NA	NA	NA	NA	NA	22.4431	NA	22.31	NA	NA	NA	22.3483	NA	22.4279	NA	NA	NA	22.3483	NA	22.4279	NA	NA
P15005	5-methylcytosine-specific restriction enzyme B			2	1	0	0	1	0	0	1			NA	NA	NA	NA	NA	NA	NA	NA	NA	23.3327	NA	NA	NA	NA	NA	NA	NA	NA	NA	NA	NA	NA	NA	NA	NA	NA	NA
P15043	ATP-dependent DNA helicase RecQ			1	0	0	0	0	0	1	1			NA	NA	NA	NA	NA	NA	NA	NA	NA	NA	NA	NA	NA	NA	NA	NA	NA	NA	NA	NA	NA	NA	NA	NA	NA	NA	NA
P15047	2,3-dihydro-2,3-dihydroxybenzoate dehydrogenase			1	0	0	0	1	0	0	1			NA	NA	NA	NA	NA	NA	NA	NA	NA	NA	NA	NA	24.537	NA	NA	NA	NA	NA	NA	NA	NA	NA	NA	NA	NA	NA	NA
P15070	Flagellar motor switch protein FliN			1	1	1	1	1	1	0	2			NA	NA	NA	NA	NA	NA	NA	NA	NA	26.0703	26.2346	24.9028	25.2275	25.2018	NA	25.8316	26.2136	25.078	25.4193	25.2518	NA	25.8316	26.2136	25.078	25.4193	25.2518	NA
P15286	Flagellar regulator flk			1	0	0	0	0	1	0	1			NA	NA	NA	NA	NA	NA	NA	NA	NA	NA	NA	NA	NA	24.2429	NA	NA	NA	NA	NA	NA	NA	NA	NA	NA	NA	NA	NA
P15640	Phosphoribosylamine--glycine ligase			1	1	1	1	0	1	1	4			NA	NA	NA	NA	NA	NA	NA	NA	NA	25.8928	26.4942	25.4339	NA	26.3865	26.1847	25.8928	26.3993	25.471	NA	26.3853	26.2621	25.8928	26.3993	25.471	NA	26.3853	26.2621
P15723	Deoxyguanosinetriphosphate triphosphohydrolase			2	0	1	0	1	0	1	3			NA	NA	NA	NA	NA	NA	NA	NA	NA	NA	22.369	NA	21.3728	NA	25.2167	NA	22.2742	NA	21.4907	NA	NA	NA	22.2742	NA	21.4907	NA	NA
P15877	Quinoprotein glucose dehydrogenase			2	0	0	0	1	2	0	3			NA	NA	NA	NA	NA	NA	NA	NA	NA	NA	NA	NA	NA	24.9391	NA	NA	NA	NA	NA	NA	NA	NA	NA	NA	NA	NA	NA
P15977	4-alpha-glucanotransferase			1	0	0	1	0	1	1	3			NA	NA	NA	NA	NA	NA	NA	NA	NA	NA	NA	24.9889	NA	24.4317	NA	NA	NA	25.026	NA	24.4306	NA	NA	NA	25.026	NA	24.4306	NA
P16384	tRNA dimethylallyltransferase			3	1	0	1	1	1	2	4			NA	NA	NA	NA	NA	NA	NA	NA	NA	23.0661	NA	NA	24.0222	NA	24.6048	NA	NA	NA	NA	NA	NA	NA	NA	NA	NA	NA	NA
P16528	Acetate operon repressor			1	1	0	1	0	1	1	4			NA	NA	NA	NA	NA	NA	NA	NA	NA	24.885	NA	25.1693	NA	25.128	24.6346	24.885	NA	25.2065	NA	25.1269	24.7119	24.885	NA	25.2065	NA	25.1269	24.7119
P17888	Primosomal protein N			1	1	0	0	0	1	0	2			NA	NA	NA	NA	NA	NA	NA	NA	NA	22.8465	NA	NA	NA	24.3515	NA	22.8465	NA	NA	NA	24.3504	NA	22.8465	NA	NA	NA	24.3504	NA
P18196	Septum site-determining protein MinC			2	0	0	1	0	0	1	2			NA	NA	NA	NA	NA	NA	NA	NA	NA	NA	NA	24.6263	NA	NA	25.334	NA	NA	NA	NA	NA	NA	NA	NA	NA	NA	NA	NA
P19934	Protein TolA			1	0	1	0	1	1	0	2			NA	NA	NA	NA	NA	NA	NA	NA	NA	NA	25.2839	NA	25.2924	25.6071	NA	NA	25.1891	NA	25.4103	25.6059	NA	NA	25.1891	NA	25.4103	25.6059	NA
P21369	Pyrazinamidase/nicotinamidase			2	0	1	1	0	0	1	3			NA	NA	NA	NA	NA	NA	NA	NA	NA	NA	24.0054	26.2329	NA	NA	25.6748	NA	NA	26.2701	NA	NA	25.7521	NA	NA	26.2701	NA	NA	25.7521
P21645	UDP-3-O-(3-hydroxymyristoyl)glucosamine N-acyltransferase			2	0	1	0	1	2	0	4			NA	NA	NA	NA	NA	NA	NA	NA	NA	NA	25.9549	NA	NA	28.6818	NA	NA	27.7915	NA	NA	27.6118	NA	NA	27.7915	NA	NA	27.6118	NA
P22186	Transcriptional regulator MraZ			1	1	1	1	1	1	1	6			NA	NA	NA	NA	NA	NA	NA	NA	NA	24.8827	25.0712	24.3708	24.6861	24.975	25.2052	24.8827	24.9764	24.408	24.8041	24.9739	25.2826	24.8827	24.9764	24.408	24.8041	24.9739	25.2826
P22256	4-aminobutyrate aminotransferase GabT			1	0	0	0	0	0	1	0			NA	NA	NA	NA	NA	NA	NA	NA	NA	NA	NA	NA	NA	NA	24.7663	NA	NA	NA	NA	NA	NA	NA	NA	NA	NA	NA	NA
P22525	Probable L,D-transpeptidase YcbB			2	0	0	1	1	0	1	1			NA	NA	NA	NA	NA	NA	NA	NA	NA	NA	NA	24.7832	25.2963	NA	24.6792	NA	NA	NA	NA	NA	NA	NA	NA	NA	NA	NA	NA
P22634	Glutamate racemase			5	1	1	1	2	0	2	4			NA	NA	NA	NA	NA	NA	NA	NA	NA	NA	24.4641	25.9107	25.368	NA	25.6721	NA	24.4288	NA	24.4871	NA	NA	NA	24.4288	NA	24.4871	NA	NA
P23256	Protein MalY;Cystathionine beta-lyase MalY;Maltose regulon modulator			2	0	0	0	2	0	0	1			NA	NA	NA	NA	NA	NA	NA	NA	NA	NA	NA	NA	24.1619	NA	NA	NA	NA	NA	NA	NA	NA	NA	NA	NA	NA	NA	NA
P23862	Primosomal replication protein N			1	1	1	0	0	0	0	2			NA	NA	NA	NA	NA	NA	NA	NA	NA	26.4698	24.409	NA	NA	NA	NA	26.4698	24.3142	NA	NA	NA	NA	26.4698	24.3142	NA	NA	NA	NA
P23871	Ferrochelatase			1	1	1	1	1	1	0	4			NA	NA	NA	NA	NA	NA	NA	NA	NA	NA	24.8399	24.1655	23.7051	23.9687	NA	NA	24.7451	24.2027	23.8231	23.9675	NA	NA	24.7451	24.2027	23.8231	23.9675	NA
P23874	Serine/threonine-protein kinase HipA			1	0	0	1	0	0	1	3			NA	NA	NA	NA	NA	NA	NA	NA	NA	NA	NA	24.2359	NA	NA	23.6399	NA	NA	24.273	NA	NA	23.7172	NA	NA	24.273	NA	NA	23.7172
P23886	ATP-binding/permease protein CydC			2	0	0	0	2	0	0	2			NA	NA	NA	NA	NA	NA	NA	NA	NA	NA	NA	NA	25.4734	NA	NA	NA	NA	NA	NA	NA	NA	NA	NA	NA	NA	NA	NA
P23894	Protease HtpX			1	0	0	0	1	1	1	0			NA	NA	NA	NA	NA	NA	NA	NA	NA	NA	NA	NA	25.1128	25.0798	24.6137	NA	NA	NA	NA	NA	NA	NA	NA	NA	NA	NA	NA
P24178	Protein YffB			1	1	0	0	0	0	0	0			NA	NA	NA	NA	NA	NA	NA	NA	NA	23.778	NA	NA	NA	NA	NA	NA	NA	NA	NA	NA	NA	NA	NA	NA	NA	NA	NA
P24192	Hydrogenase isoenzymes formation protein HypD			2	1	1	0	1	0	0	3			NA	NA	NA	NA	NA	NA	NA	NA	NA	25.6171	23.8096	NA	24.7608	NA	NA	25.6171	NA	NA	24.8787	NA	NA	25.6171	NA	NA	24.8787	NA	NA
P24203	Uncharacterized GTP-binding protein YjiA			2	0	2	0	2	0	1	4			NA	NA	NA	NA	NA	NA	NA	NA	NA	NA	21.8941	NA	20.447	NA	NA	NA	21.7993	NA	20.565	NA	NA	NA	21.7993	NA	20.565	NA	NA
P24215	Mannonate dehydratase			2	0	1	1	0	0	1	3			NA	NA	NA	NA	NA	NA	NA	NA	NA	NA	25.6598	25.5228	NA	NA	25.4654	NA	25.565	NA	NA	NA	25.5428	NA	25.565	NA	NA	NA	25.5428
P24216	Flagellar hook-associated protein 2			1	0	0	0	1	0	1	2			NA	NA	NA	NA	NA	NA	NA	NA	NA	NA	NA	NA	24.3721	NA	NA	NA	NA	NA	NA	NA	NA	NA	NA	NA	NA	NA	NA
P24224	Holo-[acyl-carrier-protein] synthase			1	1	0	1	1	0	1	4			NA	NA	NA	NA	NA	NA	NA	NA	NA	24.9673	NA	25.0218	24.7667	NA	25.1292	24.9673	NA	25.0589	24.8846	NA	25.2066	24.9673	NA	25.0589	24.8846	NA	25.2066
P24228	D-alanyl-D-alanine carboxypeptidase DacB			2	0	1	0	2	0	0	3			NA	NA	NA	NA	NA	NA	NA	NA	NA	NA	24.5894	NA	25.0355	NA	NA	NA	24.4946	NA	24.7815	NA	NA	NA	24.4946	NA	24.7815	NA	NA
P24230	ATP-dependent DNA helicase RecG			2	0	0	0	0	2	0	2			NA	NA	NA	NA	NA	NA	NA	NA	NA	NA	NA	NA	NA	25.721	NA	NA	NA	NA	NA	NA	NA	NA	NA	NA	NA	NA	NA
P24232	Flavohemoprotein			3	1	2	0	0	1	0	4			NA	NA	NA	NA	NA	NA	NA	NA	NA	24.2508	24.8719	NA	NA	23.5778	NA	24.2508	NA	NA	NA	23.5767	NA	24.2508	NA	NA	NA	23.5767	NA
P25526	Succinate-semialdehyde dehydrogenase [NADP(+)] GabD			2	0	0	1	0	0	2	3			NA	NA	NA	NA	NA	NA	NA	NA	NA	NA	NA	24.9889	NA	NA	26.1821	NA	NA	25.2244	NA	NA	25.2618	NA	NA	25.2244	NA	NA	25.2618
P25534	2-octaprenyl-6-methoxyphenol hydroxylase			1	1	1	1	1	1	1	6			NA	NA	NA	NA	NA	NA	NA	NA	NA	25.5175	25.6089	25.9625	25.8822	25.9204	26.1637	25.5175	25.5141	25.9996	26.0002	25.9193	26.2411	25.5175	25.5141	25.9996	26.0002	25.9193	26.2411
P25536	Maf-like protein YhdE			3	0	0	1	1	2	0	1			NA	NA	NA	NA	NA	NA	NA	NA	NA	NA	NA	NA	24.7035	26.3518	NA	NA	NA	NA	NA	NA	NA	NA	NA	NA	NA	NA	NA
P25553	Lactaldehyde dehydrogenase			1	0	0	1	0	1	0	2			NA	NA	NA	NA	NA	NA	NA	NA	NA	NA	NA	24.886	NA	NA	NA	NA	NA	NA	NA	NA	NA	NA	NA	NA	NA	NA	NA
P25666	Protein HtrL			3	0	0	0	1	0	2	3			NA	NA	NA	NA	NA	NA	NA	NA	NA	NA	NA	NA	25.9125	NA	24.5766	NA	NA	NA	NA	NA	NA	NA	NA	NA	NA	NA	NA
P25738	Acidic protein MsyB			1	0	0	0	1	0	0	1			NA	NA	NA	NA	NA	NA	NA	NA	NA	NA	NA	NA	25.4026	NA	NA	NA	NA	NA	NA	NA	NA	NA	NA	NA	NA	NA	NA
P25740	Lipopolysaccharide core biosynthesis protein RfaG			2	0	2	0	0	0	0	1			NA	NA	NA	NA	NA	NA	NA	NA	NA	NA	25.8722	NA	NA	NA	NA	NA	NA	NA	NA	NA	NA	NA	NA	NA	NA	NA	NA
P26365	N-acetylmuramoyl-L-alanine amidase AmiB			1	1	0	0	1	1	1	4			NA	NA	NA	NA	NA	NA	NA	NA	NA	23.3914	NA	NA	23.3204	23.0557	21.722	23.3914	NA	NA	23.4383	23.0546	NA	23.3914	NA	NA	23.4383	23.0546	NA
P26648	Cell division protein FtsP			3	0	1	0	2	1	1	5			NA	NA	NA	NA	NA	NA	NA	NA	NA	NA	NA	NA	24.6022	NA	NA	NA	NA	NA	NA	NA	NA	NA	NA	NA	NA	NA	NA
P27127	Lipopolysaccharide 1,6-galactosyltransferase			1	0	0	1	1	1	1	4			NA	NA	NA	NA	NA	NA	NA	NA	NA	NA	NA	23.0133	24.1277	23.7961	23.4525	NA	NA	23.0505	NA	23.7949	23.5298	NA	NA	23.0505	NA	23.7949	23.5298
P27240	Lipopolysaccharide core heptose(II) kinase RfaY			2	1	0	0	1	0	1	0			NA	NA	NA	NA	NA	NA	NA	NA	NA	25.5463	NA	NA	25.5027	NA	24.2218	NA	NA	NA	NA	NA	NA	NA	NA	NA	NA	NA	NA
P27247	Phosphate acyltransferase			1	0	0	0	1	0	0	1			NA	NA	NA	NA	NA	NA	NA	NA	NA	NA	NA	NA	24.9649	NA	NA	NA	NA	NA	NA	NA	NA	NA	NA	NA	NA	NA	NA
P27830	dTDP-glucose 4,6-dehydratase 2			1	1	0	1	0	0	0	3			NA	NA	NA	NA	NA	NA	NA	NA	NA	26.6295	NA	26.9056	NA	NA	NA	26.6295	NA	26.9428	NA	NA	NA	26.6295	NA	26.9428	NA	NA	NA
P28306	UPF0755 protein YceG			1	0	0	1	0	1	1	3			NA	NA	NA	NA	NA	NA	NA	NA	NA	NA	NA	24.1683	NA	24.4657	24.0191	NA	NA	24.2055	NA	24.4646	24.0964	NA	NA	24.2055	NA	24.4646	24.0964
P29018	ATP-binding/permease protein CydD			3	0	0	1	2	0	1	5			NA	NA	NA	NA	NA	NA	NA	NA	NA	NA	NA	26.1024	25.9789	NA	25.4218	NA	NA	24.8484	NA	NA	26.0802	NA	NA	24.8484	NA	NA	26.0802
P29208	o-succinylbenzoate synthase			3	0	0	1	0	2	0	0			NA	NA	NA	NA	NA	NA	NA	NA	NA	NA	NA	24.1992	NA	25.186	NA	NA	NA	NA	NA	NA	NA	NA	NA	NA	NA	NA	NA
P29680	Uroporphyrinogen decarboxylase			1	1	0	1	0	1	1	4			NA	NA	NA	NA	NA	NA	NA	NA	NA	26.5764	NA	26.6591	NA	26.6006	26.1231	26.5764	NA	26.6962	NA	26.5995	26.2005	26.5764	NA	26.6962	NA	26.5995	26.2005
P30014	Ribonuclease T			1	0	0	1	0	1	0	2			NA	NA	NA	NA	NA	NA	NA	NA	NA	NA	NA	26.4616	NA	25.5979	NA	NA	NA	26.4987	NA	25.5968	NA	NA	NA	26.4987	NA	25.5968	NA
P30744	L-serine dehydratase 2			2	0	2	1	0	1	1	5			NA	NA	NA	NA	NA	NA	NA	NA	NA	NA	26.3659	NA	NA	NA	NA	NA	NA	NA	NA	NA	NA	NA	NA	NA	NA	NA	NA
P30749	Molybdopterin synthase catalytic subunit			1	1	0	1	0	0	0	2			NA	NA	NA	NA	NA	NA	NA	NA	NA	25.8153	NA	25.9193	NA	NA	NA	25.8153	NA	25.9564	NA	NA	NA	25.8153	NA	25.9564	NA	NA	NA
P30870	Glutamate-ammonia-ligase adenylyltransferase			2	0	0	0	0	0	2	2			NA	NA	NA	NA	NA	NA	NA	NA	NA	NA	NA	NA	NA	NA	23.8386	NA	NA	NA	NA	NA	NA	NA	NA	NA	NA	NA	NA
[truncated: 143 more rows]

## Sheet: MG1655_ciprofloxacin
Majority_protein_IDs (Uniprot accession)	Protein description	Increased in abundance	Decreased in abundance	razorUniqueCount	razorUniqueCount.Control_1	razorUniqueCount.Control_2	razorUniqueCount.Control_3	razorUniqueCount.Ciprofloxacin_1	razorUniqueCount.Ciprofloxacin_2	razorUniqueCount.Ciprofloxacin_3	spectraCount	Potential.contaminant	quantified	logFC_Ciprofloxacin__vs__Control	AveExpr_Ciprofloxacin__vs__Control	t_Ciprofloxacin__vs__Control	P.Value_Ciprofloxacin__vs__Control	adj.P.Val_Ciprofloxacin__vs__Control	B_Ciprofloxacin__vs__Control	count_Ciprofloxacin__vs__Control	sca.t_Ciprofloxacin__vs__Control	RawIntensity_Control_1	RawIntensity_Control_2	RawIntensity_Control_3	RawIntensity_Ciprofloxacin_1	RawIntensity_Ciprofloxacin_2	RawIntensity_Ciprofloxacin_3	LFQIntensity_Control_1	LFQIntensity_Control_2	LFQIntensity_Control_3	LFQIntensity_Ciprofloxacin_1	LFQIntensity_Ciprofloxacin_2	LFQIntensity_Ciprofloxacin_3	ImputedIntensity_Control_1	ImputedIntensity_Control_2	ImputedIntensity_Control_3	ImputedIntensity_Ciprofloxacin_1	ImputedIntensity_Ciprofloxacin_2	ImputedIntensity_Ciprofloxacin_3
[truncated: 1,635 more rows]

[truncated: 10 more sheets: MG1655_imipenem, MG1655_kanamycin, NCTC418_cefotaxime, NCTC418_ciprofloxacin, NCTC418_imipenem, NCTC418_kanamycin, NCTC13169_chloramphenicol, NCTC8325_chloramphenicol, NCTC8325_vancomycin, NCTC8325_oxacillin]
