# Supplementary material for: Proteomic and metabolomic responses of priority bacterial pathogens to subinhibitory concentration of antibiotics
Source: NPJ Antimicrob Resist. 2025 Sep 16;3:80. doi: 10.1038/s44259-025-00147-7 (PMC12441150; doi:10.1038/s44259-025-00147-7)
Supplement: Supplementary file 4 — Supplementary data 3 [file 44259_2025_147_MOESM4_ESM.xlsx]

## Sheet: IC_metabolites_Gram(-)
Supplementary data 3.1 Averaged concentrations (mM) of intracellular (IC) metabolites detected in at least two biological replicates in at least one treatment condition per species in Escherichia coli MG1655 and Klebsiella pneumoniae NCTC418.
	Escherichia coli MG1655					Klebsiella pneumoniae NCTC418
Metabolite	Control1	Cefotaxime1	Ciprofloxacin1	Kanamycin1	Imipenem1	Control1	Cefotaxime1	Ciprofloxacin1	Kanamycin1	Imipenem1
3-Hydroxybutyrate	-	-	1.90537	-	2.35115	-	1.2574	-	2.54913	1.8876
3-Hydroxyisovalerate	-	-	-	-	-	-	0.0285667	0.05915	-	0.0716667
Acetamide	-	-	-	-	-	-	3.95133	2.9641	3.62553	7.62023
Acetoin	0.4964	2.07603	0.8756	1.59243	2.32953	0.7166	0.54695	0.4305	0.546233	0.492033
Acetone	0.258467	1.14497	1.26743	1.4925	1.2601	0.315567	0.242533	0.197133	0.218033	0.234367
Alanine	1.09693	1.17813	1.0529	0.9945	1.02643	1.3641	0.553533	0.453333	0.779633	0.8262
Betaine	0.506767	0.4832	0.383767	0.383967	0.3206	0.6366	0.178833	0.155967	0.218767	0.2315
Choline	0.1336	0.131733	0.114867	0.127067	0.1066	-	0.0285333	0.0271	0.03535	0.0458333
Creatine	-	-	-	-	-	-	0.05165	-	-	0.1331
Creatine phosphate	-	-	-	-	-	-	-	-	-	0.223033
Creatinine	-	0.2314	0.195367	-	-	0.3578	-	-	-	-
Dimethylamine	-	0.0438	0.0415667	0.0398667	0.0341333	-	0.033	0.0346667	0.0431667	0.0470333
Formate	10.6665	12.312	11.5103	11.125	9.73483	12.5291	6.20483	4.44963	6.30893	8.3293
Glycine	0.1683	0.177367	0.14035	0.1736	0.166	-	0.1276	0.124533	0.167067	0.2078
Hypoxanthine	0.591267	0.1449	0.174267	0.178633	0.10465	0.4164	0.1074	0.1306	0.181933	0.175067
Isoleucine	0.549167	0.550967	0.515633	0.547967	0.4038	1.04563	0.223567	0.2008	0.269233	0.279333
Lactate	1.0003	-	-	-	-	1.28717	0.8762	0.6196	0.634733	0.7485
Leucine	0.612967	1.0161	0.927867	0.9858	0.648767	1.1238	0.688867	0.693867	0.515133	1.6471
Levulinate	-	0.292233	0.1597	0.3196	0.17655	0.72545	0.185533	0.179233	0.2376	0.276467
Methylamine	1.75453	-	-	-	-	-	-	-	0.527767	-
N-Acetylcysteine	-	1.3489	0.714067	0.6272	0.856367	1.97887	-	-	-	0.415567
N-Acetylglycine	-	-	-	-	-	-	-	-	0.490733	0.3163
O-Phosphocholine	-	-	-	-	-	0.379333	-	-	-	-
Oxypurinol	-	11.2167	16.6217	15.0876	10.7408	-	-	1.19395	1.1791	1.257
Phenylacetate	-	-	-	-	-	-	-	0.1526	0.306067	0.350867
Phenylalanine	0.501933	0.551733	0.527533	0.5385	0.354533	1.06517	0.275633	0.2432	0.2887	0.3706
Sarcosine	-	0.155033	0.1357	0.1325	0.115133	-	0.0477	0.0442	0.08655	0.0554
Threonine	-	0.417667	0.474533	0.597733	0.581267	0.886833	0.351067	0.554033	0.491567	0.635667
Trimethylamine N-oxide	-	0.307267	0.248833	0.281967	0.233333	-	0.110067	0.121967	0.139067	0.146067
Uracil	-	-	-	-	-	-	0.1671	-	-	-
Valine	0.426967	0.546767	0.445767	0.643167	0.498867	0.6209	0.2271	0.248433	0.281467	0.3488
Imidazole	0.3441	-	-	-	-	-	-	-	-	-
N-Methylhydantoin	-	0.266033	-	0.2717	0.240933	-	-	-	-	-
1 Hyphen denotes non-detected metabolite.

## Sheet: EC_metabolites_Gram(-)
Supplementary data 3.2 Averaged concentrations (mM) of extracellular (EC) metabolites detected in at least two biological replicates in at least one treatment condition per species in Escherichia coli MG1655 and Klebsiella pneumoniae NCTC418.
	Escherichia coli MG1655					Klebsiella pneumoniae NCTC418
Metabolite	Control1	Cefotaxime1	Ciprofloxacin1	Kanamycin1	Imipenem1	Control1	Cefotaxime1	Ciprofloxacin1	Kanamycin1	Imipenem1
1,3-Dihydroxyacetone	3.7863	-	-	-	-	-	-	-	-	-
1,3-Dimethylurate	-	-	14.5226	11.4849	9.86867	10.9702	19.4903	12.4355	11.049	13.5905
1,7-Dimethylxanthine	-	1.4095	2.86307	11.0235	8.5216	-	34.5909	9.459	12.8314	8.80843
2-Hydroxyisobutyrate	-	-	-	-	-	6.62153	-	-	-	-
2-Hydroxyvalerate	-	2.2154	8.42563	-	6.64237	-	-	-	-	17.6224
2-Methylglutarate	-	5.47153	7.98493	6.86483	4.6116	-	5.17073	4.49327	4.30733	8.66133
2-Oxoisocaproate	-	-	-	-	1.60667	-	2.0436	0.202633	2.55357	2.07273
2-Phenylpropionate	19.5957	21.674	7.3345	5.6769	5.92353	-	10.9319	7.63903	9.6306	13.3093
3-Hydroxy-3-methylglutarate	-	1.81237	1.85593	1.68947	2.05875	-	-	4.0002	-	-
3-Hydroxybutyrate	29.1528	9.8649	3.65167	3.18333	5.17233	-	-	4.0286	7.54353	4.3242
3-Hydroxyisovalerate	1.82757	0.791333	1.4257	0.244133	0.602567	-	5.95845	0.255367	0.265433	1.45977
3-Phenylpropionate	-	-	-	-	4.9862	-	-	3.75695	-	6.4367
4-Aminobutyrate	3.91875	-	-	-	-	-	-	-	-	-
4-Pyridoxate	-	-	4.33453	5.2862	17.4023	-	-	-	19.6901	9.1832
Alanine	155.9	31.0875	55.7138	59.514	64.4198	71.5504	61.6423	52.1022	66.3294	65.414
AMP	-	-	-	-	-	-	4.0225	1.22343	-	-
Arabinose	-	-	-	104.887	38.2281	-	-	-	-	40.3527
Betaine	28.0587	1.5046	3.6818	1.74437	1.46977	24.8803	6.7333	8.2813	4.7363	4.25937
Cadaverine	-	5.85093	7.20785	5.75617	5.6286	-	7.87393	5.76493	6.89793	5.9127
Carnitine	-	-	3.7069	4.81583	8.7279	-	6.15143	4.31197	5.0786	2.52007
Creatine	-	1.91013	2.07463	-	0.949033	9.01817	5.25453	1.69247	2.15233	1.68717
Creatine phosphate	-	10.7095	-	-	1.6006	24.1688	8.097	2.98593	1.74147	2.14817
Creatinine	-	5.78865	7.06955	1.2258	6.57415	-	6.25427	1.75973	2.3155	2.33773
Cystathionine	17.4582	21.5695	11.3898	10.1466	9.90153	27.1088	25.8857	12.1174	11.724	19.3569
Cytosine	-	-	1.9082	-	-	-	-	-	-	-
Formate	309.061	269.324	246.428	290.962	227.025	377.83	304.592	337.029	317.062	314.487
Fucose	29.1144	69.4671	20.5805	10.0343	16.1655	714.865	16.1852	17.0437	16.9456	10.2628
Glucose	147.806	55.9477	73.438	33.9464	45.4679	33.1568	123.122	73.7919	103.59	84.4358
Glucuronate	-	-	-	-	-	-	65.5675	70.7339	119.15	-
Glutamate	-	-	-	-	-	-	-	-	-	14.359
Glycine	17.3212	31.4452	37.3744	29.9497	31.1129	-	15.6519	15.5529	14.7161	14.0334
Glycolate	19.6477	23.2626	22.7035	21.1635	14.745	-	27.6878	14.1988	10.7354	21.014
Guanidinosuccinate	-	-	-	-	-	-	-	-	6.58627	5.33633
Guanidoacetate	-	14.7126	20.809	12.2969	11.9813	-	25.9732	15.3621	11.9959	9.75253
Homoserine	21.3268	72.0849	52.9941	-	-	-	-	-	33.9798	-
Hypoxanthine	1.93517	0.414267	0.25675	-	-	1.92837	2.0934	-	-	-
IMP	-	-	-	-	-	-	4.1168	-	-	-
Isobutyrate	-	-	-	-	-	36.3903	-	-	11.1724	-
Isoleucine	16.847	16.8486	16.9539	13.3776	16.3232	17.3955	13.6839	14.7792	15.4117	14.8858
Lactate	-	-	18.4289	28.3527	32.2147	23.5663	34.872	31.9189	30.729	26.5945
Leucine	28.2406	35.0382	33.1131	32.9707	32.3231	32.6792	43.4965	38.6289	38.4331	31.0402
Methanol	-	-	-	-	-	1.1036	-	-	-	-
Methylamine	-	-	-	-	-	-	-	-	0.366967	-
Methylguanidine	-	-	-	6.59853	-	-	-	-	-	-
N6-Acetyllysine	-	6.92953	5.70543	7.47323	6.6	-	10.901	8.0893	-	-
Niacinamide	-	-	-	1.73117	-	-	-	-	-	-
Nicotinamide N-oxide	-	-	-	1.70183	-	-	4.7164	0.801733	1.05127	1.17423
Nicotinate	-	-	-	-	-	-	-	-	-	1.0643
Nicotinurate	-	-	-	-	-	-	2.88805	1.74887	1.25757	-
Oxypurinol	-	11.4845	12.1735	-	11.8643	-	21.3517	-	15.4868	10.8633
Phenylalanine	7.8853	11.4913	9.4518	10.7568	11.7426	9.95413	17.3738	10.64	10.5663	10.5101
Pyridoxine	21.8685	22.6489	23.0948	36.1844	23.1681	13.2067	16.2645	11.8421	5.90273	17.8918
Pyrimidine	-	-	-	-	-	-	2.1314	-	-	0.4766
Pyroglutamate	36.4943	22.2984	25.6632	20.9009	19.8339	39.3072	16.5407	12.1137	26.6085	20.8351
Pyruvate	3.98335	-	-	-	-	-	-	-	-	-
Saccharopine	-	34.1002	19.1419	-	-	-	-	-	-	-
Succinylacetone	-	2.7438	-	-	-	-	-	-	-	-
Tartrate	3.54827	7.76497	8.28137	8.01017	5.9669	-	6.5156	5.47633	6.26707	7.11793
Thymine	41.5315	-	2.857	2.23647	-	-	-	-	-	-
trans-Aconitate	-	-	19.403	14.7372	20.5968	-	1.75373	4.16523	3.3263	1.61147
Trimethylamine	-	0.0849333	0.0975	0.131033	0.3653	-	0.376233	0.124967	-	0.1176
Trimethylamine N-oxide	-	-	-	-	-	7.42237	-	-	-	-
Valine	20.0564	24.9274	19.7797	21.617	16.4548	26.9611	16.0932	16.2077	15.9723	16.4738
Xanthine	-	-	0.7133	-	-	-	-	-	-	-
1 Hyphen denotes non-detected metabolite.

## Sheet: IC_metabolites_Gram(+)
Supplementary data 3.3 Averaged concentrations (mM) of intracellular (IC) metabolites detected in at least two biological replicates in at least one treatment condition per species in Enterococcus faecium NCTC13169 and Staphylococcus aureus NCTC8325.
	Enterococcus faecium NCTC13169		Staphylococcus aureus NCTC8325
Metabolite	Control1	Chloramphenicol1	Control1	Chloramphenicol1	Vancomycin1	Oxacillin1
2-Hydroxyisocaproate	-	0.0995667	-	-	-	-
2-Phenylpropionate	5.57307	-	0.521133	-	-	-
3-Hydroxy-3-methylglutarate	-	0.0746	-	-	-	-
3-Hydroxyisovalerate	-	0.02815	-	0.0693333	0.16215	-
Acetoin	4.6122	4.57807	1.0727	0.707267	1.5823	2.69667
Acetone	1.12063	0.3762	0.293867	1.4066	1.4622	1.65395
Alanine	1.14657	0.659133	1.3459	1.08973	1.16077	1.27867
Betaine	2.8587	1.04827	4.0205	1.82423	3.4161	5.05493
Carnitine	-	0.0438	-	-	-	-
Choline	-	-	-	0.691933	0.299567	0.28255
Creatine	-	0.0535333	-	0.131933	0.27445	0.326333
Creatine phosphate	-	0.0445	-	-	0.1901	0.316567
Dimethylamine	-	0.0177	-	0.103733	0.109233	0.191867
Formate	12.627	4.50573	17.7314	13.3139	12.8171	13.1221
Glutamine	-	0.3562	-	1.80207	1.57925	2.54833
Glutathione	-	0.1194	-	-	-	-
Glycine	0.225	0.0407	-	0.251333	0.252433	0.3595
Hypoxanthine	0.516833	0.0857	1.16457	1.29473	0.730333	0.742833
Isobutyrate	-	0.0295	-	-	-	-
Isocitrate	-	-	-	1.8252	-	2.86795
Isoleucine	0.927567	0.2449	0.797533	0.535	0.5469	0.5642
Lactate	-	-	0.5975	-	-	2.1225
Leucine	1.72563	0.371233	1.23917	1.3445	1.41943	1.89073
Levulinate	-	-	-	0.2958	0.340233	0.7394
Methylamine	-	0.222633	-	0.282533	0.32935	0.435433
Methylsuccinate	-	0.0578667	-	-	-	-
N-Acetylcysteine	1.7977	0.736567	1.62913	1.51797	1.7261	2.05493
N-Acetylglutamine	-	1.43537	-	-	-	-
N-Methylhydantoin	-	-	-	0.2712	0.3703	-
O-Phosphocholine	-	-	9.5268	0.1673	-	-
Oxypurinol	-	2.06757	-	-	-	-
Phenylalanine	0.833167	0.2224	0.9597	0.541533	0.5056	0.486167
Pyroglutamate	3.62287	-	-	-	-	-
Sarcosine	-	-	-	0.131333	0.113	0.242233
Threonine	18.7566	1.7735	0.620033	0.764367	0.8939	2.1946
Trimethylamine N-oxide	2.36233	0.445267	-	2.03887	2.78523	6.81037
Valine	0.6197	0.297333	0.346733	0.526467	0.567367	0.634967
1 Hyphen denotes non-detected metabolite.

## Sheet: EC_metabolites_Gram(+)
Supplementary data 3.4 Averaged concentrations (mM) of intracellular (IC) metabolites detected in at least two biological replicates in at least one treatment condition per species in Enterococcus faecium NCTC13169 and Staphylococcus aureus NCTC8325.
	Enterococcus faecium NCTC13169		Staphylococcus aureus NCTC8325
Metabolite	Control1	Chloramphenicol1	Control1	Chloramphenicol1	Vancomycin1	Oxacillin1
1,3-Dimethylurate	9.87233	5.8262	22.2708	19.2007	22.3491	-
1,7-Dimethylxanthine	-	7.72527	-	19.7819	13.688	20.4666
2-Hydroxyisobutyrate	59.9556	-	11.7342	-	-	-
2-Hydroxyvalerate	-	20.56	-	-	-	-
2-Methylglutarate	-	5.6977	-	10.4869	5.91677	13.2998
2-Oxoisocaproate	-	1.62427	-	2.69833	1.34333	1.97493
2-Phenylpropionate	-	-	-	7.87783	9.546	12.6361
2'-Deoxyuridine	38.5897	0.686567	-	-	-	-
3-Hydroxybutyrate	317.977	1.8598	-	-	7.48737	23.0369
3-Hydroxyisovalerate	-	-	-	0.3298	0.426633	0.3158
3-Methylxanthine	-	-	-	-	-	1.23785
3-Phenylpropionate	-	-	11.018	5.3848	4.2724	18.1526
4-Pyridoxate	-	7.49027	-	6.0279	8.8025	12.0901
5-Aminopentanoate	17.739	-	-	-	-	-
Acetate	27.259	-	61.6176	-	-	-
Adenosine	-	-	-	-	0.707667	-
Alanine	95.3051	50.3501	41.8882	59.1546	0.707667	63.4308
Anserine	-	-	-	-	1.48267	-
Arabinose	-	22.9602	-	44.1103	39.3743	48.024
Aspartate	-	-	-	6.989	-	-
Betaine	17.9798	5.20913	33.1375	4.18523	3.609	5.32297
Cadaverine	-	7.0699	7.35113	6.24533	5.60163	6.85577
Carnitine	27.3202	0.369933	-	1.0615	2.06	-
Creatine	-	0.653	4.10737	19.0766	29.2837	26.8289
Creatine phosphate	-	3.2957	4.13627	18.4999	18.0566	19.5719
Creatinine	-	3.49307	-	11.5758	8.01573	9.6493
Cystathionine	27.7294	17.6888	-	16.3137	21.3024	27.0712
Cytosine	-	-	-	-	-	1.68165
Formate	217.068	174.63	276.161	209.866	242.777	325.302
Fucose	89.661	11.7776	107.486	6.90833	6.45737	3.333
Gluconate	-	-	38.743	-	-	-
Glucose	75.3468	37.5794	264.594	36.5644	19.3259	35.0997
Glutamate	-	-	37.4832	-	-	-
Glycine	-	21.7563	-	39.0706	38.8541	40.4191
Glycolate	-	19.4211	-	21.6642	-	25.081
GTP	-	0.830667	-	-	0.837667	-
Guanidinosuccinate	-	17.0985	-	-	-	-
Guanidoacetate	-	9.18887	-	25.2864	24.005	25.5723
Guanosine	-	-	-	-	1.10417	-
Histamine	-	-	-	0.963267	0.808533	1.00585
Histidine	-	-	-	0.877767	-	-
Hypoxanthine	-	-	2.21507	0.946967	1.1645	2.10473
Isobutyrate	-	14.1665	-	-	-	-
Isoleucine	23.0479	14.5794	17.1058	17.0048	17.3839	18.2222
Lactate	-	318.888	-	16.7307	27.8678	58.9782
Leucine	40.2543	41.0635	25.8985	39.7382	25.6565	33.4514
myo-Inositol	-	-	-	-	40.3045	-
N6-Acetyllysine	-	-	-	4.94377	5.7796	5.43677
Nicotinamide N-oxide	-	1.5814	-	1.2556	1.2065	1.60573
Oxypurinol	-	10.9027	-	14.9973	12.7485	18.9914
Pantothenate	30.1805	-	-	-	-	-
Phenylalanine	15.4375	11.2635	7.95897	8.8786	9.5916	14.8703
Pyridoxine	7.02263	13.5899	7.5037	11.7588	7.5904	13.247
Pyroglutamate	-	20.7556	40.2073	17.0984	14.4377	19.1471
S-Adenosylhomocysteine	-	-	-	-	-	0.696333
Saccharopine	-	-	-	17.8953	-	-
Succinate	-	-	3.79403	-	-	-
Tartrate	8.26977	10.6201	-	7.79877	10.2848	8.06403
Taurine	34.3459	-	41.814	-	-	-
Threonine	171.106	-	-	-	-	-
Thymine	-	-	-	-	0.95615	-
trans-Aconitate	-	2.44917	-	8.33143	12.0709	23.9051
Trimethylamine	-	0.268933	-	-	-	-
Trimethylamine N-oxide	-	-	3.02613	-	-	-
Tropate	-	-	22.623	-	-	-
Valine	25.7235	17.0454	22.6808	16.1228	16.7531	20.6045
Xanthine	-	-	-	-	-	0.881
1 Hyphen denotes non-detected metabolite.
