# Supplementary material for: Proteomic and metabolomic responses of priority bacterial pathogens to subinhibitory concentration of antibiotics
Source: NPJ Antimicrob Resist. 2025 Sep 16;3:80. doi: 10.1038/s44259-025-00147-7 (PMC12441150; doi:10.1038/s44259-025-00147-7)
Supplement: Supplementary file 5 — Supplementary data 4 [file 44259_2025_147_MOESM5_ESM.xlsx]

## Sheet: Sheet1
Supplementary data 4 Gene ontology and KEGG pathway enrichment analysis results generated using the DAVID tool
Dataset	Category	Term	Count	%	P-Value	Proteins	List Total	Population/Background Hits	Popuplation/Background Total	Fold Enrichment	Bonferroni	Benjamini	FDR
Enterococcus faecium_chloramphenicol_increased	GOTERM_BP_FAT	GO:0006412~translation	13	34.2105	2.25276e-07	A0A133N7E0, A0A132ZIY7, A0A132P5N2, D8V1G9, A0A132P9T6, A0A132P6P5, A0A132P6M3, A0A0M1PG69, A0A0M1PG56, A0A132P9G3, D8V1G6, D8V1G7, A0A0M1PG91	29	93	1213	5.84687	2.9736e-05	2.97364e-05	2.90606e-05
	GOTERM_BP_FAT	GO:0010467~gene expression	16	42.1053	1.72743e-06	A0A133N7E0, A0A132ZIY7, A0A132P5N2, D8V1G9, A0A132Z0C0, A0A133CGU9, A0A132P9T6, A0A132P6P5, A0A132P6M3, A0A132P9H5, A0A0M1PG69, A0A0M1PG56, A0A132P9G3, D8V1G6, D8V1G7, A0A0M1PG91	29	183	1213	3.65706	0.000227994	0.00011401	0.000111419
	GOTERM_BP_FAT	GO:0009059~macromolecule biosynthetic process	17	44.7368	9.14087e-06	A0A133N7E0, A0A132ZIY7, A0A132P5N2, D8V1G9, A0A132Z0C0, A0A133CGU9, A0A132P9T6, A0A133CK82, A0A132P6P5, A0A132P6M3, A0A132P9H5, A0A0M1PG69, A0A0M1PG56, A0A132P9G3, D8V1G6, D8V1G7, A0A0M1PG91	29	237	1213	3.00029	0.00120587	0.000402198	0.000393057
	GOTERM_BP_FAT	GO:0019538~protein metabolic process	13	34.2105	0.000261906	A0A133N7E0, A0A132ZIY7, A0A132P5N2, D8V1G9, A0A132P9T6, A0A132P6P5, A0A132P6M3, A0A0M1PG69, A0A0M1PG56, A0A132P9G3, D8V1G6, D8V1G7, A0A0M1PG91	29	179	1213	3.03776	0.0339852	0.00864289	0.00844646
	GOTERM_BP_FAT	GO:1901566~organonitrogen compound biosynthetic process	14	36.8421	0.00164172	A0A133N7E0, A0A132ZIY7, A0A132P5N2, D8V1G9, A0A132P9T6, A0A133CK82, A0A132P6P5, A0A132P6M3, A0A0M1PG69, A0A0M1PG56, A0A132P9G3, D8V1G6, D8V1G7, A0A0M1PG91	29	249	1213	2.35175	0.194978	0.0433415	0.0423564
	GOTERM_MF_FAT	GO:0019843~rRNA binding	12	31.5789	1.74711e-10	A0A133N7E0, A0A132Z103, A0A132ZIY7, A0A132P5N2, A0A0M1PG69, A0A0M1PG56, D8V1G9, D8V1G6, D8V1G7, A0A132P6P5, A0A0M1PG91, A0A132P6M3	33	44	1582	13.0744	2.25377e-08	2.25377e-08	2.16641e-08
	GOTERM_MF_FAT	GO:0003735~structural constituent of ribosome	13	34.2105	4.44508e-10	A0A133N7E0, A0A132ZIY7, A0A132P5N2, D8V1G9, A0A132P9T6, A0A132P6P5, A0A132P6M3, A0A0M1PG69, A0A0M1PG56, A0A132P9G3, D8V1G6, D8V1G7, A0A0M1PG91	33	61	1582	10.2166	5.73415e-08	2.34152e-08	2.25077e-08
	GOTERM_MF_FAT	GO:0005198~structural molecule activity	13	34.2105	5.4454e-10	A0A133N7E0, A0A132ZIY7, A0A132P5N2, D8V1G9, A0A132P9T6, A0A132P6P5, A0A132P6M3, A0A0M1PG69, A0A0M1PG56, A0A132P9G3, D8V1G6, D8V1G7, A0A0M1PG91	33	62	1582	10.0518	7.02457e-08	2.34152e-08	2.25077e-08
	GOTERM_MF_FAT	GO:0003723~RNA binding	16	42.1053	1.12528e-09	A0A133N7E0, A0A132ZIY7, A0A132P5N2, D8V1G9, A0A132Z0C0, A0A133CGU9, A0A132P6P5, A0A132P6M3, A0A132P9H5, A0A132Z103, A0A0M1PG69, A0A133N3Y6, A0A0M1PG56, D8V1G6, D8V1G7, A0A0M1PG91	33	119	1582	6.44563	1.45162e-07	3.62904e-08	3.48838e-08
	GOTERM_MF_FAT	GO:0097159~organic cyclic compound binding	31	81.5789	1.83661e-07	A0A2S7RCV0, A0A133N7E0, A0A132ZIY7, A0A132Z0C0, A0A133CGU9, A0A133CK82, A0A132P6M3, A0A133MSW5, A0A133N3Y6, A0A0M1PG69, D8V1G6, D8V1G7, Q6KCJ6, A0A133CQ49, A0A132ZIZ7, A0A133CL37, A0A132P5N2, Q1JTV5, A0A132P5R2, A0A3F3NPW4, D8V1G9, A0A1S8KW37, A0A132P6P5, A0A132P9H5, A0A132Z103, A0A0M1PG56, A0A2C9XEN4, A0A133CMF3, D2JBD0, A0A0M1PG91	33	809	1582	1.83699	2.36919e-05	4.73844e-06	4.55478e-06
	GOTERM_MF_FAT	GO:0000049~tRNA binding	6	15.7895	0.000144367	A0A133N7E0, A0A132Z103, A0A132ZIY7, A0A0M1PG56, D8V1G9, A0A0M1PG91	33	27	1582	10.6532	0.0184524	0.0031039	0.00298359
	GOTERM_MF_FAT	GO:0003676~nucleic acid binding	20	52.6316	0.000518552	A0A133N7E0, A0A132ZIY7, A0A132P5N2, A0A132P5R2, A0A3F3NPW4, D8V1G9, A0A132Z0C0, A0A133CGU9, A0A132P6P5, A0A132P6M3, A0A132P9H5, A0A132Z103, A0A0M1PG69, A0A133N3Y6, A0A0M1PG56, D8V1G6, D8V1G7, A0A133CMF3, Q6KCJ6, A0A0M1PG91	33	478	1582	2.00583	0.0647212	0.00955618	0.00918578
	GOTERM_CC_FAT	GO:1990904~ribonucleoprotein complex	14	36.8421	4.75709e-09	A0A133N7E0, A0A132ZIY7, A0A132P5N2, D8V1G9, A0A132P9T6, A0A132P6P5, A0A132P6M3, A0A132Z103, A0A0M1PG69, A0A0M1PG56, A0A132P9G3, D8V1G6, D8V1G7, A0A0M1PG91	19	63	485	5.67251	5.2328e-08	5.2328e-08	2.85425e-08
	GOTERM_CC_FAT	GO:0005840~ribosome	13	34.2105	2.61009e-07	A0A133N7E0, A0A132ZIY7, A0A132P5N2, D8V1G9, A0A132P9T6, A0A132P6P5, A0A132P6M3, A0A0M1PG69, A0A0M1PG56, A0A132P9G3, D8V1G6, D8V1G7, A0A0M1PG91	19	69	485	4.80931	2.87109e-06	1.43555e-06	7.83026e-07
	GOTERM_CC_FAT	GO:0044391~ribosomal subunit	10	26.3158	4.88682e-06	A0A133N7E0, A0A132ZIY7, A0A132P5N2, A0A0M1PG69, A0A0M1PG56, A0A132P9G3, D8V1G9, D8V1G7, A0A132P9T6, A0A0M1PG91	19	44	485	5.80144	5.37537e-05	1.79184e-05	9.77365e-06
	GOTERM_CC_FAT	GO:0015935~small ribosomal subunit	6	15.7895	0.000329632	A0A132ZIY7, A0A0M1PG69, A0A0M1PG56, A0A132P9G3, A0A132P9T6, A0A0M1PG91	19	19	485	8.06094	0.00361999	0.000906489	0.000494449
	GOTERM_CC_FAT	GO:0022626~cytosolic ribosome	7	18.4211	0.000646092	A0A133N7E0, A0A132ZIY7, A0A132P5N2, A0A0M1PG69, A0A132P9G3, D8V1G9, D8V1G7	19	33	485	5.41467	0.0070841	0.0014214	0.00077531
Staphylococcus aureus_chloramphenicol_increased	GOTERM_BP_FAT	GO:0006412~translation	22	55	1.00632e-19	Q2FW08, Q2FW06, Q2FW39, Q2FW17, Q2FW18, Q2FW29, P0A0F8, Q2FW33, Q2FW11, Q2FW12, Q2FXY6, Q2FW10, Q2FZ45, Q2FW15, Q2FW13, Q2FW14, P0A0H0, Q2FZ60, Q2FXT0, Q2FW30, Q2G113, P0A0G2	30	95	1389	10.7221	3.82402e-18	3.82402e-18	3.82402e-18
	GOTERM_BP_FAT	GO:0019538~protein metabolic process	25	62.5	7.49597e-17	Q2FW08, Q2FW06, Q2FW29, Q2FXY6, Q2FZ45, P0A0H0, Q2FZ60, Q2FW17, Q2FW39, Q2FW18, P0A0F8, Q2FW11, Q2G2R8, Q2FW33, Q2FW12, Q2FW10, Q2FW15, Q2FW13, Q2FW14, Q2FXC8, Q2FXT0, Q2FW30, Q2G113, Q2FXC3, P0A0G2	30	197	1389	5.87563	4.21885e-15	1.42423e-15	1.42423e-15
	GOTERM_BP_FAT	GO:0010467~gene expression	22	55	4.17664e-13	Q2FW08, Q2FW06, Q2FW39, Q2FW17, Q2FW18, Q2FW29, P0A0F8, Q2FW33, Q2FW11, Q2FW12, Q2FXY6, Q2FW10, Q2FZ45, Q2FW15, Q2FW13, Q2FW14, P0A0H0, Q2FZ60, Q2FXT0, Q2FW30, Q2G113, P0A0G2	30	190	1389	5.36105	1.58713e-11	5.29041e-12	5.29041e-12
	GOTERM_BP_FAT	GO:0009059~macromolecule biosynthetic process	22	55	3.07868e-10	Q2FW08, Q2FW06, Q2FW39, Q2FW17, Q2FW18, Q2FW29, P0A0F8, Q2FW33, Q2FW11, Q2FW12, Q2FXY6, Q2FW10, Q2FZ45, Q2FW15, Q2FW13, Q2FW14, P0A0H0, Q2FZ60, Q2FXT0, Q2FW30, Q2G113, P0A0G2	30	262	1389	3.88779	1.1699e-08	2.92474e-09	2.92474e-09
	GOTERM_BP_FAT	GO:1901566~organonitrogen compound biosynthetic process	22	55	1.06167e-07	Q2FW08, Q2FW06, Q2FW39, Q2FW17, Q2FW18, Q2FW29, P0A0F8, Q2FW33, Q2FW11, Q2FW12, Q2FXY6, Q2FW10, Q2FZ45, Q2FW15, Q2FW13, Q2FW14, P0A0H0, Q2FZ60, Q2FXT0, Q2FW30, Q2G113, P0A0G2	30	353	1389	2.88555	4.03434e-06	8.0687e-07	8.0687e-07
	GOTERM_BP_FAT	GO:0051715~cytolysis in another organism	4	10	0.000632623	Q2FVK2, Q2FWN9, Q2G1X0, Q2FVK1	30	9	1389	20.5778	0.0237604	0.00400661	0.00400661
	GOTERM_BP_FAT	GO:0019835~cytolysis	4	10	0.0015881	Q2FVK2, Q2FWN9, Q2G1X0, Q2FVK1	30	12	1389	15.4333	0.0586082	0.00862113	0.00862113
	GOTERM_BP_FAT	GO:0031640~killing of cells of another organism	4	10	0.0123387	Q2FVK2, Q2FWN9, Q2G1X0, Q2FVK1	30	24	1389	7.71667	0.376114	0.0426246	0.0426246
	GOTERM_BP_FAT	GO:0141061~disruption of cell in another organism	4	10	0.0123387	Q2FVK2, Q2FWN9, Q2G1X0, Q2FVK1	30	24	1389	7.71667	0.376114	0.0426246	0.0426246
	GOTERM_BP_FAT	GO:0141060~disruption of anatomical structure in another organism	4	10	0.0123387	Q2FVK2, Q2FWN9, Q2G1X0, Q2FVK1	30	24	1389	7.71667	0.376114	0.0426246	0.0426246
	GOTERM_BP_FAT	GO:0001906~cell killing	4	10	0.0123387	Q2FVK2, Q2FWN9, Q2G1X0, Q2FVK1	30	24	1389	7.71667	0.376114	0.0426246	0.0426246
	GOTERM_MF_FAT	GO:0003735~structural constituent of ribosome	22	55	4.69295e-24	Q2FW08, Q2FW06, Q2FW39, Q2FW17, Q2FW18, Q2FW29, P0A0F8, Q2FW33, Q2FW11, Q2FW12, Q2FXY6, Q2FW10, Q2FZ45, Q2FW15, Q2FW13, Q2FW14, P0A0H0, Q2FZ60, Q2FXT0, Q2FW30, Q2G113, P0A0G2	34	60	1623	17.5029	1.78332e-22	1.34934e-22	1.20731e-22
	GOTERM_MF_FAT	GO:0005198~structural molecule activity	22	55	7.10181e-24	Q2FW08, Q2FW06, Q2FW39, Q2FW17, Q2FW18, Q2FW29, P0A0F8, Q2FW33, Q2FW11, Q2FW12, Q2FXY6, Q2FW10, Q2FZ45, Q2FW15, Q2FW13, Q2FW14, P0A0H0, Q2FZ60, Q2FXT0, Q2FW30, Q2G113, P0A0G2	34	61	1623	17.216	2.69869e-22	1.34934e-22	1.20731e-22
	GOTERM_MF_FAT	GO:0019843~rRNA binding	15	37.5	7.10687e-15	Q2FW08, Q2FW06, Q2FW17, Q2FW28, Q2FW18, P0A0F8, Q2FW11, Q2FW12, Q2FXY6, Q2FW10, Q2FW15, Q2FW13, P0A0H0, Q2FW30, Q2G113	34	44	1623	16.2734	2.70006e-13	9.00203e-14	8.05445e-14
	GOTERM_MF_FAT	GO:0003723~RNA binding	16	40	9.3266e-10	Q2FW08, Q2FW06, Q2FW39, Q2FW17, Q2FW28, Q2FW18, P0A0F8, Q2FW11, Q2FW12, Q2FXY6, Q2FW10, Q2FW15, Q2FW13, P0A0H0, Q2FW30, Q2G113	34	116	1623	6.58418	3.54411e-08	8.86027e-09	7.92761e-09
	GOTERM_MF_FAT	GO:0003676~nucleic acid binding	17	42.5	0.000856544	Q2FW08, Q2FW06, Q2FW39, Q2FW17, Q2FW28, Q2FW18, P0A0F8, Q2FW11, Q2FW12, Q2FXY6, Q2FW10, Q2FW15, Q2FW13, Q2FX34, P0A0H0, Q2FW30, Q2G113	34	367	1623	2.21117	0.0320382	0.00650973	0.0058245
	GOTERM_CC_FAT	GO:1990904~ribonucleoprotein complex	22	55	5.15696e-14	Q2FW08, Q2FW06, Q2FW39, Q2FW17, Q2FW18, Q2FW29, P0A0F8, Q2FW33, Q2FW11, Q2FW12, Q2FXY6, Q2FW10, Q2FZ45, Q2FW15, Q2FW13, Q2FW14, P0A0H0, Q2FZ60, Q2FXT0, Q2FW30, Q2G113, P0A0G2	35	64	598	5.87321	9.78773e-13	6.76134e-13	6.76134e-13
	GOTERM_CC_FAT	GO:0044391~ribosomal subunit	20	50	7.25769e-14	Q2FW08, Q2FW06, Q2FW39, Q2FW17, Q2FW18, P0A0F8, Q2FW33, Q2FW11, Q2FW12, Q2FXY6, Q2FW10, Q2FZ45, Q2FW15, Q2FW13, Q2FW14, P0A0H0, Q2FXT0, Q2FW30, Q2G113, P0A0G2	35	50	598	6.83429	1.37956e-12	6.76134e-13	6.76134e-13
	GOTERM_CC_FAT	GO:0005840~ribosome	22	55	1.06758e-13	Q2FW08, Q2FW06, Q2FW39, Q2FW17, Q2FW18, Q2FW29, P0A0F8, Q2FW33, Q2FW11, Q2FW12, Q2FXY6, Q2FW10, Q2FZ45, Q2FW15, Q2FW13, Q2FW14, P0A0H0, Q2FZ60, Q2FXT0, Q2FW30, Q2G113, P0A0G2	35	66	598	5.69524	2.02927e-12	6.76134e-13	6.76134e-13
	GOTERM_CC_FAT	GO:0022626~cytosolic ribosome	16	40	1.18248e-10	Q2FW08, Q2FW06, Q2FW39, Q2FW17, Q2FW18, P0A0F8, Q2FW33, Q2FW11, Q2FW12, Q2FW10, Q2FW15, Q2FW13, Q2FW14, Q2FXT0, Q2G113, P0A0G2	35	40	598	6.83429	2.24671e-09	5.61678e-10	5.61678e-10
	GOTERM_CC_FAT	GO:0022625~cytosolic large ribosomal subunit	11	27.5	1.6188e-07	Q2FW08, Q2FW06, Q2FW17, Q2FW18, Q2FXT0, P0A0F8, Q2FW33, Q2FW11, P0A0G2, Q2FW13, Q2FW14	35	25	598	7.51771	3.07572e-06	6.15144e-07	6.15144e-07
	GOTERM_CC_FAT	GO:0015934~large ribosomal subunit	11	27.5	2.53113e-07	Q2FW08, Q2FW06, Q2FW17, Q2FW18, Q2FXT0, P0A0F8, Q2FW33, Q2FW11, P0A0G2, Q2FW13, Q2FW14	35	26	598	7.22857	4.80914e-06	8.01526e-07	8.01526e-07
	GOTERM_CC_FAT	GO:0015935~small ribosomal subunit	9	22.5	1.81193e-05	P0A0H0, Q2FW39, Q2FW30, Q2G113, Q2FW12, Q2FXY6, Q2FW10, Q2FW15, Q2FZ45	35	24	598	6.40714	0.000344211	4.9181e-05	4.9181e-05
	GOTERM_CC_FAT	GO:0022627~cytosolic small ribosomal subunit	5	12.5	0.00763156	Q2FW39, Q2G113, Q2FW12, Q2FW10, Q2FW15	35	15	598	5.69524	0.135458	0.018125	0.018125
	GOTERM_CC_FAT	GO:0005576~extracellular region	12	30	0.0100386	Q2FVK5, Q2FXC8, Q2FVK2, Q2FV52, Q2G222, Q2FWN9, Q2G2R8, Q2FWV6, Q2G1X0, Q2FXC3, Q2FVK1, Q2G2J2	35	94	598	2.18116	0.174443	0.0211926	0.0211926
	KEGG_PATHWAY	sao03010:Ribosome	22	55	2.55154e-20	Q2FW08, Q2FW06, Q2FW39, Q2FW17, Q2FW18, Q2FW29, P0A0F8, Q2FW33, Q2FW11, Q2FW12, Q2FXY6, Q2FW10, Q2FZ45, Q2FW15, Q2FW13, Q2FW14, P0A0H0, Q2FZ60, Q2FXT0, Q2FW30, Q2G113, P0A0G2	29	71	1005	10.7382	7.65463e-20	7.65463e-20	7.65463e-20
	KEGG_PATHWAY	sao05150:Staphylococcus aureus infection	6	15	0.0027194	Q2FVK5, Q2FVK2, Q2FWW1, Q2FWN9, Q2FWV6, Q2FVK1	29	37	1005	5.61976	0.00813604	0.0040791	0.0040791
Staphylococcus aureus_chloramphenicol_decreased	GOTERM_BP_FAT	GO:0009056~catabolic process	16	26.6667	0.000170999	Q2FVK8, Q2G1I1, Q2FZX4, Q2G227, Q2G029, Q2FZU6, Q2G0K7, Q2FYU7, Q2G0M7, Q2FX90, Q2G0S6, Q2FWD3, Q2FZC5, Q2G030	49	161	1389	2.81709	0.0720089	0.0242942	0.0231824
	GOTERM_BP_FAT	GO:0019752~carboxylic acid metabolic process	18	30	0.000305093	Q9EZ11, Q2FVK8, Q2FX00, Q2G1I1, Q2G029, Q2FZU6, Q2G0K7, Q2G0M7, Q2FV14, Q2FZ55, Q2G0Q1, Q2FX90, Q2G0Q5, P95689, Q2FWD3, Q2FZJ6, Q2G030	49	209	1389	2.44136	0.124838	0.0242942	0.0231824
	GOTERM_BP_FAT	GO:0009144~purine nucleoside triphosphate metabolic process	7	11.6667	0.000321986	Q2FVK8, Q2FWF1, Q2FWD3, Q2G029, Q2FZC5, Q2G030, Q2FYG7	49	29	1389	6.84236	0.131277	0.0242942	0.0231824
	GOTERM_BP_FAT	GO:0009150~purine ribonucleotide metabolic process	10	16.6667	0.000430784	Q2FVK8, Q2FZJ2, Q2FWF1, Q2G0J0, Q2FWD3, Q2G029, Q2G030, Q2FYG7, Q2FXP1, Q2FV14	49	70	1389	4.04956	0.171628	0.0242942	0.0231824
	GOTERM_BP_FAT	GO:0019693~ribose phosphate metabolic process	11	18.3333	0.000457715	Q2FVK8, Q2FZJ2, Q2FWF1, Q2G0J0, Q2G227, Q2FWD3, Q2G029, Q2G030, Q2FYG7, Q2FXP1, Q2FV14	49	86	1389	3.62577	0.181324	0.0242942	0.0231824
	GOTERM_BP_FAT	GO:0043436~oxoacid metabolic process	18	30	0.000460374	Q9EZ11, Q2FVK8, Q2FX00, Q2G1I1, Q2G029, Q2FZU6, Q2G0K7, Q2G0M7, Q2FV14, Q2FZ55, Q2G0Q1, Q2FX90, Q2G0Q5, P95689, Q2FWD3, Q2FZJ6, Q2G030	49	216	1389	2.36224	0.182275	0.0242942	0.0231824
	GOTERM_BP_FAT	GO:0009117~nucleotide metabolic process	13	21.6667	0.000475019	Q2FVK8, Q2FZJ2, Q2FWF1, Q2G0J0, Q2G227, Q2G029, Q2FXP1, Q2FV14, Q2FWD3, Q2FZJ6, Q2FZC5, Q2G030, Q2FYG7	49	120	1389	3.07092	0.187494	0.0242942	0.0231824
	GOTERM_BP_FAT	GO:0006163~purine nucleotide metabolic process	11	18.3333	0.000503796	Q2FVK8, Q2FZJ2, Q2FWF1, Q2G0J0, Q2FWD3, Q2G029, Q2FZJ6, Q2G030, Q2FYG7, Q2FXP1, Q2FV14	49	87	1389	3.5841	0.197653	0.0242942	0.0231824
	GOTERM_BP_FAT	GO:0006753~nucleoside phosphate metabolic process	13	21.6667	0.00051389	Q2FVK8, Q2FZJ2, Q2FWF1, Q2G0J0, Q2G227, Q2G029, Q2FXP1, Q2FV14, Q2FWD3, Q2FZJ6, Q2FZC5, Q2G030, Q2FYG7	49	121	1389	3.04554	0.201186	0.0242942	0.0231824
	GOTERM_BP_FAT	GO:0019637~organophosphate metabolic process	15	25	0.000555932	Q2FVK8, Q2FZJ2, Q2FWF1, Q2G0J0, Q2G227, Q2G029, Q2FXP1, Q2FV14, Q2FZ55, Q2G0Q1, Q2FWD3, Q2FZJ6, Q2FZC5, Q2G030, Q2FYG7	49	159	1389	2.67424	0.215736	0.0242942	0.0231824
	GOTERM_BP_FAT	GO:0072521~purine-containing compound metabolic process	11	18.3333	0.000869352	Q2FVK8, Q2FZJ2, Q2FWF1, Q2G0J0, Q2FWD3, Q2G029, Q2FZJ6, Q2G030, Q2FYG7, Q2FXP1, Q2FV14	49	93	1389	3.35286	0.316188	0.034537	0.0329563
	GOTERM_BP_FAT	GO:0055086~nucleobase-containing small molecule metabolic process	14	23.3333	0.00115721	Q2FVK8, Q2FZJ2, Q2FWF1, Q2G0J0, Q2G227, Q2G029, Q2G0K7, Q2FXP1, Q2FV14, Q2FWD3, Q2FZJ6, Q2FZC5, Q2G030, Q2FYG7	49	151	1389	2.62819	0.397092	0.0397259	0.0379078
	GOTERM_BP_FAT	GO:0006796~phosphate-containing compound metabolic process	17	28.3333	0.00124128	Q2FVK8, Q2FZJ2, Q2FWF1, Q2G0J0, Q2G227, Q2G029, Q2FXP1, Q2FV14, Q2FZ55, Q2G0Q1, Q2G0Q5, Q2FWD3, Q2FZJ6, Q2G1U0, Q2FZC5, Q2G030, Q2FYG7	49	213	1389	2.26243	0.418866	0.0397259	0.0379078
	GOTERM_BP_FAT	GO:0009141~nucleoside triphosphate metabolic process	7	11.6667	0.00127591	Q2FVK8, Q2FWF1, Q2FWD3, Q2G029, Q2FZC5, Q2G030, Q2FYG7	49	37	1389	5.36293	0.427607	0.0397259	0.0379078
	GOTERM_BP_FAT	GO:0006082~organic acid metabolic process	18	30	0.0014806	Q9EZ11, Q2FVK8, Q2FX00, Q2G1I1, Q2G029, Q2FZU6, Q2G0K7, Q2G0M7, Q2FV14, Q2FZ55, Q2G0Q1, Q2FX90, Q2G0Q5, P95689, Q2FWD3, Q2FZJ6, Q2G030	49	238	1389	2.14389	0.476649	0.0397259	0.0379078
	GOTERM_BP_FAT	GO:0009205~purine ribonucleoside triphosphate metabolic process	6	10	0.00151939	Q2FVK8, Q2FWF1, Q2FWD3, Q2G029, Q2G030, Q2FYG7	49	26	1389	6.5416	0.485459	0.0397259	0.0379078
	GOTERM_BP_FAT	GO:0009259~ribonucleotide metabolic process	10	16.6667	0.0015454	Q2FVK8, Q2FZJ2, Q2FWF1, Q2G0J0, Q2FWD3, Q2G029, Q2G030, Q2FYG7, Q2FXP1, Q2FV14	49	83	1389	3.41529	0.491283	0.0397259	0.0379078
	GOTERM_BP_FAT	GO:0006793~phosphorus metabolic process	17	28.3333	0.00187189	Q2FVK8, Q2FZJ2, Q2FWF1, Q2G0J0, Q2G227, Q2G029, Q2FXP1, Q2FV14, Q2FZ55, Q2G0Q1, Q2G0Q5, Q2FWD3, Q2FZJ6, Q2G1U0, Q2FZC5, Q2G030, Q2FYG7	49	221	1389	2.18053	0.559031	0.0454453	0.0433654
	GOTERM_CC_FAT	GO:0005829~cytosol	21	35	0.00201637	Q2FZQ7, Q9EZ11, Q2FZL5, Q2FXG2, Q2FXK7, Q2FZT1, Q2G1I1, Q2FWZ8, Q2G227, Q2G029, Q2G055, Q2FX90, Q2G000, Q2FXV0, Q2G0S6, Q2FZD2, Q2FWD3, Q2FZJ6, Q2G1U0, Q2FZC5, Q2G030	24	342	598	1.52997	0.0337308	0.0342782	0.0342782
	KEGG_PATHWAY	sao01100:Metabolic pathways	33	55	4.06779e-07	Q2FVK8, Q2FXG2, Q2FXK7, Q2G1I1, Q2FX00, Q2G227, Q2G029, Q2FZU6, Q2G0K7, Q2FYU7, Q2G0M7, Q2G0M8, Q2G0Q1, Q2G0Q5, Q2FWD3, Q2FZJ6, Q2G1U0, Q9EZ11, Q2FZL5, Q2FZJ2, Q2FWF1, Q2FZT1, Q2G0J0, Q2FZX4, Q2FXP1, Q2FV14, Q2FZ55, Q2FWC3, Q2FZC5, Q2G030, Q2FYG7	36	521	1005	1.76823	1.50507e-05	1.50508e-05	1.38305e-05
	KEGG_PATHWAY	sao00680:Methane metabolism	7	11.6667	1.57873e-05	Q2FVK8, Q2G1I1, Q2G0J0, Q2FWD3, Q2G029, Q2G0K7, Q2FV14	36	18	1005	10.8565	0.000583964	0.000292065	0.000268384
	KEGG_PATHWAY	sao01200:Carbon metabolism	10	16.6667	0.00104713	Q2FVK8, Q2G1I1, Q2G0J0, Q2FWD3, Q2G029, Q2FZJ6, Q2G0K7, Q2FYU7, Q2G030, Q2FV14	36	80	1005	3.48958	0.0380224	0.0129146	0.0118675
Staphylococcus aureus_vancomycin_decreased	GOTERM_BP_FAT	GO:0006418~tRNA aminoacylation for protein translation	14	5.16605	8.31923e-07	Q2FXP7, Q2FXR8, Q2FXJ5, Q2G0F8, Q2FY08, Q2FXH2, Q2G1R9, Q2FXU5, Q2FXV9, Q2G2M6, Q2FZD8, Q2FZ82, Q2FYH6, Q2G1Z4	222	20	1389	4.37973	0.00076092	0.000468308	0.000441182
	GOTERM_BP_FAT	GO:1901135~carbohydrate derivative metabolic process	60	22.1402	1.96551e-06	Q2G1C0, Q2FYM1, Q2FYM2, Q2G2A3, Q2FY43, Q2FZW6, Q2G0Y9, Q2G1S3, Q2FWD4, Q2G1B9, Q2FWD3, Q2G1B8, Q2G0Y6, Q2FZP6, Q2FZ37, Q2FYR1, Q2G218, Q2FXX8, Q2FV76, Q2G0J0, Q2FWZ9, Q2FZ70, Q2FYZ5, Q2FWA0, Q2FWE8, Q2FY27, Q2FXM8, Q2FXM9, P0C0V7, Q2FV02, Q2G028, Q2FZU0, Q2G029, Q2FY66, Q2G0K6, Q2FWB8, Q2G2S0, Q2G0S2, Q2G224, Q2G268, Q2FY60, Q2FXU1, Q2G069, Q9ZAH5, Q2G1Y5, Q2FYT8, Q2FXJ0, Q2FWH4, Q2FWD1, Q2FWH3,…	222	216	1389	1.73799	0.00179683	0.000468308	0.000441182
	GOTERM_BP_FAT	GO:0006091~generation of precursor metabolites and energy	24	8.85609	2.41539e-06	Q2FZK0, Q2FYS9, Q2FZ36, Q2FYM1, Q2FYT8, Q2FZ37, Q2FYM2, Q2FY27, Q2G2A3, Q2FXM8, Q2G2A4, Q2FXM9, Q2G218, Q2FZU0, Q2G028, Q2G029, Q2FVM2, Q2FZV7, Q2FY66, Q2FVM1, Q2FY60, Q2FWD3, Q2G1Y5, Q2G030	222	55	1389	2.73022	0.00220765	0.000468308	0.000441182
	GOTERM_BP_FAT	GO:0055086~nucleobase-containing small molecule metabolic process	46	16.9742	3.55772e-06	Q2FYM1, Q2FY27, Q2FYM2, Q2FXM8, Q2G2A3, Q2FXM9, Q2FV02, Q2FY43, P0C0V7, Q2FZU0, Q2G028, Q2G029, Q2FY66, Q2G0Y9, Q2G1S3, Q2FWB8, Q2G2S0, Q2G0S2, Q2G224, Q2G268, Q2FY60, Q2FXU1, Q2FWD4, Q2FWD3, Q2G0Y6, Q2G1Y5, Q2FYT8, Q2FZ37, Q2FWD1, Q2G218, Q2FXX8, Q2FV76, Q2G0J0, Q2FY34, Q2G077, Q2G078, Q2G235, Q2FZ70, Q2FWC1, Q2FWA0, Q2G030, Q2FZI8, Q2FWE8	222	151	1389	1.90603	0.00325003	0.000468308	0.000441182
	GOTERM_BP_FAT	GO:0006090~pyruvate metabolic process	13	4.79705	3.57209e-06	Q2G2C1, Q2FYM1, Q2FY27, Q2G2A3, Q2FXM8, Q2FXM9, Q2G218, Q2FZU0, Q2G028, Q2G029, Q2FWD3, Q2G1Y5, Q2G030	222	19	1389	4.28094	0.00326313	0.000468308	0.000441182
	GOTERM_BP_FAT	GO:0009154~purine ribonucleotide catabolic process	13	4.79705	3.57209e-06	Q2FYM1, Q2FY27, Q2G2A3, Q2FXM8, Q2FXM9, Q2G218, Q2FZU0, Q2G028, Q2G029, Q2FWC1, Q2FWD3, Q2G1Y5, Q2G030	222	19	1389	4.28094	0.00326313	0.000468308	0.000441182
	GOTERM_BP_FAT	GO:0043039~tRNA aminoacylation	14	5.16605	3.94698e-06	Q2FXP7, Q2FXR8, Q2FXJ5, Q2G0F8, Q2FY08, Q2FXH2, Q2G1R9, Q2FXU5, Q2FXV9, Q2G2M6, Q2FZD8, Q2FZ82, Q2FYH6, Q2G1Z4	222	22	1389	3.98157	0.00360498	0.000468308	0.000441182
	GOTERM_BP_FAT	GO:0072521~purine-containing compound metabolic process	33	12.1771	4.0945e-06	Q2FYM1, Q2FY27, Q2FYM2, Q2FXM8, Q2G2A3, Q2FXM9, Q2FY43, Q2FZU0, Q2G028, Q2G029, Q2FY66, Q2G0Y9, Q2G1S3, Q2FWB8, Q2G2S0, Q2G0S2, Q2G268, Q2FY60, Q2FXU1, Q2FWD3, Q2G0Y6, Q2G1Y5, Q2FYT8, Q2FZ37, Q2G218, Q2FV76, Q2G0J0, Q2G235, Q2FWC1, Q2G030, Q2FZI8, Q2FWE8	222	93	1389	2.22014	0.00373947	0.000468308	0.000441182
	GOTERM_BP_FAT	GO:0072523~purine-containing compound catabolic process	15	5.53506	7.34346e-06	Q2FYM1, Q2FY27, Q2G2A3, Q2FXM8, Q2FXM9, Q2G218, Q2FZU0, Q2G028, Q2G029, Q2FWB8, Q2FWC1, Q2FWD3, Q2G1Y5, Q2G030	222	26	1389	3.60967	0.00669677	0.000542728	0.000511291
	GOTERM_BP_FAT	GO:0009261~ribonucleotide catabolic process	13	4.79705	7.68233e-06	Q2FYM1, Q2FY27, Q2G2A3, Q2FXM8, Q2FXM9, Q2G218, Q2FZU0, Q2G028, Q2G029, Q2FWC1, Q2FWD3, Q2G1Y5, Q2G030	222	20	1389	4.06689	0.00700471	0.000542728	0.000511291
	GOTERM_BP_FAT	GO:0043038~amino acid activation	14	5.16605	7.80661e-06	Q2FXP7, Q2FXR8, Q2FXJ5, Q2G0F8, Q2FY08, Q2FXH2, Q2G1R9, Q2FXU5, Q2FXV9, Q2G2M6, Q2FZD8, Q2FZ82, Q2FYH6, Q2G1Z4	222	23	1389	3.80846	0.00711762	0.000542728	0.000511291
	GOTERM_BP_FAT	GO:0006163~purine nucleotide metabolic process	31	11.4391	8.11878e-06	Q2FYM1, Q2FY27, Q2FYM2, Q2FXM8, Q2G2A3, Q2FXM9, Q2FY43, Q2FZU0, Q2G028, Q2G029, Q2FY66, Q2G0Y9, Q2G1S3, Q2G2S0, Q2G0S2, Q2G268, Q2FY60, Q2FXU1, Q2FWD3, Q2G0Y6, Q2G1Y5, Q2FYT8, Q2FZ37, Q2G218, Q2FV76, Q2G0J0, Q2G235, Q2FWC1, Q2G030, Q2FZI8, Q2FWE8	222	87	1389	2.22942	0.00740119	0.000542728	0.000511291
	GOTERM_BP_FAT	GO:0072524~pyridine-containing compound metabolic process	17	6.27306	9.36685e-06	Q2FYM1, Q2FYT8, Q2FY27, Q2G2A3, Q2FXM8, Q2FXM9, Q2G218, Q2FZU0, Q2G028, Q2G029, Q2FY66, Q2G0Q0, Q2G235, Q2FY60, Q2FWD3, Q2G1Y5, Q2G030	222	33	1389	3.22318	0.00853409	0.000542728	0.000511291
	GOTERM_BP_FAT	GO:0009117~nucleotide metabolic process	38	14.0221	1.30946e-05	Q2FYM1, Q2FY27, Q2FYM2, Q2FXM8, Q2G2A3, Q2FXM9, Q2FV02, Q2FY43, Q2FZU0, Q2G028, Q2G029, Q2FY66, Q2G0Y9, Q2G1S3, Q2G2S0, Q2G0S2, Q2G224, Q2G268, Q2FY60, Q2FXU1, Q2FWD3, Q2G0Y6, Q2G1Y5, Q2FYT8, Q2FZ37, Q2FWD1, Q2G218, Q2FV76, Q2G0J0, Q2G077, Q2G078, Q2G235, Q2FZ70, Q2FWC1, Q2G030, Q2FZI8, Q2FWE8	222	120	1389	1.98131	0.0119101	0.000542728	0.000511291
	GOTERM_BP_FAT	GO:0009134~nucleoside diphosphate catabolic process	12	4.42804	1.48624e-05	Q2FYM1, Q2FY27, Q2FXM8, Q2G2A3, Q2FXM9, Q2G218, Q2G028, Q2FZU0, Q2FWD3, Q2G029, Q2G1Y5, Q2G030	222	18	1389	4.17117	0.0135071	0.000542728	0.000511291
	GOTERM_BP_FAT	GO:0009179~purine ribonucleoside diphosphate metabolic process	12	4.42804	1.48624e-05	Q2FYM1, Q2FY27, Q2FXM8, Q2G2A3, Q2FXM9, Q2G218, Q2G028, Q2FZU0, Q2FWD3, Q2G029, Q2G1Y5, Q2G030	222	18	1389	4.17117	0.0135071	0.000542728	0.000511291
	GOTERM_BP_FAT	GO:0009135~purine nucleoside diphosphate metabolic process	12	4.42804	1.48624e-05	Q2FYM1, Q2FY27, Q2FXM8, Q2G2A3, Q2FXM9, Q2G218, Q2G028, Q2FZU0, Q2FWD3, Q2G029, Q2G1Y5, Q2G030	222	18	1389	4.17117	0.0135071	0.000542728	0.000511291
	GOTERM_BP_FAT	GO:0009181~purine ribonucleoside diphosphate catabolic process	12	4.42804	1.48624e-05	Q2FYM1, Q2FY27, Q2FXM8, Q2G2A3, Q2FXM9, Q2G218, Q2G028, Q2FZU0, Q2FWD3, Q2G029, Q2G1Y5, Q2G030	222	18	1389	4.17117	0.0135071	0.000542728	0.000511291
	GOTERM_BP_FAT	GO:0006096~glycolytic process	12	4.42804	1.48624e-05	Q2FYM1, Q2FY27, Q2FXM8, Q2G2A3, Q2FXM9, Q2G218, Q2G028, Q2FZU0, Q2FWD3, Q2G029, Q2G1Y5, Q2G030	222	18	1389	4.17117	0.0135071	0.000542728	0.000511291
	GOTERM_BP_FAT	GO:0046032~ADP catabolic process	12	4.42804	1.48624e-05	Q2FYM1, Q2FY27, Q2FXM8, Q2G2A3, Q2FXM9, Q2G218, Q2G028, Q2FZU0, Q2FWD3, Q2G029, Q2G1Y5, Q2G030	222	18	1389	4.17117	0.0135071	0.000542728	0.000511291
	GOTERM_BP_FAT	GO:0046031~ADP metabolic process	12	4.42804	1.48624e-05	Q2FYM1, Q2FY27, Q2FXM8, Q2G2A3, Q2FXM9, Q2G218, Q2G028, Q2FZU0, Q2FWD3, Q2G029, Q2G1Y5, Q2G030	222	18	1389	4.17117	0.0135071	0.000542728	0.000511291
	GOTERM_BP_FAT	GO:0009191~ribonucleoside diphosphate catabolic process	12	4.42804	1.48624e-05	Q2FYM1, Q2FY27, Q2FXM8, Q2G2A3, Q2FXM9, Q2G218, Q2G028, Q2FZU0, Q2FWD3, Q2G029, Q2G1Y5, Q2G030	222	18	1389	4.17117	0.0135071	0.000542728	0.000511291
	GOTERM_BP_FAT	GO:0019364~pyridine nucleotide catabolic process	12	4.42804	1.48624e-05	Q2FYM1, Q2FY27, Q2FXM8, Q2G2A3, Q2FXM9, Q2G218, Q2G028, Q2FZU0, Q2FWD3, Q2G029, Q2G1Y5, Q2G030	222	18	1389	4.17117	0.0135071	0.000542728	0.000511291
	GOTERM_BP_FAT	GO:0009137~purine nucleoside diphosphate catabolic process	12	4.42804	1.48624e-05	Q2FYM1, Q2FY27, Q2FXM8, Q2G2A3, Q2FXM9, Q2G218, Q2G028, Q2FZU0, Q2FWD3, Q2G029, Q2G1Y5, Q2G030	222	18	1389	4.17117	0.0135071	0.000542728	0.000511291
	GOTERM_BP_FAT	GO:0072526~pyridine-containing compound catabolic process	12	4.42804	1.48624e-05	Q2FYM1, Q2FY27, Q2FXM8, Q2G2A3, Q2FXM9, Q2G218, Q2G028, Q2FZU0, Q2FWD3, Q2G029, Q2G1Y5, Q2G030	222	18	1389	4.17117	0.0135071	0.000542728	0.000511291
	GOTERM_BP_FAT	GO:0006195~purine nucleotide catabolic process	13	4.79705	1.54218e-05	Q2FYM1, Q2FY27, Q2G2A3, Q2FXM8, Q2FXM9, Q2G218, Q2FZU0, Q2G028, Q2G029, Q2FWC1, Q2FWD3, Q2G1Y5, Q2G030	222	21	1389	3.87323	0.0140119	0.000542728	0.000511291
	GOTERM_BP_FAT	GO:0006753~nucleoside phosphate metabolic process	38	14.0221	1.62434e-05	Q2FYM1, Q2FY27, Q2FYM2, Q2FXM8, Q2G2A3, Q2FXM9, Q2FV02, Q2FY43, Q2FZU0, Q2G028, Q2G029, Q2FY66, Q2G0Y9, Q2G1S3, Q2G2S0, Q2G0S2, Q2G224, Q2G268, Q2FY60, Q2FXU1, Q2FWD3, Q2G0Y6, Q2G1Y5, Q2FYT8, Q2FZ37, Q2FWD1, Q2G218, Q2FV76, Q2G0J0, Q2G077, Q2G078, Q2G235, Q2FZ70, Q2FWC1, Q2G030, Q2FZI8, Q2FWE8	222	121	1389	1.96493	0.014753	0.000550472	0.000518587
	GOTERM_BP_FAT	GO:0019362~pyridine nucleotide metabolic process	16	5.90406	1.87456e-05	Q2FYM1, Q2FYT8, Q2FY27, Q2G2A3, Q2FXM8, Q2FXM9, Q2G218, Q2FZU0, Q2G028, Q2G029, Q2FY66, Q2G235, Q2FY60, Q2FWD3, Q2G1Y5, Q2G030	222	31	1389	3.22929	0.0170062	0.000591458	0.000557198
	GOTERM_BP_FAT	GO:0046496~nicotinamide nucleotide metabolic process	16	5.90406	1.87456e-05	Q2FYM1, Q2FYT8, Q2FY27, Q2G2A3, Q2FXM8, Q2FXM9, Q2G218, Q2FZU0, Q2G028, Q2G029, Q2FY66, Q2G235, Q2FY60, Q2FWD3, Q2G1Y5, Q2G030	222	31	1389	3.22929	0.0170062	0.000591458	0.000557198
	GOTERM_BP_FAT	GO:0009150~purine ribonucleotide metabolic process	26	9.5941	2.50824e-05	Q2FYM1, Q2FY27, Q2FYM2, Q2FXM8, Q2G2A3, Q2FXM9, Q2FY43, Q2FZU0, Q2G028, Q2G029, Q2G0Y9, Q2G1S3, Q2G2S0, Q2G268, Q2FXU1, Q2FWD3, Q2G0Y6, Q2G1Y5, Q2FZ37, Q2G218, Q2FV76, Q2G0J0, Q2FWC1, Q2G030, Q2FZI8, Q2FWE8	222	70	1389	2.32394	0.0226893	0.000761157	0.000717068
	GOTERM_BP_FAT	GO:0034655~nucleobase-containing compound catabolic process	21	7.74908	2.57878e-05	Q2FYM1, Q2FY15, Q2FY27, Q2G2A3, Q2FXM8, Q2FXM9, Q2G218, Q2FZ20, Q2FXX8, Q2FZU0, Q2G028, Q2G029, Q2FY46, Q2FWB8, Q2G224, Q2FWC1, Q2FWD3, Q2G1Y5, Q2G030	222	50	1389	2.62784	0.02332	0.000761157	0.000717068
	GOTERM_BP_FAT	GO:0019693~ribose phosphate metabolic process	29	10.7011	5.7127e-05	Q2FYM1, Q2FY27, Q2FYM2, Q2FXM8, Q2G2A3, Q2FXM9, Q2FY43, Q2FZU0, Q2G028, Q2G029, Q2G0Y9, Q2G1S3, Q2G2S0, Q2G0S2, Q2G268, Q2FXU1, Q2FWD3, Q2G0Y6, Q2G1Y5, Q2FZ37, Q2FWD1, Q2G218, Q2FV76, Q2G0J0, Q2FZ70, Q2FWC1, Q2G030, Q2FZI8, Q2FWE8	222	86	1389	2.10984	0.05093	0.00161196	0.00151859
	GOTERM_BP_FAT	GO:0009185~ribonucleoside diphosphate metabolic process	12	4.42804	5.81362e-05	Q2FYM1, Q2FY27, Q2FXM8, Q2G2A3, Q2FXM9, Q2G218, Q2G028, Q2FZU0, Q2FWD3, Q2G029, Q2G1Y5, Q2G030	222	20	1389	3.75405	0.051806	0.00161196	0.00151859
	GOTERM_BP_FAT	GO:0009259~ribonucleotide metabolic process	28	10.3321	7.99596e-05	Q2FYM1, Q2FY27, Q2FYM2, Q2FXM8, Q2G2A3, Q2FXM9, Q2FY43, Q2FZU0, Q2G028, Q2G029, Q2G0Y9, Q2G1S3, Q2G2S0, Q2G268, Q2FXU1, Q2FWD3, Q2G0Y6, Q2G1Y5, Q2FZ37, Q2FWD1, Q2G218, Q2FV76, Q2G0J0, Q2FZ70, Q2FWC1, Q2G030, Q2FZI8, Q2FWE8	222	83	1389	2.11071	0.0705535	0.00215185	0.00202721
	GOTERM_BP_FAT	GO:0046034~ATP metabolic process	13	4.79705	9.03932e-05	Q2FYM1, Q2FY27, Q2G2A3, Q2FXM8, Q2FXM9, Q2G218, Q2FZU0, Q2G028, Q2G029, Q2FWD3, Q2G1Y5, Q2G030, Q2FWE8	222	24	1389	3.38908	0.0793852	0.00234328	0.00220755
	GOTERM_BP_FAT	GO:0019637~organophosphate metabolic process	44	16.2362	9.2565e-05	Q2FYM1, Q2FY27, Q2FYM2, Q2FXM8, Q2G2A3, Q2FXM9, Q2FV02, Q2FY43, Q2FZU0, Q2G028, Q2G029, Q2FY66, Q2G0Y9, Q2G1S3, Q2G2S0, Q2G0Q0, Q2G0S2, Q2G224, Q2G268, Q2FY60, Q2FXU1, Q2FWD3, Q2G0Y6, Q2G1Y5, Q2FYT8, Q2FZ37, Q2FWD1, Q2G218, Q2FV76, Q2G0J0, Q2FVX8, Q2G238, Q2FWZ2, Q2G077, Q2G078, Q2G235, Q2FZ70, Q2FYZ5, Q2FWC1, Q2FWA0, Q2G030, Q2FZI8, Q2FWE8	222	159	1389	1.73143	0.081213	0.00234328	0.00220755
	GOTERM_BP_FAT	GO:0009166~nucleotide catabolic process	15	5.53506	9.47554e-05	Q2FYM1, Q2FY27, Q2G2A3, Q2FXM8, Q2FXM9, Q2G218, Q2FZU0, Q2G028, Q2G029, Q2G224, Q2FWC1, Q2FWD3, Q2G1Y5, Q2G030	222	31	1389	3.02746	0.0830528	0.00234328	0.00220755
	GOTERM_BP_FAT	GO:0006793~phosphorus metabolic process	56	20.6642	0.000105041	Q2FYM1, Q2FYM2, Q2G2A3, Q2G1G8, Q2FY43, Q2FZ64, Q2G0Y9, Q2G1S3, Q2G0Q0, Q2FWD4, Q2FWD3, Q2G0Y6, Q2FWJ3, Q2G0J8, Q2FZ37, Q2G218, Q2FV76, Q2G0J0, Q2FVX8, Q2FWZ2, Q2FZ70, Q2FYZ5, Q2FWA0, Q2FWE8, Q2FY27, Q2FXM8, Q2FXM9, P0C0V7, Q2FV02, Q2G028, Q2FZU0, Q2G029, Q2FY66, Q2G0K5, Q2G2S0, Q2G0S2, Q2G224, Q2G268, Q2FY60, Q2FXU1, Q2FZH5, Q2G1Y5, Q2FZ58, Q2FYL0, Q2FYT8, Q2FWD1, Q2G238, Q2G077, Q2G078, Q2G235,…	222	221	1389	1.58542	0.0916431	0.00246632	0.00232346
	GOTERM_BP_FAT	GO:0009132~nucleoside diphosphate metabolic process	12	4.42804	0.000105122	Q2FYM1, Q2FY27, Q2FXM8, Q2G2A3, Q2FXM9, Q2G218, Q2G028, Q2FZU0, Q2FWD3, Q2G029, Q2G1Y5, Q2G030	222	21	1389	3.57529	0.0917101	0.00246632	0.00232346
	GOTERM_BP_FAT	GO:1901292~nucleoside phosphate catabolic process	15	5.53506	0.000144863	Q2FYM1, Q2FY27, Q2G2A3, Q2FXM8, Q2FXM9, Q2G218, Q2FZU0, Q2G028, Q2G029, Q2G224, Q2FWC1, Q2FWD3, Q2G1Y5, Q2G030	222	32	1389	2.93285	0.124149	0.00331373	0.00312179
	GOTERM_BP_FAT	GO:1901136~carbohydrate derivative catabolic process	19	7.01107	0.00018182	Q2FYM1, Q2FY27, Q2G2A3, Q2FXM8, Q2FXM9, Q2G218, Q2FXX8, Q2FZU0, Q2G028, Q2G029, Q2G238, Q2FWB8, Q2G224, Q2FWC1, Q2FWD3, Q2G1Y5, Q2G030	222	48	1389	2.47663	0.153276	0.00405769	0.00382265
	GOTERM_BP_FAT	GO:0046434~organophosphate catabolic process	16	5.90406	0.000235777	Q2FYM1, Q2FY27, Q2G2A3, Q2FXM8, Q2FXM9, Q2G218, Q2FZU0, Q2G028, Q2G029, Q2G238, Q2G224, Q2FWC1, Q2FWD3, Q2G1Y5, Q2G030	222	37	1389	2.70562	0.194072	0.00508873	0.00479398
	GOTERM_BP_FAT	GO:0009205~purine ribonucleoside triphosphate metabolic process	13	4.79705	0.000239143	Q2FYM1, Q2FY27, Q2G2A3, Q2FXM8, Q2FXM9, Q2G218, Q2FZU0, Q2G028, Q2G029, Q2FWD3, Q2G1Y5, Q2G030, Q2FWE8	222	26	1389	3.12838	0.196551	0.00508873	0.00479398
	GOTERM_BP_FAT	GO:0006796~phosphate-containing compound metabolic process	53	19.5572	0.000297535	Q2FYM1, Q2FYM2, Q2G2A3, Q2G1G8, Q2FY43, Q2FZ64, Q2G0Y9, Q2G1S3, Q2G0Q0, Q2FWD3, Q2G0Y6, Q2FWJ3, Q2G0J8, Q2FZ37, Q2G218, Q2FV76, Q2G0J0, Q2FVX8, Q2FWZ2, Q2FZ70, Q2FYZ5, Q2FWA0, Q2FWE8, Q2FY27, Q2FXM8, Q2FXM9, Q2FV02, Q2G028, Q2FZU0, Q2G029, Q2FY66, Q2G0K5, Q2G2S0, Q2G0S2, Q2G224, Q2G268, Q2FY60, Q2FXU1, Q2FZH5, Q2G1Y5, Q2FZ58, Q2FYL0, Q2FYT8, Q2FWD1, Q2G238, Q2G077, Q2G078, Q2G235, Q2FWC1, Q2FYK7,…	222	213	1389	1.55685	0.238363	0.00618737	0.00582898
	GOTERM_BP_FAT	GO:0009199~ribonucleoside triphosphate metabolic process	14	5.16605	0.000421898	Q2FYM1, Q2FY27, Q2G2A3, Q2FXM8, Q2FWD1, Q2FXM9, Q2G218, Q2FZU0, Q2G028, Q2G029, Q2FWD3, Q2G1Y5, Q2G030, Q2FWE8	222	31	1389	2.82563	0.32031	0.00857859	0.00808169
	GOTERM_BP_FAT	GO:1901565~organonitrogen compound catabolic process	28	10.3321	0.000555274	Q2FYM1, Q2FY27, Q2FXQ7, Q2FYM2, Q2FXM8, Q2G2A3, Q2FXM9, Q2FZ29, Q2FZU0, Q2G028, Q2FYY6, Q2G029, Q2FZU5, Q2FWB8, Q2G0Q0, Q2G268, Q2FWD3, Q2G1Y5, Q2FY53, Q2G218, Q2FZZ8, Q2FXX8, Q2FY33, Q2FY34, Q2FWE5, Q2FWC1, Q2G030	222	92	1389	1.90423	0.398433	0.0110451	0.0104054
	GOTERM_BP_FAT	GO:0032787~monocarboxylic acid metabolic process	24	8.85609	0.000598592	Q2G2C1, Q2FYM1, Q2FY27, Q2G2A3, Q2FXM8, Q2FXM9, Q2G2D7, Q2FZR9, Q2FY42, Q2FZS0, Q2FY43, Q2G218, Q2FZ53, Q2FZU0, Q2G028, Q2G029, Q2FZQ3, Q2FZ54, Q2FY60, Q2G268, Q2FV20, Q2FWD3, Q2G1Y5, Q2G030	222	74	1389	2.02922	0.421823	0.0116534	0.0109784
	GOTERM_BP_FAT	GO:0005975~carbohydrate metabolic process	27	9.9631	0.000766275	Q2G2C1, Q2FYM1, Q2FY27, Q2FXM8, Q2G2A3, Q2FXM9, P0C0V7, Q2FZU0, Q2G028, Q2G029, Q2FY66, Q2G224, Q2FY60, Q2FWD3, Q2FVB2, Q2G1Y5, Q2FZ58, Q2FYT8, Q2G1D8, Q2G218, Q2G238, Q2G032, Q2FYZ5, Q2FWA0, Q2FXE8, Q2G030	222	89	1389	1.89812	0.504114	0.0146071	0.013761
	GOTERM_BP_FAT	GO:0009144~purine nucleoside triphosphate metabolic process	13	4.79705	0.000819943	Q2FYM1, Q2FY27, Q2G2A3, Q2FXM8, Q2FXM9, Q2G218, Q2FZU0, Q2G028, Q2G029, Q2FWD3, Q2G1Y5, Q2G030, Q2FWE8	222	29	1389	2.80475	0.527896	0.0153112	0.0144243
	GOTERM_BP_FAT	GO:0043436~oxoacid metabolic process	52	19.1882	0.000840234	Q2FYM1, Q2FYM2, Q2G2A3, Q2FZS0, Q2FY42, Q2FY43, Q2G0M4, Q2FYY6, Q2FW49, Q2G0Q0, Q2FV20, Q2FWD3, Q2G0Y6, Q2FYN4, Q2FYN7, Q2FVL8, Q2FY53, Q2G218, Q2FXX8, Q2FWE5, Q2FWA0, Q2G2C1, Q2FYS9, Q2FXI0, Q2FY27, Q2FXM8, Q2FXM9, Q2G028, Q2FZU0, Q2G029, Q2FZY5, Q2FZU1, Q2FVM2, Q2FZQ3, Q2FVM1, Q2FZU5, Q2G268, Q2FY60, Q9ZAH5, Q2G1Y5, Q2FXH9, Q2FWD1, Q2G2D7, Q2FZR9, Q2FZ53, Q2FZZ8, Q2FYP0, Q2FY33, Q2FZ54, Q2FY34,…	222	216	1389	1.50626	0.536587	0.0153763	0.0144856
	GOTERM_BP_FAT	GO:0016052~carbohydrate catabolic process	16	5.90406	0.000873206	Q2FYM1, Q2FY27, Q2G2A3, Q2FXM8, Q2FXM9, Q2G218, Q2FZU0, Q2G028, Q2G029, Q2G224, Q2FY60, Q2FYZ5, Q2FWD3, Q2G1Y5, Q2G030	222	41	1389	2.44166	0.550371	0.0156315	0.0147261
	GOTERM_BP_FAT	GO:0006082~organic acid metabolic process	56	20.6642	0.000888349	Q2G1C0, Q2FYM1, Q2FYM2, Q2G2A3, Q2FZS0, Q2FY42, Q2FY43, Q2G0M4, Q2FYY6, Q2FW49, Q2FZW6, Q2G0Q0, Q2FV20, Q2G1B9, Q2FWD3, Q2G1B8, Q2G0Y6, Q2FYN4, Q2FYN7, Q2FVL8, Q2FY53, Q2G218, Q2FXX8, Q2FWE5, Q2FWA0, Q2G2C1, Q2FYS9, Q2FXI0, Q2FY27, Q2FXM8, Q2FXM9, Q2G028, Q2FZU0, Q2G029, Q2FZY5, Q2FZU1, Q2FVM2, Q2FZQ3, Q2FVM1, Q2FZU5, Q2G268, Q2FY60, Q9ZAH5, Q2G1Y5, Q2FXH9, Q2FWD1, Q2G2D7, Q2FZR9, Q2FZ53, Q2FZZ8,…	222	238	1389	1.47218	0.556564	0.0156315	0.0147261
	GOTERM_BP_FAT	GO:0009056~catabolic process	41	15.1292	0.00119546	Q2FYM1, Q2FY27, Q2FXQ7, Q2FYM2, Q2FXM8, Q2G2A3, Q2FXM9, Q2FZ29, Q2FZ20, Q2FZU0, Q2G028, Q2FYY6, Q2G029, Q2FY46, Q2G0G1, Q2FZU5, Q2FWB8, Q2G064, Q2G0Q0, Q2G224, Q2G268, Q2FY60, Q2G1M1, Q2FWD3, Q2G1Y5, P0A0B7, Q2FY15, Q2FY53, Q2G218, Q2FZZ8, Q2FXX8, Q2G238, Q2FY33, Q2FY34, Q2G2P2, Q2FYZ5, Q2FWE5, Q2FWC1, Q2G030	222	161	1389	1.59334	0.665294	0.0206386	0.0194432
	GOTERM_BP_FAT	GO:0016070~RNA metabolic process	30	11.0701	0.00145588	Q2FY08, Q2FXU5, Q2FZ20, Q2FZ68, Q2G2M6, P60393, Q2FZD8, Q2FZ82, Q2FYH6, Q2FXP7, Q2G2D2, Q2FWL2, Q2FY15, Q2FXR8, Q2FXJ5, Q2FWD0, Q2G0F8, Q2FZ19, Q2FXH2, Q2G1R9, Q2FXV6, Q2G0N5, Q2FW32, Q2FWL0, Q2FXV9, Q2FXZ6, Q2FZE0, P47768, Q2FZG9, Q2G1Z4	222	107	1389	1.75423	0.73634	0.024669	0.0232401
	GOTERM_BP_FAT	GO:0006399~tRNA metabolic process	19	7.01107	0.00197411	Q2FXP7, Q2FWL2, Q2FXR8, Q2FXJ5, Q2G0F8, Q2FY08, Q2FXH2, Q2G1R9, Q2FXU5, Q2FXV6, Q2FWL0, Q2FXV9, Q2FZ68, Q2G2M6, Q2FZD8, Q2FXZ6, Q2FZ82, Q2FYH6, Q2G1Z4	222	57	1389	2.08559	0.836034	0.032842	0.0309397
	GOTERM_BP_FAT	GO:0019752~carboxylic acid metabolic process	49	18.0812	0.00238743	Q2FYM1, Q2FYM2, Q2G2A3, Q2FZS0, Q2FY42, Q2FY43, Q2G0M4, Q2FYY6, Q2FW49, Q2G0Q0, Q2FV20, Q2FWD3, Q2G0Y6, Q2FYN4, Q2FYN7, Q2FY53, Q2G218, Q2FXX8, Q2FWE5, Q2FWA0, Q2G2C1, Q2FYS9, Q2FXI0, Q2FY27, Q2FXM8, Q2FXM9, Q2G028, Q2FZU0, Q2G029, Q2FZY5, Q2FZU1, Q2FZQ3, Q2FZU5, Q2G268, Q2FY60, Q9ZAH5, Q2G1Y5, Q2FXH9, Q2FWD1, Q2G2D7, Q2FZR9, Q2FZ53, Q2FZZ8, Q2FYP0, Q2FY33, Q2FZ54, Q2FY34, Q05615, Q2G030	222	209	1389	1.4669	0.887759	0.0390089	0.0367493
	GOTERM_BP_FAT	GO:0009141~nucleoside triphosphate metabolic process	14	5.16605	0.00296316	Q2FYM1, Q2FY27, Q2G2A3, Q2FXM8, Q2FWD1, Q2FXM9, Q2G218, Q2FZU0, Q2G028, Q2G029, Q2FWD3, Q2G1Y5, Q2G030, Q2FWE8	222	37	1389	2.36742	0.933816	0.0475665	0.0448113
	GOTERM_MF_FAT	GO:0036094~small molecule binding	150	55.3506	9.53646e-11	Q2FYM1, Q2G1K9, Q2G2E5, Q2FWY9, Q2FY43, Q2FZ64, Q2FY40, Q2FZW6, Q2G2M6, Q2FWY1, Q2G1S3, Q2G2U1, Q2FVW3, Q2G1B9, Q2G0Y6, Q2FYN4, Q2FZP6, Q2FWJ3, Q2FY59, Q2FZP4, Q2FXT3, Q2G0R8, Q2FWZ9, Q2G0J1, O05204, Q2FWZ2, Q2FZ70, Q2FZX0, Q2FZG9, Q2FXM5, Q2FXM8, Q2FXM9, Q2FYG0, Q2FXU5, Q2G028, Q2G029, Q2FZY5, Q2G1M8, Q2FZ89, Q2FZQ3, Q2FY66, Q2G1U3, Q2G0S2, Q2G268, Q2FY60, Q2FZ82, Q2FV86, Q2FXU1, Q2FZH5, Q2FXL9,…	241	698	1623	1.44723	5.78863e-08	5.78863e-08	5.54068e-08
	GOTERM_MF_FAT	GO:0016874~ligase activity	39	14.3911	4.53489e-10	Q2G2C1, Q2FY08, Q2FWY9, Q2FY42, Q2FXU5, Q2FY43, Q2FYY6, Q2FZU1, Q2G1M8, Q2FZW6, Q2G2M6, Q2G1S3, Q2FZD8, Q2G268, Q2FZ82, Q2FYH6, Q2G1Y0, Q2G0Y6, Q2FXP7, Q2FZP6, Q2FZ36, Q2FZ37, Q2FXJ0, Q2FXR8, Q2FXJ5, Q2FWH4, Q2FWD1, Q2G0F8, Q2FWF0, Q2FWH3, Q2FXH2, Q2G1R9, Q2FWZ9, Q2FXV9, Q2G296, Q2G235, Q2FZI8, Q2G1Z4, Q2FWE8	241	95	1623	2.76466	2.75268e-07	1.37634e-07	1.31739e-07
	GOTERM_MF_FAT	GO:1901363~heterocyclic compound binding	109	40.2214	2.5347e-09	Q2FYM1, Q2G2E5, Q2FWY9, Q2FY43, Q2FZ64, Q2FZW6, Q2G2M6, Q2G1S3, Q2G2U1, Q2FVW3, Q2G0Y6, Q2FYN4, Q2FZP6, Q2FWJ3, Q2FZP4, Q2FXT3, Q2G0R8, Q2FWZ9, O05204, Q2FWZ2, Q2FXM5, Q2FXM8, Q2FXM9, Q2FYG0, Q2FXU5, Q2FZY5, Q2G1M8, Q2FZ89, Q2FZQ3, Q2FY66, Q2G0S2, Q2G268, Q2FY60, Q2FZ82, Q2FV86, Q2FXU1, Q2FVR9, Q2G2H5, Q2FWD1, Q2FXV6, Q2FYP2, Q2FXV9, Q2FYP0, Q2G274, Q2G032, Q2G1V4, Q2G2P2, Q2FZI8, Q2FZ27, Q2FZS8,…	241	463	1623	1.58543	1.53856e-06	5.12855e-07	4.90887e-07
	GOTERM_MF_FAT	GO:0043167~ion binding	139	51.2915	4.23926e-09	Q2FYM1, Q2G1K9, Q2G2E5, Q2FWY9, Q2FY43, Q2FZ64, Q2FY40, Q2FZW6, Q2G2M6, Q2FWY1, Q2G1S3, Q2G2U1, Q2FVW3, Q2G1B9, Q2G0Y6, Q2FYN4, Q2FZP6, Q2FWJ3, Q2FY59, Q2FZP4, Q2FXT3, Q2G0R8, Q2FWZ9, Q2G0J1, O05204, Q2FWZ2, Q2FZ70, Q2FZX0, Q2FZG9, Q2FXM5, Q2FXM8, Q2FXM9, Q2FYG0, Q2FXU5, Q2G028, Q2G029, Q2FZY5, Q2G1M8, Q2FZ89, Q2G1U3, Q2G0S2, Q2G268, Q2FZ82, Q2FV86, Q2FXU1, Q2FZH5, Q2FXL9, Q2FWB7, Q2FZ16, Q2FWL2,…	241	654	1623	1.43133	2.57323e-06	6.43308e-07	6.15753e-07
	GOTERM_MF_FAT	GO:0043168~anion binding	98	36.1624	1.66113e-08	Q2FYM1, Q2G2E5, Q2FWY9, Q2FY43, Q2FZ64, Q2FZW6, Q2G2M6, Q2G1S3, Q2G2U1, Q2FVW3, Q2G0Y6, Q2FYN4, Q2FZP6, Q2FWJ3, Q2FZP4, Q2FXT3, Q2G0R8, Q2FWZ9, O05204, Q2FWZ2, Q2FXM8, Q2FXM9, Q2FYG0, Q2FXU5, Q2FZY5, Q2G1M8, Q2FZ89, Q2G0S2, Q2G268, Q2FZ82, Q2FV86, Q2FXU1, Q2FVR9, Q2G2H5, Q2FWD1, Q2FXV6, Q2FYP2, Q2FXV9, Q2G274, Q2G1V4, Q2G2P2, Q2FZI8, Q2FZ27, Q2FZS8, Q2G2A3, Q2G2A4, Q2FY08, Q2FYY6, Q2FVS3, Q2FW49,…	241	411	1623	1.60578	1.0083e-05	1.87497e-06	1.79466e-06
	GOTERM_MF_FAT	GO:0017076~purine nucleotide binding	89	32.8413	1.85335e-08	Q2FZS8, Q2FZ27, Q2FY08, Q2G2E5, Q2FWY9, Q2FY43, Q2FZ64, Q2FYY6, Q2FVS3, O06446, Q2FZW6, Q2G2M6, Q2G045, Q2G1S3, Q2G2Q0, Q2G1W4, O52582, Q2G2U1, Q2FV20, Q53727, Q2G046, Q2FYH6, Q2G0Y6, Q2FXP7, Q2FZP6, Q2FWJ3, Q2FWN4, Q2FY15, Q2FZP4, Q2FZ37, Q2G0F8, Q2FWF0, Q2FXH2, Q2FVL8, Q2FXT3, Q2G0R8, Q2FWZ9, O05204, Q2FWZ2, Q2G296, Q2FYZ5, Q2G0N0, Q2G0N1, Q2FWE8, Q2G2C1, Q2FZ49, Q2FXM5, Q2FXQ7, Q2FXM8, Q2FXM9,…	241	360	1623	1.6649	1.12498e-05	1.87497e-06	1.79466e-06
	GOTERM_MF_FAT	GO:1901265~nucleoside phosphate binding	97	35.7934	1.02295e-07	Q2G2E5, Q2FWY9, Q2FY43, Q2FZ64, Q2FZW6, Q2G2M6, Q2G1S3, Q2G2U1, Q2FVW3, Q2G0Y6, Q2FZP6, Q2FWJ3, Q2FZP4, Q2FXT3, Q2G0R8, Q2FWZ9, O05204, Q2FWZ2, Q2FXM5, Q2FXM8, Q2FXM9, Q2FYG0, Q2FXU5, Q2G1M8, Q2FZ89, Q2FZQ3, Q2FY66, Q2G0S2, Q2G268, Q2FY60, Q2FZ82, Q2FXU1, Q2FVR9, Q2G2H5, Q2FWD1, Q2FXV6, Q2FYP2, Q2FXV9, Q2FYP0, Q2G274, Q2G032, Q2G1V4, Q2G2P2, Q2FZI8, Q2FZ27, Q2FZS8, Q2G2A3, Q2FY08, Q2FYY6, Q2FVS3,…	241	418	1623	1.56278	6.20914e-05	7.76166e-06	7.4292e-06
	GOTERM_MF_FAT	GO:0000166~nucleotide binding	97	35.7934	1.02295e-07	Q2G2E5, Q2FWY9, Q2FY43, Q2FZ64, Q2FZW6, Q2G2M6, Q2G1S3, Q2G2U1, Q2FVW3, Q2G0Y6, Q2FZP6, Q2FWJ3, Q2FZP4, Q2FXT3, Q2G0R8, Q2FWZ9, O05204, Q2FWZ2, Q2FXM5, Q2FXM8, Q2FXM9, Q2FYG0, Q2FXU5, Q2G1M8, Q2FZ89, Q2FZQ3, Q2FY66, Q2G0S2, Q2G268, Q2FY60, Q2FZ82, Q2FXU1, Q2FVR9, Q2G2H5, Q2FWD1, Q2FXV6, Q2FYP2, Q2FXV9, Q2FYP0, Q2G274, Q2G032, Q2G1V4, Q2G2P2, Q2FZI8, Q2FZ27, Q2FZS8, Q2G2A3, Q2FY08, Q2FYY6, Q2FVS3,…	241	418	1623	1.56278	6.20914e-05	7.76166e-06	7.4292e-06
	GOTERM_MF_FAT	GO:0097367~carbohydrate derivative binding	83	30.6273	2.37205e-07	Q2FZS8, Q2FZ27, Q2FY08, Q2G2E5, Q2FWY9, Q2FY43, Q2FZ64, Q2FYY6, Q2FVS3, O06446, Q2FZW6, Q2G2M6, Q2G045, Q2G1S3, Q2G2Q0, Q2G1W4, Q2G2U1, Q53727, Q2G046, Q2FYH6, Q2G0Y6, Q2FXP7, Q2FZP6, Q2FWJ3, Q2FWN4, Q2FY15, Q2FZP4, Q2FZ37, Q2G0F8, Q2FWF0, Q2FXH2, Q2FXT3, Q2G0R8, Q2FWZ9, Q2FWZ2, Q2G296, Q2FYZ5, Q2G0N0, Q2G0N1, Q2FWA0, Q2FWE8, Q2G2C1, Q2FZ49, Q2FXQ7, Q2FXM8, Q2FXM9, Q2FYG0, Q2FXU5, Q2FZU0, Q2FXY7,…	241	343	1623	1.62962	0.000143973	1.59981e-05	1.53129e-05
	GOTERM_MF_FAT	GO:0004812~aminoacyl-tRNA ligase activity	14	5.16605	3.53998e-07	Q2FXP7, Q2FXR8, Q2FXJ5, Q2G0F8, Q2FY08, Q2FXH2, Q2G1R9, Q2FXU5, Q2FXV9, Q2G2M6, Q2FZD8, Q2FZ82, Q2FYH6, Q2G1Z4	241	20	1623	4.71411	0.000214854	1.95343e-05	1.86975e-05
	GOTERM_MF_FAT	GO:0016875~ligase activity, forming carbon-oxygen bonds	14	5.16605	3.53998e-07	Q2FXP7, Q2FXR8, Q2FXJ5, Q2G0F8, Q2FY08, Q2FXH2, Q2G1R9, Q2FXU5, Q2FXV9, Q2G2M6, Q2FZD8, Q2FZ82, Q2FYH6, Q2G1Z4	241	20	1623	4.71411	0.000214854	1.95343e-05	1.86975e-05
	GOTERM_MF_FAT	GO:0035639~purine ribonucleoside triphosphate binding	77	28.4133	8.56132e-07	Q2FZS8, Q2FZ27, Q2FY08, Q2G2E5, Q2FWY9, Q2FY43, Q2FZ64, Q2FYY6, Q2FVS3, O06446, Q2FZW6, Q2G2M6, Q2G045, Q2G1S3, Q2G2Q0, Q2G1W4, Q2G2U1, Q53727, Q2G046, Q2FYH6, Q2G0Y6, Q2FXP7, Q2FZP6, Q2FWJ3, Q2FWN4, Q2FY15, Q2FZP4, Q2FZ37, Q2G0F8, Q2FWF0, Q2FXH2, Q2FXT3, Q2G0R8, Q2FWZ9, Q2FWZ2, Q2G296, Q2FYZ5, Q2G0N0, Q2G0N1, Q2FWE8, Q2G2C1, Q2FZ49, Q2FXQ7, Q2FXM8, Q2FXM9, Q2FYG0, Q2FXU5, Q2FXY7, Q2FZU1, Q2FYS5,…	241	318	1623	1.63067	0.000519537	4.3306e-05	4.14511e-05
	GOTERM_MF_FAT	GO:0032555~purine ribonucleotide binding	77	28.4133	1.49955e-06	Q2FZS8, Q2FZ27, Q2FY08, Q2G2E5, Q2FWY9, Q2FY43, Q2FZ64, Q2FYY6, Q2FVS3, O06446, Q2FZW6, Q2G2M6, Q2G045, Q2G1S3, Q2G2Q0, Q2G1W4, Q2G2U1, Q53727, Q2G046, Q2FYH6, Q2G0Y6, Q2FXP7, Q2FZP6, Q2FWJ3, Q2FWN4, Q2FY15, Q2FZP4, Q2FZ37, Q2G0F8, Q2FWF0, Q2FXH2, Q2FXT3, Q2G0R8, Q2FWZ9, Q2FWZ2, Q2G296, Q2FYZ5, Q2G0N0, Q2G0N1, Q2FWE8, Q2G2C1, Q2FZ49, Q2FXQ7, Q2FXM8, Q2FXM9, Q2FYG0, Q2FXU5, Q2FXY7, Q2FZU1, Q2FYS5,…	241	322	1623	1.61041	0.000909815	7.00176e-05	6.70185e-05
	GOTERM_MF_FAT	GO:0032553~ribonucleotide binding	79	29.1513	1.63101e-06	Q2FZS8, Q2FZ27, Q2FY08, Q2G2E5, Q2FWY9, Q2FY43, Q2FZ64, Q2FYY6, Q2FVS3, O06446, Q2FZW6, Q2G2M6, Q2G045, Q2G1S3, Q2G2Q0, Q2G1W4, Q2G2U1, Q53727, Q2G046, Q2FYH6, Q2G0Y6, Q2FXP7, Q2FZP6, Q2FWJ3, Q2FWN4, Q2FY15, Q2FZP4, Q2FZ37, Q2G0F8, Q2FWF0, Q2FXH2, Q2FXT3, Q2G0R8, Q2FWZ9, Q2FWZ2, Q2G296, Q2FYZ5, Q2G0N0, Q2G0N1, Q2FWE8, Q2G2C1, Q2FZ49, Q2FXQ7, Q2FXM8, Q2FXM9, Q2FYG0, Q2FXU5, Q2FXY7, Q2FZU1, Q2FYS5,…	241	334	1623	1.59288	0.000989536	7.07161e-05	6.7687e-05
	GOTERM_MF_FAT	GO:0030554~adenyl nucleotide binding	77	28.4133	5.66388e-06	Q2FZS8, Q2FY08, Q2G2E5, Q2FWY9, Q2FY43, Q2FZ64, Q2FYY6, Q2FVS3, O06446, Q2FZW6, Q2G2M6, Q2G045, Q2G2Q0, Q2G1W4, O52582, Q2G2U1, Q2FV20, Q53727, Q2G046, Q2FYH6, Q2G0Y6, Q2FXP7, Q2FZP6, Q2FWJ3, Q2FWN4, Q2FY15, Q2FZ37, Q2G0F8, Q2FWF0, Q2FXH2, Q2FVL8, Q2FXT3, Q2G0R8, Q2FWZ9, O05204, Q2FWZ2, Q2G296, Q2FYZ5, Q2FWE8, Q2G2C1, Q2FZ49, Q2FXM5, Q2FXQ7, Q2FXM8, Q2FXM9, Q2FXU5, Q2FZU1, Q2FYS5, Q2G1M8, Q2FZQ3,…	241	332	1623	1.5619	0.00343208	0.000229198	0.000219381
	GOTERM_MF_FAT	GO:0005524~ATP binding	65	23.9852	0.000148859	Q2FZS8, Q2FY08, Q2G2E5, Q2FWY9, Q2FY43, Q2FZ64, Q2FYY6, Q2FVS3, O06446, Q2FZW6, Q2G2M6, Q2G045, Q2G2Q0, Q2G1W4, Q2G2U1, Q53727, Q2G046, Q2FYH6, Q2G0Y6, Q2FXP7, Q2FZP6, Q2FWJ3, Q2FWN4, Q2FY15, Q2FZ37, Q2G0F8, Q2FWF0, Q2FXH2, Q2FXT3, Q2G0R8, Q2FWZ9, Q2FWZ2, Q2G296, Q2FYZ5, Q2FWE8, Q2G2C1, Q2FZ49, Q2FXQ7, Q2FXM8, Q2FXM9, Q2FXU5, Q2FZU1, Q2FYS5, Q2G1M8, Q2FZD8, Q2G0S2, Q2FZ82, Q2G2H5, Q2FXJ0, Q2FXR8,…	241	290	1623	1.50944	0.0864013	0.00564732	0.00540543
	GOTERM_MF_FAT	GO:0046872~metal ion binding	72	26.5683	0.000168017	Q2FZK0, Q2G1K9, Q2FYQ9, Q2FZ29, Q2FZ20, Q2FY43, Q2FY40, Q2FYY6, Q2FW49, O06446, Q2G2M6, Q2FYQ2, Q2FWY1, Q2G045, Q2G1S3, Q2G1W4, Q2G046, Q2G1B9, Q2FWD3, Q2FXP7, Q2FZP6, Q2FY59, Q2FZ37, Q2FVL8, Q2FWZ9, Q2G0N5, Q2G0J1, Q2FWZ2, Q2FZ70, Q2FZX0, Q2FWE5, Q2FZG9, Q2G2C1, Q2FYS9, Q2FXM5, Q2FXQ7, Q2FXM8, Q2FXM9, P0C0V7, Q2G028, Q2G029, Q2FYS5, Q2FVM2, Q2G0G1, Q2FVM1, Q2G064, Q2G1U3, Q2FZD8, Q2G0S2, Q2G268,…	241	332	1623	1.46048	0.096966	0.00599921	0.00574224
	GOTERM_MF_FAT	GO:0043169~cation binding	73	26.9373	0.000230935	Q2FZK0, Q2FYM1, Q2G1K9, Q2FYQ9, Q2FZ29, Q2FZ20, Q2FY43, Q2FY40, Q2FYY6, Q2FW49, O06446, Q2G2M6, Q2FYQ2, Q2FWY1, Q2G045, Q2G1S3, Q2G1W4, Q2G046, Q2G1B9, Q2FWD3, Q2FXP7, Q2FZP6, Q2FY59, Q2FZ37, Q2FVL8, Q2FWZ9, Q2G0N5, Q2G0J1, Q2FWZ2, Q2FZ70, Q2FZX0, Q2FWE5, Q2FZG9, Q2G2C1, Q2FYS9, Q2FXM5, Q2FXQ7, Q2FXM8, Q2FXM9, P0C0V7, Q2G028, Q2G029, Q2FYS5, Q2FVM2, Q2G0G1, Q2FVM1, Q2G064, Q2G1U3, Q2FZD8, Q2G0S2,…	241	341	1623	1.44168	0.13081	0.0074018	0.00708476
	GOTERM_MF_FAT	GO:0032559~adenyl ribonucleotide binding	65	23.9852	0.000231687	Q2FZS8, Q2FY08, Q2G2E5, Q2FWY9, Q2FY43, Q2FZ64, Q2FYY6, Q2FVS3, O06446, Q2FZW6, Q2G2M6, Q2G045, Q2G2Q0, Q2G1W4, Q2G2U1, Q53727, Q2G046, Q2FYH6, Q2G0Y6, Q2FXP7, Q2FZP6, Q2FWJ3, Q2FWN4, Q2FY15, Q2FZ37, Q2G0F8, Q2FWF0, Q2FXH2, Q2FXT3, Q2G0R8, Q2FWZ9, Q2FWZ2, Q2G296, Q2FYZ5, Q2FWE8, Q2G2C1, Q2FZ49, Q2FXQ7, Q2FXM8, Q2FXM9, Q2FXU5, Q2FZU1, Q2FYS5, Q2G1M8, Q2FZD8, Q2G0S2, Q2FZ82, Q2G2H5, Q2FXJ0, Q2FXR8,…	241	294	1623	1.48891	0.131207	0.0074018	0.00708476
	GOTERM_MF_FAT	GO:0016616~oxidoreductase activity, acting on the CH-OH group of donors, NAD or NADP as acceptor	17	6.27306	0.000370636	Q2FXM5, Q2G1K9, Q2G2D7, Q2G218, Q2FZ53, Q2G0G1, Q2FW57, Q2FY66, Q05615, Q2FY60, Q2FV20, Q2G1M1, Q2G069, Q2G1B9, Q2FXE2, Q2G1Y5, Q2G1W0	241	45	1623	2.54412	0.201498	0.0112488	0.010767
	GOTERM_MF_FAT	GO:0097159~organic cyclic compound binding	138	50.9225	0.000493307	Q2FYM1, Q2G2E5, Q2FWY9, Q2FY43, Q2FZ64, Q2FY46, Q2FZW6, Q2G2M6, Q2G1S3, Q2G2U1, Q2FVW3, Q2G0Y6, P60611, Q2FYN4, Q2FZP6, Q2FWJ3, Q2FZP4, Q2FWJ5, Q2FXT3, Q2G0R8, Q2FWZ9, Q2G0J1, O05204, Q2FWZ2, Q2FZG9, Q2FXM5, Q2FXM3, Q2FXM8, Q2FXM9, Q2FYG0, Q2FXU5, Q2FZY5, Q2G1M8, Q2FZ89, Q2FZQ3, Q2FY66, Q2G0S2, Q2G268, Q2FY60, Q2G0S7, Q2FZ82, Q2FV86, Q2FXU1, Q2FYF9, Q2G0S0, Q2FZ17, Q2G2H4, Q2FVR9, Q2G2H5, Q2FXN9,…	241	764	1623	1.21643	0.25882	0.0142589	0.0136482
	GOTERM_MF_FAT	GO:0032561~guanyl ribonucleotide binding	13	4.79705	0.000605263	Q2FZ27, Q2G2D0, Q2FZP4, Q2FYG0, Q2FXY7, Q2FZ89, Q2FXY0, Q2G1S3, Q2G1Y6, Q2G115, Q2FXU1, Q2G0N0, Q2G0N1	241	30	1623	2.91826	0.307541	0.0151977	0.0145468
	GOTERM_MF_FAT	GO:0005525~GTP binding	13	4.79705	0.000605263	Q2FZ27, Q2G2D0, Q2FZP4, Q2FYG0, Q2FXY7, Q2FZ89, Q2FXY0, Q2G1S3, Q2G1Y6, Q2G115, Q2FXU1, Q2G0N0, Q2G0N1	241	30	1623	2.91826	0.307541	0.0151977	0.0145468
	GOTERM_MF_FAT	GO:0019001~guanyl nucleotide binding	13	4.79705	0.000605263	Q2FZ27, Q2G2D0, Q2FZP4, Q2FYG0, Q2FXY7, Q2FZ89, Q2FXY0, Q2G1S3, Q2G1Y6, Q2G115, Q2FXU1, Q2G0N0, Q2G0N1	241	30	1623	2.91826	0.307541	0.0151977	0.0145468
	GOTERM_MF_FAT	GO:0140098~catalytic activity, acting on RNA	26	9.5941	0.000628486	Q2FY08, Q2FWY9, Q2FXU5, Q2FZ20, Q2FZ68, Q2G2M6, P60393, Q2FZD8, Q2FZ82, Q2FYH6, Q2FXP7, Q2FY15, Q2FXR8, Q2FXJ5, Q2FWD0, Q2G0F8, Q2FZ19, Q2FXH2, Q2G1R9, Q2G0N5, Q2FW32, Q2FXV9, Q2FZE0, P47768, Q2FZG9, Q2G1Z4	241	89	1623	1.96736	0.317239	0.0151977	0.0145468
	GOTERM_MF_FAT	GO:0016879~ligase activity, forming carbon-nitrogen bonds	17	6.27306	0.000650974	Q2FZP6, Q2FXJ0, Q2FWH4, Q2FWD1, Q2FWH3, Q2FWY9, Q2FY43, Q2FWZ9, Q2FZU1, Q2FYY6, Q2G1M8, Q2G1S3, Q2G296, Q2G235, Q2G268, Q2G0Y6, Q2FZI8	241	47	1623	2.43586	0.326502	0.0151977	0.0145468
	GOTERM_MF_FAT	GO:0016614~oxidoreductase activity, acting on CH-OH group of donors	17	6.27306	0.00109563	Q2FXM5, Q2G1K9, Q2G2D7, Q2G218, Q2FZ53, Q2G0G1, Q2FW57, Q2FY66, Q05615, Q2FY60, Q2FV20, Q2G1M1, Q2G069, Q2G1B9, Q2FXE2, Q2G1Y5, Q2G1W0	241	49	1623	2.33644	0.485939	0.0246314	0.0235764
	GOTERM_MF_FAT	GO:0140640~catalytic activity, acting on a nucleic acid	40	14.7601	0.00125198	Q2FZ49, Q2FY08, Q2FWY9, Q2FXU5, Q2FZ20, Q2G2S7, Q2FYS5, Q2FY46, Q2FZ68, Q2G2M6, P60393, Q2G2Q0, Q2FZD8, Q2FZ82, Q53727, Q2G046, Q2FYH6, Q2G1Y0, Q2FXP7, Q2G2H4, Q2FY15, Q2FXR8, Q2FXJ5, Q2FXN9, Q2FWD0, Q2G0F8, Q2FZ19, Q2FXH2, Q2FXT3, Q2G1R9, Q2G0R8, Q2G0N5, Q2FW32, Q2FXV9, Q2G0X6, Q2G274, Q2FZE0, P47768, Q2FZG9, Q2G1Z4	241	167	1623	1.61304	0.532533	0.0271411	0.0259785
	GOTERM_MF_FAT	GO:0140101~catalytic activity, acting on a tRNA	16	5.90406	0.00159442	Q2FXP7, Q2FXR8, Q2FXJ5, Q2G0F8, Q2FY08, Q2FXH2, Q2G1R9, Q2FWY9, Q2FXU5, Q2FXV9, Q2FZ68, Q2G2M6, Q2FZD8, Q2FZ82, Q2FYH6, Q2G1Z4	241	46	1623	2.34241	0.620381	0.033373	0.0319435
	GOTERM_MF_FAT	GO:0050661~NADP binding	9	3.32103	0.00512654	O52582, Q2FVR9, Q2G032, Q2FY60, Q2FV20, Q2FVL8, Q2FZQ3, Q2FY66, Q2FYP0	241	20	1623	3.0305	0.955835	0.103727	0.099284
	GOTERM_CC_FAT	GO:0005829~cytosol	83	30.6273	3.51118e-06	Q2FYM1, Q2FYM2, Q2G2A4, Q2FZ29, Q2FZ20, Q2FZ64, O06446, Q2FZ68, Q2FZ65, Q2G2M6, Q2G045, Q2G1W4, Q2G0Q0, Q53727, Q2FWD3, Q2G0Y6, Q2G041, P60611, Q2FWN4, P0A0B7, Q2FZ36, Q2FY15, Q2G0J8, Q2FZP4, Q2FZ37, Q2G1D8, Q2FXH2, Q2FWJ5, Q2FXX8, Q2FVX8, Q2FW57, O05204, Q2G0N9, Q2FYZ5, Q2G0N0, Q2G0N1, Q2FWE5, Q2FWA0, Q2FYS9, Q2FXI0, Q2FXQ7, Q2FXM8, Q2FXM9, P0C0V7, Q2G028, Q2FZU0, Q2G029, Q2FY66, Q2G0K5, Q2G1Y6,…	108	342	598	1.34378	0.000284366	0.000284406	0.000284406
	KEGG_PATHWAY	sao01100:Metabolic pathways	127	46.8635	1.08501e-09	Q2FYM1, Q2FY48, Q2G1C0, Q2FYM2, Q2G1K9, Q2FWY9, Q2FY42, Q2FY43, Q2FZ68, Q2FZW6, Q2G0Y9, Q2G1S3, Q2G0Q0, Q2G124, Q2G1B9, Q2G0Y6, Q2FYN4, Q2FZP6, Q2G0J8, Q2G1D8, Q2FYN7, Q2FY53, Q2FV76, Q2G0J0, Q2FWZ9, Q2FVX8, Q2G0J1, Q2FWZ2, Q2FZ70, Q2FWA0, Q2FXM3, Q2FXM8, Q2FXM9, Q2FV02, Q2G028, Q2G029, Q2FZY5, Q2G1M8, Q2FZQ3, Q2FY66, Q2G0K5, Q2G0K6, Q2FWB8, Q2G0S2, Q2G268, Q2FY60, Q2FV86, Q2FXU1, Q2FVR9, Q2FWD1,…	175	521	1005	1.39989	1.03076e-07	9.52625e-08	8.82431e-08
	KEGG_PATHWAY	sao01120:Microbial metabolism in diverse environments	51	18.8192	2.00553e-09	Q2FYM1, Q2FYM2, Q2G1K9, Q2G2A3, Q2G2A4, Q2FY42, Q2FY43, Q2FYY6, Q2G124, Q2FWD3, Q2FVB2, Q2G283, Q2FWD6, Q2FYN4, Q2FZ36, Q2FZ37, Q2G1D8, Q2FVL8, Q2G218, Q2G0J0, Q2G296, Q2FWE5, Q2G2A5, Q2G2C1, Q2FYS9, Q2FXI0, Q2FXM3, Q2FY27, Q2FXM8, Q2FXM9, Q2G028, Q2FZU0, Q2G029, Q2FVM2, Q2FY66, Q2G0G1, Q2FVM1, Q2G0K6, Q2FZU5, Q2G0S2, Q2FY60, Q2G1Y5, Q2FXH9, Q2FYT8, Q2G239, Q2FYP0, Q2FXR3, Q2FXR4, Q2G032, Q2FXE8,…	175	135	1005	2.16952	1.90525e-07	9.52625e-08	8.82431e-08
	KEGG_PATHWAY	sao01200:Carbon metabolism	34	12.5461	1.07049e-07	Q2G2C1, Q2FYS9, Q2FXM5, Q2FYM1, Q2FY27, Q2FYM2, Q2FXM8, Q2G2A3, Q2FXM9, Q2G2A4, Q2FY42, Q2FY43, Q2FZU0, Q2G028, Q2G029, Q2FY66, Q2G0K6, Q2G0S2, Q2FY60, Q2G124, Q2FWD3, Q2FZ36, Q2FYT8, Q2FZ37, Q2FZZ8, Q2G0J0, Q2FY33, Q2FY34, Q2G032, Q2G296, Q2FWE5, Q2G2A5, Q2FXE8, Q2G030	175	80	1005	2.44071	1.01696e-05	3.38988e-06	3.1401e-06
	KEGG_PATHWAY	sao00010:Glycolysis / Gluconeogenesis	20	7.38007	2.33559e-06	Q2FYL0, Q2G1K9, Q2FY27, Q2G2A3, Q2FXM8, Q2G2A4, Q2FXM9, Q2G1G8, Q2G218, Q2FZU0, Q2G028, Q2G029, Q2G0G1, Q2G032, Q2G2A5, Q2FWD3, Q2FVB2, Q2G1Y5, Q2G030, Q2FWD6	175	38	1005	3.02256	0.000221857	5.54703e-05	5.1383e-05
	KEGG_PATHWAY	sao01110:Biosynthesis of secondary metabolites	69	25.4613	5.49188e-05	Q2FYM1, Q2FY48, Q2FYM2, Q2G1K9, Q2G2A3, Q2G2A4, Q2FY42, Q2FY43, Q2G0M4, Q2FW49, Q2G0Y9, Q2G1W4, Q2FV20, Q2G124, Q2FWD3, Q2FVB2, Q2G283, Q2FWD6, Q2FYN4, Q2FZ36, Q2FZ37, Q2FYN7, Q2FY53, Q2G218, Q2FV76, Q2G0J1, Q2FWZ2, Q2FWE5, Q2G2A5, Q2FYS9, Q2FY27, Q2FXM8, Q2FXM9, Q2G028, Q2FZU0, Q2G029, Q2FZU1, Q2G1M8, Q2FZQ3, Q2FY66, Q2G0K5, Q2G0G1, Q2FWB8, Q2G2S0, Q2G0S2, Q2FY60, Q2G1M1, Q2G1Y5, Q2FVR9, Q2FYT8,…	175	268	1005	1.47857	0.00520384	0.00104346	0.000966571
	KEGG_PATHWAY	sao00030:Pentose phosphate pathway	12	4.42804	0.000222519	Q2FYT8, Q2G0S2, Q2G224, Q2FXM8, Q2FY60, Q2FZU0, Q2FVB2, Q2FWD3, Q2FXE8, Q2FY66, Q2G0K6	175	21	1005	3.28163	0.0209198	0.00352322	0.00326362
	KEGG_PATHWAY	sao00620:Pyruvate metabolism	17	6.27306	0.00116091	Q2G2C1, Q2FXM5, Q2G1K9, Q2G2A3, Q2G2A4, Q2G1D8, Q2FXM9, Q2FY42, Q2FY43, Q2G218, Q2G0J0, Q2G0G1, Q2FV86, Q2G124, Q2G2A5, Q2G1Y5, Q2FWD6	175	43	1005	2.27043	0.10448	0.0157552	0.0145943
