# Supplementary material for: Proteomic and metabolomic responses of priority bacterial pathogens to subinhibitory concentration of antibiotics
Source: NPJ Antimicrob Resist. 2025 Sep 16;3:80. doi: 10.1038/s44259-025-00147-7 (PMC12441150; doi:10.1038/s44259-025-00147-7)
Supplement: Supplementary file 6 — Supplementary data 5 [file 44259_2025_147_MOESM6_ESM.xlsx]

## Sheet: NCTC13169_chloramphenicol
Supplementary data 5.1 Summary of Enterococcus faecium NCTC13169 chloramphenicol-responsive proteins with RefSeq accessions mapped to a corresponding UniProt, STRING, KO, functional annotation and domain accessions
Functional groups1	RefSeq ID2	RefSeq protein description	log2FC	KO identifier	STRINGDB canonical name	STRINGDB display name	STRING DB Singleton	Assigned UniProt ID	UniProt protein name3	UniProt organism3	UniProt function3	EC number3	Pathway3	Catalytic activity3	Gene Ontology (biological process)3	Gene Ontology (cellular component)3	Gene Ontology (molecular function)3	Gene Ontology IDs3	InterPro3
Protein folding and repair	WP_002287167.1	peptidylprolyl isomerase [Enterococcus]	-1.2344	K03768	A0A132P3Y6	ppi	TRUE	A0A132P3Y6	Peptidyl-prolyl cis-trans isomerase (PPIase) (EC 5.2.1.8)	Enterococcus faecium (Streptococcus faecium)	FUNCTION: PPIases accelerate the folding of proteins. It catalyzes the cis-trans isomerization of proline imidic peptide bonds in oligopeptides. {ECO:0000256|ARBA:ARBA00002388, ECO:0000256|RuleBase:RU363019}.	5.2.1.8		CATALYTIC ACTIVITY: Reaction=[protein]-peptidylproline (omega=180) = [protein]-peptidylproline (omega=0); Xref=Rhea:RHEA:16237, Rhea:RHEA-COMP:10747, Rhea:RHEA-COMP:10748, ChEBI:CHEBI:83833, ChEBI:CHEBI:83834; EC=5.2.1.8; Evidence={ECO:0000256|RuleBase:RU363019};	protein folding [GO:0006457]		peptidyl-prolyl cis-trans isomerase activity [GO:0003755]	GO:0003755; GO:0006457	IPR029000;IPR024936;IPR020892;IPR002130;IPR044666;
	WP_002290607.1	chaperonin GroEL [Enterococcus]	-1.8901	K04077	A0A132Z3A5	groEL		A0A132P4I1	Chaperonin GroEL (EC 5.6.1.7) (60 kDa chaperonin) (Chaperonin-60) (Cpn60)	Enterococcus faecium (Streptococcus faecium)	FUNCTION: Together with its co-chaperonin GroES, plays an essential role in assisting protein folding. The GroEL-GroES system forms a nano-cage that allows encapsulation of the non-native substrate proteins and provides a physical environment optimized to promote and accelerate protein folding. {ECO:0000256|HAMAP-Rule:MF_00600, ECO:0000256|RuleBase:RU000419}.	5.6.1.7		CATALYTIC ACTIVITY: Reaction=ATP + H2O + a folded polypeptide = ADP + phosphate + an unfolded polypeptide.; EC=5.6.1.7; Evidence={ECO:0000256|HAMAP-Rule:MF_00600};	protein refolding [GO:0042026]	cytoplasm [GO:0005737]	ATP binding [GO:0005524]; ATP-dependent protein folding chaperone [GO:0140662]; isomerase activity [GO:0016853]; unfolded protein binding [GO:0051082]	GO:0005524; GO:0005737; GO:0016853; GO:0042026; GO:0051082; GO:0140662	IPR018370;IPR001844;IPR002423;IPR027409;IPR027413;IPR027410;
	WP_002292134.1	molecular chaperone DnaK [Enterococcus]	-1.1255	K04043	A0A132P9J8	dnaK		A0A132P9J8	Chaperone protein DnaK (HSP70) (Heat shock 70 kDa protein) (Heat shock protein 70)	Enterococcus faecium (Streptococcus faecium)	FUNCTION: Acts as a chaperone. {ECO:0000256|ARBA:ARBA00002290, ECO:0000256|HAMAP-Rule:MF_00332}.						ATP binding [GO:0005524]; ATP-dependent protein folding chaperone [GO:0140662]; unfolded protein binding [GO:0051082]	GO:0005524; GO:0051082; GO:0140662	IPR043129;IPR012725;IPR018181;IPR029048;IPR029047;IPR013126;
	WP_002287081.1	pyroglutamyl-peptidase I [Enterococcus]	-1.1729	K01304	A0A132Z003	pcp	TRUE	A0A132Z003	Pyrrolidone-carboxylate peptidase (EC 3.4.19.3) (5-oxoprolyl-peptidase) (Pyroglutamyl-peptidase I) (PGP-I) (Pyrase)	Enterococcus faecium (Streptococcus faecium)	FUNCTION: Removes 5-oxoproline from various penultimate amino acid residues except L-proline. {ECO:0000256|ARBA:ARBA00002280, ECO:0000256|HAMAP-Rule:MF_00417}.	3.4.19.3		CATALYTIC ACTIVITY: Reaction=Release of an N-terminal pyroglutamyl group from a polypeptide, the second amino acid generally not being Pro.; EC=3.4.19.3; Evidence={ECO:0000256|ARBA:ARBA00001770, ECO:0000256|HAMAP-Rule:MF_00417, ECO:0000256|PROSITE-ProRule:PRU10076};	proteolysis [GO:0006508]	cytosol [GO:0005829]	pyroglutamyl-peptidase activity [GO:0016920]	GO:0005829; GO:0006508; GO:0016920	IPR000816;IPR016125;IPR036440;IPR029762;IPR033694;IPR033693;
	WP_002288119.1	peptide-methionine (S)-S-oxide reductase MsrA [Enterococcus]	-4.2358	K07304	A0A132ZDF0	msrA-3		A0A132ZDF0	Peptide methionine sulfoxide reductase MsrA (Protein-methionine-S-oxide reductase) (EC 1.8.4.11) (Peptide-methionine (S)-S-oxide reductase) (Peptide Met(O) reductase)	Enterococcus faecium (Streptococcus faecium)	FUNCTION: Has an important function as a repair enzyme for proteins that have been inactivated by oxidation. Catalyzes the reversible oxidation-reduction of methionine sulfoxide in proteins to methionine. {ECO:0000256|HAMAP-Rule:MF_01401}.	1.8.4.11		CATALYTIC ACTIVITY: Reaction=[thioredoxin]-disulfide + H2O + L-methionine = [thioredoxin]-dithiol + L-methionine (S)-S-oxide; Xref=Rhea:RHEA:19993, Rhea:RHEA-COMP:10698, Rhea:RHEA-COMP:10700, ChEBI:CHEBI:15377, ChEBI:CHEBI:29950, ChEBI:CHEBI:50058, ChEBI:CHEBI:57844, ChEBI:CHEBI:58772; EC=1.8.4.11; Evidence={ECO:0000256|ARBA:ARBA00001063, ECO:0000256|HAMAP-Rule:MF_01401}; CATALYTIC ACTIVITY: Reac…	protein modification process [GO:0036211]		peptide-methionine (S)-S-oxide reductase activity [GO:0008113]	GO:0008113; GO:0036211	IPR002569;IPR036509;
	WP_002296525.1	nucleotide exchange factor GrpE [Enterococcus]	-2.2269	K03687	A0A133CK50	grpE		A0A133CK50	Protein GrpE (HSP-70 cofactor)	Enterococcus faecium (Streptococcus faecium)	FUNCTION: Participates actively in the response to hyperosmotic and heat shock by preventing the aggregation of stress-denatured proteins, in association with DnaK and GrpE. It is the nucleotide exchange factor for DnaK and may function as a thermosensor. Unfolded proteins bind initially to DnaJ; upon interaction with the DnaJ-bound protein, DnaK hydrolyzes its bound ATP, resulting in the formati…				protein folding [GO:0006457]	cytoplasm [GO:0005737]	adenyl-nucleotide exchange factor activity [GO:0000774]; protein homodimerization activity [GO:0042803]; protein-folding chaperone binding [GO:0051087]	GO:0000774; GO:0005737; GO:0006457; GO:0042803; GO:0051087	IPR000740;IPR013805;IPR009012;
	WP_002294252.1	peptide-methionine (R)-S-oxide reductase MsrB [Enterococcus]	-2.162	K07305	A0A133CQI2	msrB		A0A133CQI2	Peptide methionine sulfoxide reductase MsrB (EC 1.8.4.12) (Peptide-methionine (R)-S-oxide reductase)	Enterococcus faecium (Streptococcus faecium)		1.8.4.12		CATALYTIC ACTIVITY: Reaction=[thioredoxin]-disulfide + H2O + L-methionyl-[protein] = [thioredoxin]-dithiol + L-methionyl-(R)-S-oxide-[protein]; Xref=Rhea:RHEA:24164, Rhea:RHEA-COMP:10698, Rhea:RHEA-COMP:10700, Rhea:RHEA-COMP:12313, Rhea:RHEA-COMP:12314, ChEBI:CHEBI:15377, ChEBI:CHEBI:16044, ChEBI:CHEBI:29950, ChEBI:CHEBI:45764, ChEBI:CHEBI:50058; EC=1.8.4.12; Evidence={ECO:0000256|ARBA:ARBA000017…	protein repair [GO:0030091]; response to oxidative stress [GO:0006979]	cytoplasm [GO:0005737]	peptide-methionine (R)-S-oxide reductase activity [GO:0033743]	GO:0005737; GO:0006979; GO:0030091; GO:0033743	IPR028427;IPR002579;IPR011057;
	WP_002288862.1	co-chaperone GroES [Bacteria]	-1.6719	K04078	Q5QHP6	groES		Q5QHP6	Co-chaperonin GroES (10 kDa chaperonin) (Chaperonin-10) (Cpn10)	Enterococcus faecium (Streptococcus faecium)	FUNCTION: Together with the chaperonin GroEL, plays an essential role in assisting protein folding. The GroEL-GroES system forms a nano-cage that allows encapsulation of the non-native substrate proteins and provides a physical environment optimized to promote and accelerate protein folding. GroES binds to the apical surface of the GroEL ring, thereby capping the opening of the GroEL channel. {EC…				chaperone cofactor-dependent protein refolding [GO:0051085]	cytoplasm [GO:0005737]	ATP binding [GO:0005524]; metal ion binding [GO:0046872]; protein folding chaperone [GO:0044183]; protein-folding chaperone binding [GO:0051087]; unfolded protein binding [GO:0051082]	GO:0005524; GO:0005737; GO:0044183; GO:0046872; GO:0051082; GO:0051085; GO:0051087	IPR020818;IPR037124;IPR018369;IPR011032;
	WP_002288397.1	peptide-methionine (S)-S-oxide reductase MsrA [Enterococcus]	-2.7735	K07304	A0A132P2R6	msrA		A0A132P2R6	Peptide methionine sulfoxide reductase MsrA (Protein-methionine-S-oxide reductase) (EC 1.8.4.11) (Peptide-methionine (S)-S-oxide reductase) (Peptide Met(O) reductase)	Enterococcus faecium (Streptococcus faecium)	FUNCTION: Has an important function as a repair enzyme for proteins that have been inactivated by oxidation. Catalyzes the reversible oxidation-reduction of methionine sulfoxide in proteins to methionine. {ECO:0000256|HAMAP-Rule:MF_01401}.	1.8.4.11		CATALYTIC ACTIVITY: Reaction=[thioredoxin]-disulfide + H2O + L-methionine = [thioredoxin]-dithiol + L-methionine (S)-S-oxide; Xref=Rhea:RHEA:19993, Rhea:RHEA-COMP:10698, Rhea:RHEA-COMP:10700, ChEBI:CHEBI:15377, ChEBI:CHEBI:29950, ChEBI:CHEBI:50058, ChEBI:CHEBI:57844, ChEBI:CHEBI:58772; EC=1.8.4.11; Evidence={ECO:0000256|ARBA:ARBA00001063, ECO:0000256|HAMAP-Rule:MF_01401}; CATALYTIC ACTIVITY: Reac…	protein modification process [GO:0036211]		peptide-methionine (S)-S-oxide reductase activity [GO:0008113]	GO:0008113; GO:0036211	IPR002569;IPR036509;
Transcriptional regulators	WP_002291653.1	catabolite control protein A [Enterococcus]	1.1885	K02529	A0A133CMF3	ccpA	TRUE	A0A133CMF3	Catabolite control protein A	Enterococcus faecium (Streptococcus faecium)	FUNCTION: Global transcriptional regulator of carbon catabolite repression (CCR) and carbon catabolite activation (CCA), which ensures optimal energy usage under diverse conditions. {ECO:0000256|RuleBase:RU368079}.				regulation of DNA-templated transcription [GO:0006355]		DNA binding [GO:0003677]	GO:0003677; GO:0006355	IPR006377;IPR000843;IPR046335;IPR010982;IPR028082;
	WP_104858923.1	Rha family transcriptional regulator [Enterococcus]	5.0422	N/A	N/A	AOM16247.1	TRUE	A0A2C9XQH7	Phage anti-repressor protein	Enterococcus sp. 10A9_DIV0425									IPR018878;IPR014054;
	WP_002289542.1	transcriptional repressor [Bacteria]	-1.2348	K09825	A0A132P370	perR	TRUE	A0A132P370	Fur family transcriptional regulator (Peptide ABC transporter substrate-binding protein) (Transcriptional repressor)	Enterococcus faecium (Streptococcus faecium)					negative regulation of DNA-templated transcription [GO:0045892]; regulation of secondary metabolite biosynthetic process [GO:1900376]		DNA-binding transcription factor activity [GO:0003700]; transcription cis-regulatory region binding [GO:0000976]; zinc ion binding [GO:0008270]	GO:0000976; GO:0003700; GO:0008270; GO:0045892; GO:1900376	IPR002481;IPR043135;IPR036388;IPR036390;
	WP_002296384.1	transcriptional regulator SpxA [Bacteria]	-5.9725	K16509	A0A132P4N4	spxA	TRUE	A0A132P4N4	Global transcriptional regulator Spx	Enterococcus faecium (Streptococcus faecium)	FUNCTION: Global transcriptional regulator that plays a key role in stress response and exerts either positive or negative regulation of genes. Acts by interacting with the C-terminal domain of the alpha subunit of the RNA polymerase (RNAP). This interaction can enhance binding of RNAP to the promoter region of target genes and stimulate their transcription, or block interaction of RNAP with acti…				negative regulation of DNA-templated transcription [GO:0045892]	cytoplasm [GO:0005737]		GO:0005737; GO:0045892	IPR006660;IPR023731;IPR036249;IPR006504;
	WP_002288165.1	MarR family transcriptional regulator [Enterococcus]	-3.1429	K23775	A0A133CKA5	marR	TRUE	A0A132PA50	MarR family transcriptional regulator	Enterococcus faecium (Streptococcus faecium)							DNA-binding transcription factor activity [GO:0003700]	GO:0003700	IPR000835;IPR036388;IPR036390;
	WP_002296572.1	transcriptional repressor LexA [Bacteria]	-3.3362	K01356	A0A132Z4W9	lexA_3		A0A132Z4W9	LexA repressor (EC 3.4.21.88)	Enterococcus faecium (Streptococcus faecium)	FUNCTION: Represses a number of genes involved in the response to DNA damage (SOS response), including recA and lexA. In the presence of single-stranded DNA, RecA interacts with LexA causing an autocatalytic cleavage which disrupts the DNA-binding part of LexA, leading to derepression of the SOS regulon and eventually DNA repair. {ECO:0000256|HAMAP-Rule:MF_00015}.	3.4.21.88		CATALYTIC ACTIVITY: Reaction=Hydrolysis of Ala-|-Gly bond in repressor LexA.; EC=3.4.21.88; Evidence={ECO:0000256|HAMAP-Rule:MF_00015};	DNA repair [GO:0006281]; DNA replication [GO:0006260]; negative regulation of DNA-templated transcription [GO:0045892]; proteolysis [GO:0006508]; SOS response [GO:0009432]		DNA binding [GO:0003677]; serine-type endopeptidase activity [GO:0004252]	GO:0003677; GO:0004252; GO:0006260; GO:0006281; GO:0006508; GO:0009432; GO:0045892	IPR011991;IPR006200;IPR039418;IPR036286;IPR006199;IPR050077;IPR006197;IPR015927;IPR036388;IPR036390;
	WP_002293881.1	ArgR family transcriptional regulator [Enterococcus]	-3.3679	K03402	A0A132Z5K6	argR	TRUE	A0A132Z5K6	Arginine repressor	Enterococcus faecium (Streptococcus faecium)	FUNCTION: Regulates arginine biosynthesis genes. {ECO:0000256|HAMAP-Rule:MF_00173}.		PATHWAY: Amino-acid biosynthesis; L-arginine biosynthesis [regulation]. {ECO:0000256|HAMAP-Rule:MF_00173}.		arginine biosynthetic process [GO:0006526]; protein complex oligomerization [GO:0051259]	cytoplasm [GO:0005737]	arginine binding [GO:0034618]; DNA binding [GO:0003677]; DNA-binding transcription factor activity [GO:0003700]	GO:0003677; GO:0003700; GO:0005737; GO:0006526; GO:0034618; GO:0051259	IPR001669;IPR020899;IPR036251;IPR020900;IPR036388;IPR036390;
	WP_002286278.1	LytTR family DNA-binding domain-containing protein [Enterococcus]	-2.7444	K07707	A0A132ZAM4	agrA_2	TRUE	A0A132ZAM4	DNA-binding response regulator (Iron ABC transporter substrate-binding protein) (LytTR family DNA-binding domain-containing protein) (Response regulator transcription factor) (Two-component system response regulator)	Enterococcus faecium (Streptococcus faecium)	FUNCTION: Required for high-level post-exponential phase expression of a series of secreted proteins. {ECO:0000256|ARBA:ARBA00037164}.						DNA binding [GO:0003677]; phosphorelay response regulator activity [GO:0000156]	GO:0000156; GO:0003677	IPR011006;IPR046947;IPR007492;IPR001789;
	WP_002294124.1	MerR family transcriptional regulator [Enterococcus]	-3.0333	K21744	A0A1A7T286	AOM17419.1	TRUE	A0A133CP60	MerR family transcriptional regulator	Enterococcus faecium (Streptococcus faecium)							DNA binding [GO:0003677]; DNA-binding transcription factor activity [GO:0003700]	GO:0003677; GO:0003700	IPR009061;IPR000551;IPR047057;IPR036244;IPR012925;
	WP_002301565.1	helix-turn-helix transcriptional regulator [Enterococcus faecium]	-6.6548	K22300	A0A1X4JFT5	N/A		A0A1X4JFT5	Helix-turn-helix transcriptional regulator (XRE family transcriptional regulator)	Enterococcus faecium (Streptococcus faecium)							DNA binding [GO:0003677]	GO:0003677	IPR001387;IPR010982;
	WP_002324998.1	TetR/AcrR family transcriptional regulator [Enterococcus]	-1.1344	N/A	A0A133CLS2	AcrR2	TRUE	A0A9X3XX99	TetR/AcrR family transcriptional regulator	Enterococcus faecium (Streptococcus faecium)							DNA binding [GO:0003677]	GO:0003677	IPR009057;IPR050624;IPR001647;IPR036271;
	WP_115256090.1	response regulator YycF [Enterococcus faecium]	-1.1171	N/A	A0A4Y3JRL7	vicR	TRUE	A0A4Y3JRL7	Transcriptional regulatory protein WalR	Enterococcus sp. NBRC 3427					regulation of DNA-templated transcription [GO:0006355]	cytosol [GO:0005829]; protein-DNA complex [GO:0032993]	phosphorelay response regulator activity [GO:0000156]; transcription cis-regulatory region binding [GO:0000976]	GO:0000156; GO:0000976; GO:0005829; GO:0006355; GO:0032993	IPR011006;IPR001867;IPR047791;IPR001789;IPR039420;IPR036388;
	WP_002285994.1	YlbF family regulator [Enterococcus]	-5.6001	N/A	A0A132P4V9	AOM17287.1	TRUE	A0A132P4V9	UPF0342 protein A5810_000724	Enterococcus faecium (Streptococcus faecium)									IPR010368;IPR023378;
Translation	WP_002288713.1	30S ribosomal protein S13 [Enterococcus]	2.2708	K02952	A0A0M1PG91	rpsM		A0A0M1PG91	Small ribosomal subunit protein uS13	Enterococcus faecium (Streptococcus faecium)	FUNCTION: Located at the top of the head of the 30S subunit, it contacts several helices of the 16S rRNA. In the 70S ribosome it contacts the 23S rRNA (bridge B1a) and protein L5 of the 50S subunit (bridge B1b), connecting the 2 subunits; these bridges are implicated in subunit movement. Contacts the tRNAs in the A and P-sites. {ECO:0000256|HAMAP-Rule:MF_01315}.				translation [GO:0006412]	ribonucleoprotein complex [GO:1990904]; ribosome [GO:0005840]	rRNA binding [GO:0019843]; structural constituent of ribosome [GO:0003735]; tRNA binding [GO:0000049]	GO:0000049; GO:0003735; GO:0005840; GO:0006412; GO:0019843; GO:1990904	IPR027437;IPR001892;IPR010979;IPR019980;IPR018269;
	WP_053543677.1	translation initiation factor IF-2 [Enterococcus faecium]	1.6812	K02519	P18311	infB		A0A4Y3JK55	Translation initiation factor IF-2	Enterococcus sp. NBRC 3427	FUNCTION: One of the essential components for the initiation of protein synthesis. Protects formylmethionyl-tRNA from spontaneous hydrolysis and promotes its binding to the 30S ribosomal subunits. Also involved in the hydrolysis of GTP during the formation of the 70S ribosomal complex. {ECO:0000256|ARBA:ARBA00025162, ECO:0000256|HAMAP-Rule:MF_00100, ECO:0000256|RuleBase:RU000644}.					cytoplasm [GO:0005737]	GTP binding [GO:0005525]; GTPase activity [GO:0003924]; translation initiation factor activity [GO:0003743]	GO:0003743; GO:0003924; GO:0005525; GO:0005737	IPR053905;IPR044145;IPR006847;IPR027417;IPR005225;IPR000795;IPR000178;IPR015760;IPR023115;IPR036925;IPR009000;
	WP_002294318.1	30S ribosomal protein S12 [Enterococcus]	2.1906	K02950	A0A0M1PG56	rpsL_2		A0A0M1PG56	Small ribosomal subunit protein uS12	Enterococcus faecium (Streptococcus faecium)	FUNCTION: Interacts with and stabilizes bases of the 16S rRNA that are involved in tRNA selection in the A site and with the mRNA backbone. Located at the interface of the 30S and 50S subunits, it traverses the body of the 30S subunit contacting proteins on the other side and probably holding the rRNA structure together. The combined cluster of proteins S8, S12 and S17 appears to hold together th…				translation [GO:0006412]	small ribosomal subunit [GO:0015935]	rRNA binding [GO:0019843]; structural constituent of ribosome [GO:0003735]; tRNA binding [GO:0000049]	GO:0000049; GO:0003735; GO:0006412; GO:0015935; GO:0019843	IPR012340;IPR006032;IPR005679;
	WP_002288655.1	30S ribosomal protein S19 [Enterococcus]	2.0634	K02965	A0A0M1PG69	rpsS		A0A0M1PG69	Small ribosomal subunit protein uS19	Enterococcus faecium (Streptococcus faecium)	FUNCTION: Protein S19 forms a complex with S13 that binds strongly to the 16S ribosomal RNA. {ECO:0000256|ARBA:ARBA00003239, ECO:0000256|HAMAP-Rule:MF_00531}.				translation [GO:0006412]	cytoplasm [GO:0005737]; small ribosomal subunit [GO:0015935]	rRNA binding [GO:0019843]; structural constituent of ribosome [GO:0003735]	GO:0003735; GO:0005737; GO:0006412; GO:0015935; GO:0019843	IPR002222;IPR005732;IPR020934;IPR023575;
	WP_002291634.1	50S ribosomal protein L10 [Bacteria]	1.873	K02864	D8V1G7	rplJ		D8V1G7	Large ribosomal subunit protein uL10	Enterococcus faecium (Streptococcus faecium)	FUNCTION: Forms part of the ribosomal stalk, playing a central role in the interaction of the ribosome with GTP-bound translation factors. {ECO:0000256|HAMAP-Rule:MF_00362}.				translation [GO:0006412]	cytosolic large ribosomal subunit [GO:0022625]	large ribosomal subunit rRNA binding [GO:0070180]; structural constituent of ribosome [GO:0003735]	GO:0003735; GO:0006412; GO:0022625; GO:0070180	IPR001790;IPR043141;IPR022973;IPR047865;IPR002363;
	WP_002290446.1	50S ribosomal protein L4 [Enterococcus]	1.6459	K02926	D8V1G6	rplD		D8V1G6	Large ribosomal subunit protein uL4	Enterococcus faecium (Streptococcus faecium)	FUNCTION: Forms part of the polypeptide exit tunnel. {ECO:0000256|HAMAP-Rule:MF_01328}.; FUNCTION: One of the primary rRNA binding proteins, this protein initially binds near the 5'-end of the 23S rRNA. It is important during the early stages of 50S assembly. It makes multiple contacts with different domains of the 23S rRNA in the assembled 50S subunit and ribosome. {ECO:0000256|HAMAP-Rule:MF_013…				translation [GO:0006412]	ribonucleoprotein complex [GO:1990904]; ribosome [GO:0005840]	rRNA binding [GO:0019843]; structural constituent of ribosome [GO:0003735]	GO:0003735; GO:0005840; GO:0006412; GO:0019843; GO:1990904	IPR002136;IPR013005;IPR023574;
	WP_002293880.1	30S ribosomal protein S2 [Enterococcus]	1.6245	K02967	A0A132P9G3	rpsB		A0A132P9G3	Small ribosomal subunit protein uS2	Enterococcus faecium (Streptococcus faecium)					translation [GO:0006412]	small ribosomal subunit [GO:0015935]	structural constituent of ribosome [GO:0003735]	GO:0003735; GO:0006412; GO:0015935	IPR001865;IPR005706;IPR018130;IPR023591;
	WP_002288671.1	50S ribosomal protein L5 [Enterococcus]	1.4064	K02931	A0A133N7E0	rplE		A0A133N7E0	Large ribosomal subunit protein uL5	Enterococcus faecium (Streptococcus faecium)	FUNCTION: This is 1 of the proteins that bind and probably mediate the attachment of the 5S RNA into the large ribosomal subunit, where it forms part of the central protuberance. In the 70S ribosome it contacts protein S13 of the 30S subunit (bridge B1b), connecting the 2 subunits; this bridge is implicated in subunit movement. Contacts the P site tRNA; the 5S rRNA and some of its associated prot…				translation [GO:0006412]	cytosolic large ribosomal subunit [GO:0022625]	rRNA binding [GO:0019843]; structural constituent of ribosome [GO:0003735]; tRNA binding [GO:0000049]	GO:0000049; GO:0003735; GO:0006412; GO:0019843; GO:0022625	IPR002132;IPR020930;IPR031309;IPR020929;IPR022803;IPR031310;
	WP_002288370.1	30S ribosomal protein S18 [Enterococcus]	1.3282	K02963	A0A132P6M3	rpsR		A0A132P6M3	Small ribosomal subunit protein bS18	Enterococcus faecium (Streptococcus faecium)	FUNCTION: Binds as a heterodimer with protein bS6 to the central domain of the 16S rRNA, where it helps stabilize the platform of the 30S subunit. {ECO:0000256|HAMAP-Rule:MF_00270}.				translation [GO:0006412]	ribonucleoprotein complex [GO:1990904]; ribosome [GO:0005840]	small ribosomal subunit rRNA binding [GO:0070181]; structural constituent of ribosome [GO:0003735]	GO:0003735; GO:0005840; GO:0006412; GO:0070181; GO:1990904	IPR001648;IPR018275;IPR036870;
	WP_002289450.1	50S ribosomal protein L21 [Bacteria]	1.3117	K02888	A0A132P6P5	rplU		A0A132P6P5	Large ribosomal subunit protein bL21	Enterococcus faecium (Streptococcus faecium)	FUNCTION: This protein binds to 23S rRNA in the presence of protein L20. {ECO:0000256|HAMAP-Rule:MF_01363, ECO:0000256|RuleBase:RU000562}.				translation [GO:0006412]	cytoplasm [GO:0005737]; ribonucleoprotein complex [GO:1990904]; ribosome [GO:0005840]	rRNA binding [GO:0019843]; structural constituent of ribosome [GO:0003735]	GO:0003735; GO:0005737; GO:0005840; GO:0006412; GO:0019843; GO:1990904	IPR028909;IPR036164;IPR001787;IPR018258;
	WP_002290274.1	30S ribosomal protein S16 [Enterococcus]	1.1157	K02959	A0A132P9T6	rpsP		A0A132P9T6	Small ribosomal subunit protein bS16	Enterococcus faecium (Streptococcus faecium)					translation [GO:0006412]	cytoplasm [GO:0005737]; ribonucleoprotein complex [GO:1990904]; ribosome [GO:0005840]	structural constituent of ribosome [GO:0003735]	GO:0003735; GO:0005737; GO:0005840; GO:0006412; GO:1990904	IPR000307;IPR023803;
	WP_002288661.1	50S ribosomal protein L16 [Enterococcus]	1.0924	K02878	D8V1G9	rplP		D8V1G9	Large ribosomal subunit protein uL16	Enterococcus faecium (Streptococcus faecium)	FUNCTION: Binds 23S rRNA and is also seen to make contacts with the A and possibly P site tRNAs. {ECO:0000256|HAMAP-Rule:MF_01342, ECO:0000256|RuleBase:RU004414}.				translation [GO:0006412]	ribonucleoprotein complex [GO:1990904]; ribosome [GO:0005840]	rRNA binding [GO:0019843]; structural constituent of ribosome [GO:0003735]; tRNA binding [GO:0000049]	GO:0000049; GO:0003735; GO:0005840; GO:0006412; GO:0019843; GO:1990904	IPR047873;IPR000114;IPR020798;IPR016180;IPR036920;
	WP_002290445.1	50S ribosomal protein L3 [Enterococcus]	1.0736	K02906	A0A132P5N2	rplC		A0A132P5N2	Large ribosomal subunit protein uL3	Enterococcus faecium (Streptococcus faecium)	FUNCTION: One of the primary rRNA binding proteins, it binds directly near the 3'-end of the 23S rRNA, where it nucleates assembly of the 50S subunit. {ECO:0000256|HAMAP-Rule:MF_01325, ECO:0000256|RuleBase:RU003906}.				translation [GO:0006412]	ribonucleoprotein complex [GO:1990904]; ribosome [GO:0005840]	rRNA binding [GO:0019843]; structural constituent of ribosome [GO:0003735]	GO:0003735; GO:0005840; GO:0006412; GO:0019843; GO:1990904	IPR000597;IPR019927;IPR019926;IPR009000;
	WP_002290440.1	30S ribosomal protein S7 [Bacteria]	1.0239	K02992	A0A132ZIY7	rpsG_2		A0A132ZIY7	Small ribosomal subunit protein uS7	Enterococcus faecium (Streptococcus faecium)	FUNCTION: One of the primary rRNA binding proteins, it binds directly to 16S rRNA where it nucleates assembly of the head domain of the 30S subunit. Is located at the subunit interface close to the decoding center, probably blocks exit of the E-site tRNA. {ECO:0000256|HAMAP-Rule:MF_00480}.				translation [GO:0006412]	small ribosomal subunit [GO:0015935]	rRNA binding [GO:0019843]; structural constituent of ribosome [GO:0003735]; tRNA binding [GO:0000049]	GO:0000049; GO:0003735; GO:0006412; GO:0015935; GO:0019843	IPR000235;IPR005717;IPR020606;IPR023798;IPR036823;
	WP_002287321.1	30S ribosomal protein S21 [Enterococcaceae]	-2.305	K02970	A0A133N3M7	rpsU		A0A133N3M7	Small ribosomal subunit protein bS21	Enterococcus faecium (Streptococcus faecium)					translation [GO:0006412]	ribonucleoprotein complex [GO:1990904]; ribosome [GO:0005840]	structural constituent of ribosome [GO:0003735]	GO:0003735; GO:0005840; GO:0006412; GO:1990904	IPR001911;IPR018278;IPR038380;
	WP_002289284.1	peptide deformylase [Enterococcus]	-1.4095	K01462	Q842S4	def		Q842S4	Peptide deformylase (PDF) (EC 3.5.1.88) (Polypeptide deformylase)	Enterococcus faecium (Streptococcus faecium)	FUNCTION: Removes the formyl group from the N-terminal Met of newly synthesized proteins. Requires at least a dipeptide for an efficient rate of reaction. N-terminal L-methionine is a prerequisite for activity but the enzyme has broad specificity at other positions. {ECO:0000256|ARBA:ARBA00037144, ECO:0000256|HAMAP-Rule:MF_00163}.	3.5.1.88		CATALYTIC ACTIVITY: Reaction=H2O + N-terminal N-formyl-L-methionyl-[peptide] = formate + N-terminal L-methionyl-[peptide]; Xref=Rhea:RHEA:24420, Rhea:RHEA-COMP:10639, Rhea:RHEA-COMP:10640, ChEBI:CHEBI:15377, ChEBI:CHEBI:15740, ChEBI:CHEBI:49298, ChEBI:CHEBI:64731; EC=3.5.1.88; Evidence={ECO:0000256|ARBA:ARBA00001557, ECO:0000256|HAMAP-Rule:MF_00163};	translation [GO:0006412]		metal ion binding [GO:0046872]; peptide deformylase activity [GO:0042586]	GO:0006412; GO:0042586; GO:0046872	IPR023635;IPR036821;
	WP_002333081.1	Cys-tRNA(Pro) deacylase [Enterococcus]	-2.7429	N/A	A0A4Y3JM65	ybaK_1	TRUE	A0A4Y3JM65	Cys-tRNA(Pro)/Cys-tRNA(Cys) deacylase (EC 4.2.-.-)	Enterococcus sp. NBRC 3427		4.2.-.-			translation [GO:0006412]		aminoacyl-tRNA editing activity [GO:0002161]; lyase activity [GO:0016829]	GO:0002161; GO:0006412; GO:0016829	IPR004369;IPR036754;IPR007214;
	WP_002290823.1	peptide chain release factor 3 [Bacteria]	1.467	K02837	A0A132P384	prfC_1		A0A133N647	Peptide chain release factor 3 (RF-3)	Enterococcus faecium (Streptococcus faecium)	FUNCTION: Increases the formation of ribosomal termination complexes and stimulates activities of RF-1 and RF-2. It binds guanine nucleotides and has strong preference for UGA stop codons. It may interact directly with the ribosome. The stimulation of RF-1 and RF-2 is significantly reduced by GTP and GDP, but not by GMP. {ECO:0000256|HAMAP-Rule:MF_00072}.				regulation of translational termination [GO:0006449]	cytoplasm [GO:0005737]	GTP binding [GO:0005525]; GTPase activity [GO:0003924]; translation release factor activity, codon specific [GO:0016149]	GO:0003924; GO:0005525; GO:0005737; GO:0006449; GO:0016149	IPR053905;IPR035647;IPR031157;IPR027417;IPR004548;IPR032090;IPR038467;IPR041732;IPR005225;IPR000795;IPR009000;
	WP_002288477.1	Asp-tRNA(Asn)/Glu-tRNA(Gln) amidotransferase subunit GatC [Enterococcus]	-1.6294	K02435	A0A133CNG1	gatC		A0A133CNG1	Aspartyl/glutamyl-tRNA(Asn/Gln) amidotransferase subunit C (Asp/Glu-ADT subunit C) (EC 6.3.5.-)	Enterococcus faecium (Streptococcus faecium)	FUNCTION: Allows the formation of correctly charged Asn-tRNA(Asn) or Gln-tRNA(Gln) through the transamidation of misacylated Asp-tRNA(Asn) or Glu-tRNA(Gln) in organisms which lack either or both of asparaginyl-tRNA or glutaminyl-tRNA synthetases. The reaction takes place in the presence of glutamine and ATP through an activated phospho-Asp-tRNA(Asn) or phospho-Glu-tRNA(Gln). {ECO:0000256|ARBA:ARB…	6.3.5.-		CATALYTIC ACTIVITY: Reaction=ATP + H2O + L-aspartyl-tRNA(Asn) + L-glutamine = ADP + 2 H(+) + L-asparaginyl-tRNA(Asn) + L-glutamate + phosphate; Xref=Rhea:RHEA:14513, Rhea:RHEA-COMP:9674, Rhea:RHEA-COMP:9677, ChEBI:CHEBI:15377, ChEBI:CHEBI:15378, ChEBI:CHEBI:29985, ChEBI:CHEBI:30616, ChEBI:CHEBI:43474, ChEBI:CHEBI:58359, ChEBI:CHEBI:78515, ChEBI:CHEBI:78516, ChEBI:CHEBI:456216; Evidence={ECO:00002…	glutaminyl-tRNAGln biosynthesis via transamidation [GO:0070681]; regulation of translational fidelity [GO:0006450]; translation [GO:0006412]		ATP binding [GO:0005524]; glutaminyl-tRNA synthase (glutamine-hydrolyzing) activity [GO:0050567]; transferase activity [GO:0016740]	GO:0005524; GO:0006412; GO:0006450; GO:0016740; GO:0050567; GO:0070681	IPR036113;IPR003837;
	WP_002293875.1	ribosome recycling factor [Enterococcus]	-2.0472	K02838	A0A133MZI7	frr_1		A0A133MZI7	Ribosome-recycling factor (RRF) (Ribosome-releasing factor)	Enterococcus faecium (Streptococcus faecium)	FUNCTION: Responsible for the release of ribosomes from messenger RNA at the termination of protein biosynthesis. May increase the efficiency of translation by recycling ribosomes from one round of translation to another. {ECO:0000256|HAMAP-Rule:MF_00040}.				translational termination [GO:0006415]	cytoplasm [GO:0005737]		GO:0005737; GO:0006415	IPR002661;IPR023584;IPR036191;
Ribosome and RNA biogenesis	WP_002295863.1	fibronectin-binding protein EfbA [Enterococcus]	-1.4357	N/A	A0A4Y3JKC7	PavA		A0A4Y3JKC7	Rqc2 homolog RqcH (RqcH)	Enterococcus sp. NBRC 3427	FUNCTION: Part of the ribosome quality control system (RQC). Recruits Ala-charged tRNA and directs the elongation of stalled nascent chains on 50S ribosomal subunits, leading to non-templated C-terminal Ala extensions (Ala tail). The Ala tail promotes nascent chain degradation. May add between 1 and at least 8 Ala residues. Binds to stalled 50S ribosomal subunits. {ECO:0000256|HAMAP-Rule:MF_00844…				rescue of stalled ribosome [GO:0072344]	RQC complex [GO:1990112]	ribosomal large subunit binding [GO:0043023]; tRNA binding [GO:0000049]	GO:0000049; GO:0043023; GO:0072344; GO:1990112	IPR008532;IPR051608;IPR043682;
	WP_002288735.1	translational GTPase TypA [Enterococcus]	1.6174	K06207	A0A132Z103	typA_1	TRUE	A0A132Z103	Large ribosomal subunit assembly factor BipA (EC 3.6.5.-) (GTP-binding protein BipA)	Enterococcus faecium (Streptococcus faecium)	FUNCTION: A 50S ribosomal subunit assembly protein with GTPase activity, required for 50S subunit assembly at low temperatures, may also play a role in translation. Binds GTP and analogs. Binds the 70S ribosome between the 30S and 50S subunits, in a similar position as ribosome-bound EF-G; it contacts a number of ribosomal proteins, both rRNAs and the A-site tRNA. {ECO:0000256|HAMAP-Rule:MF_00849…	3.6.5.-		CATALYTIC ACTIVITY: Reaction=GTP + H2O = GDP + H(+) + phosphate; Xref=Rhea:RHEA:19669, ChEBI:CHEBI:15377, ChEBI:CHEBI:15378, ChEBI:CHEBI:37565, ChEBI:CHEBI:43474, ChEBI:CHEBI:58189; Evidence={ECO:0000256|HAMAP-Rule:MF_00849};	ribosomal large subunit assembly [GO:0000027]	cytosol [GO:0005829]; ribonucleoprotein complex [GO:1990904]	GTP binding [GO:0005525]; GTPase activity [GO:0003924]; ribosome binding [GO:0043022]; rRNA binding [GO:0019843]; tRNA binding [GO:0000049]	GO:0000027; GO:0000049; GO:0003924; GO:0005525; GO:0005829; GO:0019843; GO:0043022; GO:1990904	IPR006298;IPR048876;IPR047041;IPR047042;IPR047043;IPR035651;IPR035647;IPR000640;IPR004161;IPR031157;IPR027417;IPR005225;IPR000795;IPR009000;IPR042116;
	WP_002287379.1	ribosome small subunit-dependent GTPase A [Enterococcus]	-1.5971	K06949	A0A132ZJB9	rsgA		A0A132ZJB9	Small ribosomal subunit biogenesis GTPase RsgA (EC 3.6.1.-)	Enterococcus faecium (Streptococcus faecium)	FUNCTION: One of several proteins that assist in the late maturation steps of the functional core of the 30S ribosomal subunit. Helps release RbfA from mature subunits. May play a role in the assembly of ribosomal proteins into the subunit. Circularly permuted GTPase that catalyzes slow GTP hydrolysis, GTPase activity is stimulated by the 30S ribosomal subunit. {ECO:0000256|HAMAP-Rule:MF_01820}.	3.6.1.-			ribosomal small subunit biogenesis [GO:0042274]	cytoplasm [GO:0005737]	GTP binding [GO:0005525]; GTPase activity [GO:0003924]; metal ion binding [GO:0046872]; rRNA binding [GO:0019843]	GO:0003924; GO:0005525; GO:0005737; GO:0019843; GO:0042274; GO:0046872	IPR030378;IPR012340;IPR027417;IPR004881;IPR010914;IPR031944;
	WP_002294408.1	ribosome biogenesis GTPase Der [Enterococcus]	3.2101	K03977	A0A132P2R8	engA		A0A4Y3JJ58	GTPase Der (GTP-binding protein EngA)	Enterococcus sp. NBRC 3427	FUNCTION: GTPase that plays an essential role in the late steps of ribosome biogenesis. {ECO:0000256|HAMAP-Rule:MF_00195, ECO:0000256|RuleBase:RU004481}.				ribosome biogenesis [GO:0042254]		GTP binding [GO:0005525]	GO:0005525; GO:0042254	IPR031166;IPR006073;IPR016484;IPR032859;IPR015946;IPR027417;IPR005225;
	WP_002287130.1	ribonuclease J [Enterococcus]	1.7067	K12574	A0A132Z0C0	rnjB		A0A132Z0C0	Ribonuclease J (RNase J) (EC 3.1.-.-)	Enterococcus faecium (Streptococcus faecium)	FUNCTION: An RNase that has 5'-3' exonuclease and possibly endonuclease activity. Involved in maturation of rRNA and in some organisms also mRNA maturation and/or decay. {ECO:0000256|HAMAP-Rule:MF_01491}.	3.1.-.-			rRNA processing [GO:0006364]	cytoplasm [GO:0005737]	5'-3' RNA exonuclease activity [GO:0004534]; RNA binding [GO:0003723]; RNA endonuclease activity [GO:0004521]; zinc ion binding [GO:0008270]	GO:0003723; GO:0004521; GO:0004534; GO:0005737; GO:0006364; GO:0008270	IPR001279;IPR036866;IPR011108;IPR004613;IPR042173;IPR030854;IPR041636;
	WP_002287948.1	ribonuclease J [Enterococcus]	1.2421	K12574	A0A133CGU9	rnjA		A0A133CGU9	Ribonuclease J (RNase J) (EC 3.1.-.-)	Enterococcus faecium (Streptococcus faecium)	FUNCTION: An RNase that has 5'-3' exonuclease and possibly endonuclease activity. Involved in maturation of rRNA and in some organisms also mRNA maturation and/or decay. {ECO:0000256|HAMAP-Rule:MF_01491}.	3.1.-.-			rRNA processing [GO:0006364]	cytoplasm [GO:0005737]	5'-3' RNA exonuclease activity [GO:0004534]; RNA binding [GO:0003723]; RNA endonuclease activity [GO:0004521]; zinc ion binding [GO:0008270]	GO:0003723; GO:0004521; GO:0004534; GO:0005737; GO:0006364; GO:0008270	IPR001279;IPR036866;IPR011108;IPR004613;IPR042173;IPR030854;IPR041636;IPR001587;
	WP_002295377.1	ribosome biogenesis GTPase YqeH [Enterococcus]	2.0407	K06948	A0A132P355	yqeH		A0A2S7RCV0	Ribosome biogenesis GTPase YqeH	Enterococcus faecium (Streptococcus faecium)							GTP binding [GO:0005525]	GO:0005525	IPR030378;IPR006073;IPR019988;IPR050896;IPR048422;IPR027417;
	WP_002293091.1	Mini-ribonuclease 3 [Enterococcus]	-2.679	K11145	A0A133CQD2	mrnC		A0A133CQD2	Mini-ribonuclease 3 (Mini-3) (Mini-RNase 3) (EC 3.1.26.-) (Mini-RNase III) (Mini-III)	Enterococcus faecium (Streptococcus faecium)	FUNCTION: Involved in correct processing of both the 5' and 3' ends of 23S rRNA precursor. Processes 30S rRNA precursor transcript even in absence of ribonuclease 3 (Rnc); Rnc processes 30S rRNA into smaller rRNA precursors. {ECO:0000256|HAMAP-Rule:MF_01468}.	3.1.26.-			rRNA processing [GO:0006364]	cytoplasm [GO:0005737]	ribonuclease III activity [GO:0004525]; rRNA binding [GO:0019843]	GO:0004525; GO:0005737; GO:0006364; GO:0019843	IPR008226;IPR000999;IPR036389;
Oxidoreductases	WP_002289101.1	aldo/keto reductase [Enterococcus]	-1.1147	K06607	A0A132Z0C1	iolS	TRUE	A0A132Z0C1	Aldo/keto reductase (Oxidoreductase)	Enterococcus faecium (Streptococcus faecium)							oxidoreductase activity [GO:0016491]	GO:0016491	IPR020471;IPR050523;IPR018170;IPR023210;IPR036812;
	WP_002294434.1	DsbA family protein [Enterococcus]	-1.4664	N/A	A0A1A7TZF7	DsbG	TRUE	A0A1X4JFI5	DsbA family protein	Enterococcus faecium (Streptococcus faecium)									IPR012336;IPR036249;
	WP_002330377.1	aldo/keto reductase [Enterococcus]	-2.513	N/A	A0A2D0C5P2	N/A		A0A2D0C5P2	Aldo/keto reductase	Enterococcus faecium (Streptococcus faecium)							oxidoreductase activity [GO:0016491]	GO:0016491	IPR020471;IPR023210;IPR036812;
	WP_115255872.1	NADH-dependent flavin oxidoreductase [Enterococcus faecium]	-2.039	N/A	A0A4Y3JNT0	AOM16651.1		A0A4Y3JNT0	NADH-dependent flavin oxidoreductase	Enterococcus sp. NBRC 3427							FMN binding [GO:0010181]; oxidoreductase activity [GO:0016491]	GO:0010181; GO:0016491	IPR013785;IPR051799;IPR001155;
	WP_008266990.1	Gfo/Idh/MocA family oxidoreductase [Enterococcus]	-3.0011	N/A	A0A4Y3JIV4	gfo	TRUE	A0A4Y3JIV4	Oxidoreductase	Enterococcus sp. NBRC 3427							nucleotide binding [GO:0000166]	GO:0000166	IPR000683;IPR036291;
	WP_002289273.1	aldo/keto reductase [Enterococcus]	-1.3133	K06221	A0A133CTS4	yvgN	TRUE	A0A133CTS4	2,5-diketo-D-gluconic acid reductase (Aldo/keto reductase) (Dehydrogenase)	Enterococcus faecium (Streptococcus faecium)					small molecule metabolic process [GO:0044281]		oxidoreductase activity [GO:0016491]	GO:0016491; GO:0044281	IPR020471;IPR018170;IPR023210;IPR036812;
	WP_008266368.1	aldo/keto reductase [Enterococcus]	-1.5174	N/A	C9A694	N/A		C9A694	NADP-dependent oxidoreductase domain-containing protein	Enterococcus casseliflavus EC20					small molecule metabolic process [GO:0044281]		oxidoreductase activity [GO:0016491]	GO:0016491; GO:0044281	IPR020471;IPR018170;IPR023210;IPR036812;
	WP_002296405.1	rhodanese-related sulfurtransferase [Enterococcus]	-2.7868	K07146	A0A132P9R8	AOM16015.1	TRUE	A0A132P9R8	tRNA uridine(34) hydroxylase (EC 1.14.-.-) (tRNA hydroxylation protein O)	Enterococcus faecium (Streptococcus faecium)	FUNCTION: Catalyzes oxygen-dependent 5-hydroxyuridine (ho5U) modification at position 34 in tRNAs. {ECO:0000256|HAMAP-Rule:MF_00469}.	1.14.-.-		CATALYTIC ACTIVITY: Reaction=AH2 + O2 + uridine(34) in tRNA = 5-hydroxyuridine(34) in tRNA + A + H2O; Xref=Rhea:RHEA:64224, Rhea:RHEA-COMP:11727, Rhea:RHEA-COMP:13381, ChEBI:CHEBI:13193, ChEBI:CHEBI:15377, ChEBI:CHEBI:15379, ChEBI:CHEBI:17499, ChEBI:CHEBI:65315, ChEBI:CHEBI:136877; Evidence={ECO:0000256|HAMAP-Rule:MF_00469};	tRNA modification [GO:0006400]		oxidoreductase activity, acting on paired donors, with incorporation or reduction of molecular oxygen [GO:0016705]; transferase activity [GO:0016740]	GO:0006400; GO:0016705; GO:0016740	IPR001763;IPR036873;IPR022111;IPR020936;IPR040503;
DNA replication, transcription and repair	WP_227454428.1	recombinase RecA [Enterococcus]	1.2434	K03553	Q6KCJ6	recA		Q6KCJ6	Protein RecA (Recombinase A)	Enterococcus faecium (Streptococcus faecium)	FUNCTION: Can catalyze the hydrolysis of ATP in the presence of single-stranded DNA, the ATP-dependent uptake of single-stranded DNA by duplex DNA, and the ATP-dependent hybridization of homologous single-stranded DNAs. It interacts with LexA causing its activation and leading to its autocatalytic cleavage. {ECO:0000255|HAMAP-Rule:MF_00268}.				DNA recombination [GO:0006310]; DNA repair [GO:0006281]; SOS response [GO:0009432]	cytosol [GO:0005829]	ATP binding [GO:0005524]; ATP hydrolysis activity [GO:0016887]; ATP-dependent DNA damage sensor activity [GO:0140664]; damaged DNA binding [GO:0003684]; single-stranded DNA binding [GO:0003697]	GO:0003684; GO:0003697; GO:0005524; GO:0005829; GO:0006281; GO:0006310; GO:0009432; GO:0016887; GO:0140664	IPR003593;IPR013765;IPR020584;IPR027417;IPR049261;IPR049428;IPR020588;IPR023400;IPR020587;
	WP_002295196.1	HAD-IA family hydrolase [Enterococcus]	-4.4053	K01091	A0A132P9P5	AOM16019.1	TRUE	A0A132P9P5	HAD-IA family hydrolase (Phosphoglycolate phosphatase)	Enterococcus faecium (Streptococcus faecium)					DNA repair [GO:0006281]	cytosol [GO:0005829]	phosphoglycolate phosphatase activity [GO:0008967]	GO:0005829; GO:0006281; GO:0008967	IPR050155;IPR036412;IPR006439;IPR041492;IPR023214;IPR023198;
	WP_008267297.1	DNA polymerase I [Enterococcus]	1.9035	K02335	A0A132YYQ1	polA		A0A4Y3JNH1	DNA polymerase I (EC 2.7.7.7)	Enterococcus sp. NBRC 3427		2.7.7.7		CATALYTIC ACTIVITY: Reaction=a 2'-deoxyribonucleoside 5'-triphosphate + DNA(n) = diphosphate + DNA(n+1); Xref=Rhea:RHEA:22508, Rhea:RHEA-COMP:17339, Rhea:RHEA-COMP:17340, ChEBI:CHEBI:33019, ChEBI:CHEBI:61560, ChEBI:CHEBI:173112; EC=2.7.7.7; Evidence={ECO:0000256|ARBA:ARBA00024632, ECO:0000256|RuleBase:RU004460};	DNA repair [GO:0006281]; DNA-templated DNA replication [GO:0006261]		3'-5' exonuclease activity [GO:0008408]; 5'-3' exonuclease activity [GO:0008409]; DNA binding [GO:0003677]; DNA-directed DNA polymerase activity [GO:0003887]	GO:0003677; GO:0003887; GO:0006261; GO:0006281; GO:0008408; GO:0008409	IPR002562;IPR020046;IPR002421;IPR036279;IPR019760;IPR001098;IPR043502;IPR020045;IPR018320;IPR002298;IPR008918;IPR029060;IPR012337;IPR036397;
	WP_002288364.1	DNA topoisomerase (ATP-hydrolyzing) subunit B [Enterococcus]	1.2972	K02470	A0A132P5R2	gyrB-2		A0A132P5R2	DNA gyrase subunit B (EC 5.6.2.2)	Enterococcus faecium (Streptococcus faecium)	FUNCTION: A type II topoisomerase that negatively supercoils closed circular double-stranded (ds) DNA in an ATP-dependent manner to modulate DNA topology and maintain chromosomes in an underwound state. Negative supercoiling favors strand separation, and DNA replication, transcription, recombination and repair, all of which involve strand separation. Also able to catalyze the interconversion of o…	5.6.2.2		CATALYTIC ACTIVITY: Reaction=ATP-dependent breakage, passage and rejoining of double-stranded DNA.; EC=5.6.2.2; Evidence={ECO:0000256|ARBA:ARBA00000185, ECO:0000256|HAMAP-Rule:MF_01898};	DNA topological change [GO:0006265]; DNA-templated DNA replication [GO:0006261]	chromosome [GO:0005694]; cytoplasm [GO:0005737]	ATP binding [GO:0005524]; DNA binding [GO:0003677]; DNA topoisomerase type II (double strand cut, ATP-hydrolyzing) activity [GO:0003918]; metal ion binding [GO:0046872]	GO:0003677; GO:0003918; GO:0005524; GO:0005694; GO:0005737; GO:0006261; GO:0006265; GO:0046872	IPR002288;IPR011557;IPR003594;IPR036890;IPR020568;IPR014721;IPR001241;IPR013760;IPR000565;IPR013759;IPR013506;IPR018522;IPR006171;IPR034160;
	WP_002288365.1	DNA gyrase subunit A [Enterococcus]	1.264	K02469	A0A132Z8F9	gyrA		A0A3F3NPW4	DNA gyrase subunit A (EC 5.6.2.2)	Enterococcus faecium (Streptococcus faecium)	FUNCTION: A type II topoisomerase that negatively supercoils closed circular double-stranded (ds) DNA in an ATP-dependent manner to modulate DNA topology and maintain chromosomes in an underwound state. Negative supercoiling favors strand separation, and DNA replication, transcription, recombination and repair, all of which involve strand separation. Also able to catalyze the interconversion of o…	5.6.2.2		CATALYTIC ACTIVITY: Reaction=ATP-dependent breakage, passage and rejoining of double-stranded DNA.; EC=5.6.2.2; Evidence={ECO:0000256|ARBA:ARBA00000185, ECO:0000256|HAMAP-Rule:MF_01897};	DNA topological change [GO:0006265]; DNA-templated DNA replication [GO:0006261]	chromosome [GO:0005694]; cytoplasm [GO:0005737]	ATP binding [GO:0005524]; DNA binding [GO:0003677]; DNA negative supercoiling activity [GO:0034335]	GO:0003677; GO:0005524; GO:0005694; GO:0005737; GO:0006261; GO:0006265; GO:0034335	IPR005743;IPR006691;IPR035516;IPR013760;IPR013758;IPR013757;IPR002205;IPR050220;
	WP_002287947.1	DNA-directed RNA polymerase subunit epsilon [Enterococcus]	-1.0283	N/A	A0A132P6J1	AOM15046.1		A0A132P6J1	DNA-directed RNA polymerase subunit epsilon (RNAP epsilon subunit) (EC 2.7.7.6) (RNA polymerase epsilon subunit) (Transcriptase subunit epsilon)	Enterococcus faecium (Streptococcus faecium)	FUNCTION: A non-essential component of RNA polymerase (RNAP). {ECO:0000256|HAMAP-Rule:MF_01553}.	2.7.7.6		CATALYTIC ACTIVITY: Reaction=a ribonucleoside 5'-triphosphate + RNA(n) = diphosphate + RNA(n+1); Xref=Rhea:RHEA:21248, Rhea:RHEA-COMP:14527, Rhea:RHEA-COMP:17342, ChEBI:CHEBI:33019, ChEBI:CHEBI:61557, ChEBI:CHEBI:140395; EC=2.7.7.6; Evidence={ECO:0000256|HAMAP-Rule:MF_01553};	DNA-templated transcription [GO:0006351]	DNA-directed RNA polymerase complex [GO:0000428]	DNA binding [GO:0003677]; DNA-directed 5'-3' RNA polymerase activity [GO:0003899]	GO:0000428; GO:0003677; GO:0003899; GO:0006351	IPR009907;
	WP_008268437.1	ACT domain-containing protein [Enterococcus]	-3.9097	N/A	A0A377KJ29	N/A		A0A377KJ29	UPF0237 protein NCTC8129_01398	Enterococcus durans					DNA-templated transcription [GO:0006351]	cytosol [GO:0005829]		GO:0005829; GO:0006351	IPR045865;IPR002912;IPR050990;IPR022986;
	WP_002289156.1	transcription elongation factor GreA [Enterococcus]	-1.0781	K03624	A0A132P391	greA	TRUE	A0A133CID4	Transcription elongation factor GreA (Transcript cleavage factor GreA)	Enterococcus faecium (Streptococcus faecium)	FUNCTION: Necessary for efficient RNA polymerase transcription elongation past template-encoded arresting sites. The arresting sites in DNA have the property of trapping a certain fraction of elongating RNA polymerases that pass through, resulting in locked ternary complexes. Cleavage of the nascent transcript by cleavage factors such as GreA or GreB allows the resumption of elongation from the n…				DNA-templated transcription elongation [GO:0006354]; regulation of DNA-templated transcription elongation [GO:0032784]		DNA binding [GO:0003677]; RNA polymerase binding [GO:0070063]; translation elongation factor activity [GO:0003746]	GO:0003677; GO:0003746; GO:0006354; GO:0032784; GO:0070063	IPR036953;IPR018151;IPR006359;IPR028624;IPR001437;IPR023459;IPR022691;IPR036805;
	WP_002289498.1	RNA polymerase sigma factor RpoD [Bacteria]	-1.2016	K03086	A0A133CT66	rpoD_1		A0A133CT66	RNA polymerase sigma factor SigA	Enterococcus faecium (Streptococcus faecium)	FUNCTION: Sigma factors are initiation factors that promote the attachment of RNA polymerase to specific initiation sites and are then released. This sigma factor is the primary sigma factor during exponential growth. {ECO:0000256|HAMAP-Rule:MF_00963}.				DNA-templated transcription initiation [GO:0006352]	cytoplasm [GO:0005737]	DNA binding [GO:0003677]; sigma factor activity [GO:0016987]	GO:0003677; GO:0005737; GO:0006352; GO:0016987	IPR014284;IPR000943;IPR009042;IPR007627;IPR007624;IPR007630;IPR007127;IPR042189;IPR013325;IPR013324;IPR012760;IPR050239;IPR028630;IPR036388;
	WP_002288500.1	transcription termination factor NusA [Enterococcus]	1.1383	K02600	A0A132P9H5	nusA		A0A132P9H5	Transcription termination/antitermination protein NusA	Enterococcus faecium (Streptococcus faecium)	FUNCTION: Participates in both transcription termination and antitermination. {ECO:0000256|HAMAP-Rule:MF_00945}.				DNA-templated transcription termination [GO:0006353]; transcription antitermination [GO:0031564]	cytoplasm [GO:0005737]	DNA-binding transcription factor activity [GO:0003700]; RNA binding [GO:0003723]; translation elongation factor activity [GO:0003746]	GO:0003700; GO:0003723; GO:0003746; GO:0005737; GO:0006353; GO:0031564	IPR004087;IPR015946;IPR025249;IPR009019;IPR012340;IPR030842;IPR036555;IPR003029;IPR013735;IPR010213;
	WP_002296458.1	endonuclease MutS2 [Enterococcus]	1.0887	K07456	A0A1A7U3U0	mutS2		A0A1A7U3U0	Endonuclease MutS2 (EC 3.1.-.-)	Enterococcus faecium (Streptococcus faecium)	FUNCTION: Endonuclease that is involved in the suppression of homologous recombination and may therefore have a key role in the control of bacterial genetic diversity. {ECO:0000256|HAMAP-Rule:MF_00092}.	3.1.-.-			mismatch repair [GO:0006298]; negative regulation of DNA recombination [GO:0045910]		ATP binding [GO:0005524]; ATP hydrolysis activity [GO:0016887]; endonuclease activity [GO:0004519]; mismatched DNA binding [GO:0030983]	GO:0004519; GO:0005524; GO:0006298; GO:0016887; GO:0030983; GO:0045910	IPR050184;IPR000432;IPR007696;IPR036187;IPR046893;IPR005747;IPR027417;IPR002625;IPR036063;
	WP_115255947.1	excinuclease ABC subunit UvrA [Enterococcus faecium]	3.4363	K03701	A0A1A7TZT5	uvrA_1		A0A4Y3JML9	UvrABC system protein A (UvrA protein) (Excinuclease ABC subunit A)	Enterococcus sp. NBRC 3427	FUNCTION: The UvrABC repair system catalyzes the recognition and processing of DNA lesions. UvrA is an ATPase and a DNA-binding protein. A damage recognition complex composed of 2 UvrA and 2 UvrB subunits scans DNA for abnormalities. When the presence of a lesion has been verified by UvrB, the UvrA molecules dissociate. {ECO:0000256|HAMAP-Rule:MF_00205}.				nucleotide-excision repair [GO:0006289]; SOS response [GO:0009432]	cytoplasm [GO:0005737]; excinuclease repair complex [GO:0009380]	ATP binding [GO:0005524]; ATP hydrolysis activity [GO:0016887]; DNA binding [GO:0003677]; excinuclease ABC activity [GO:0009381]; zinc ion binding [GO:0008270]	GO:0003677; GO:0005524; GO:0005737; GO:0006289; GO:0008270; GO:0009380; GO:0009381; GO:0009432; GO:0016887	IPR003593;IPR003439;IPR017871;IPR013815;IPR027417;IPR004602;IPR041552;IPR041102;
	WP_115256011.1	DNA topoisomerase IV subunit A [Enterococcus faecium]	1.691	K02621	A0A132Z0S0	parC		A0A4Y3JML2	DNA topoisomerase 4 subunit A (EC 5.6.2.2) (Topoisomerase IV subunit A)	Enterococcus sp. NBRC 3427	FUNCTION: Topoisomerase IV is essential for chromosome segregation. It relaxes supercoiled DNA. Performs the decatenation events required during the replication of a circular DNA molecule. {ECO:0000256|HAMAP-Rule:MF_00937}.	5.6.2.2		CATALYTIC ACTIVITY: Reaction=ATP-dependent breakage, passage and rejoining of double-stranded DNA.; EC=5.6.2.2; Evidence={ECO:0000256|ARBA:ARBA00000185, ECO:0000256|HAMAP-Rule:MF_00937};	chromosome segregation [GO:0007059]; DNA topological change [GO:0006265]	chromosome [GO:0005694]; extrinsic component of plasma membrane [GO:0019897]	ATP binding [GO:0005524]; DNA binding [GO:0003677]; DNA topoisomerase type II (double strand cut, ATP-hydrolyzing) activity [GO:0003918]	GO:0003677; GO:0003918; GO:0005524; GO:0005694; GO:0006265; GO:0007059; GO:0019897	IPR006691;IPR035516;IPR013760;IPR013758;IPR013757;IPR002205;IPR005741;IPR050220;
	WP_002290883.1	DNA/RNA non-specific endonuclease [Enterococcus]	2.6025	K15051	A0A133CUD8	AOM15074.1	TRUE	A0A133MTQ6	DNA-entry nuclease (DNA/RNA non-specific endonuclease)	Enterococcus faecium (Streptococcus faecium)									IPR044929;IPR044927;
Transporters	WP_002304234.1	ATP-binding cassette domain-containing protein [Bacteria]	2.6344	K02071	A0A1A7SXX8	metN2_1	TRUE	A0A133MSW5	ATP-binding cassette domain-containing protein (Methionine ABC transporter ATP-binding protein)	Enterococcus faecium (Streptococcus faecium)							ABC-type D-methionine transporter activity [GO:0033232]; ATP binding [GO:0005524]; ATP hydrolysis activity [GO:0016887]	GO:0005524; GO:0016887; GO:0033232	IPR003593;IPR003439;IPR017871;IPR045865;IPR041701;IPR050086;IPR018449;IPR027417;
	WP_002289202.1	ABC transporter ATP-binding protein [Enterococcus]	1.7137	K23537	A0A132ZIZ7	yufO_1		A0A132ZIZ7	ABC transporter ATP-binding protein	Enterococcus faecium (Streptococcus faecium)							ATP binding [GO:0005524]; ATP hydrolysis activity [GO:0016887]	GO:0005524; GO:0016887	IPR003593;IPR050107;IPR003439;IPR017871;IPR027417;
	WP_002289203.1	BMP family ABC transporter substrate-binding protein [Enterococcus]	-1.1273	K07335	A0A132ZIZ3	tmpC_2		A0A132ZIZ3	BMP family ABC transporter substrate-binding protein (Basic membrane lipopprotein)	Enterococcus faecium (Streptococcus faecium)						plasma membrane [GO:0005886]		GO:0005886	IPR050957;IPR028082;IPR003760;
	WP_002294192.1	betaine/proline/choline family ABC transporter ATP-binding protein [Enterococcus]	2.721	K05847	A0A133CU59	N/A		A0A133CU59	Quaternary amine transport ATP-binding protein (EC 7.6.2.9)	Enterococcus faecium (Streptococcus faecium)		7.6.2.9		CATALYTIC ACTIVITY: Reaction=a quaternary ammonium(out) + ATP + H2O = a quaternary ammonium(in) + ADP + H(+) + phosphate; Xref=Rhea:RHEA:11036, ChEBI:CHEBI:15377, ChEBI:CHEBI:15378, ChEBI:CHEBI:30616, ChEBI:CHEBI:35267, ChEBI:CHEBI:43474, ChEBI:CHEBI:456216; Evidence={ECO:0000256|RuleBase:RU369116};	amino acid transport [GO:0006865]; glycine betaine transport [GO:0031460]	plasma membrane [GO:0005886]	ATP binding [GO:0005524]; ATP hydrolysis activity [GO:0016887]	GO:0005524; GO:0005886; GO:0006865; GO:0016887; GO:0031460	IPR003593;IPR003439;IPR017871;IPR000644;IPR046342;IPR005892;IPR027417;
	WP_002287805.1	glycine betaine/L-proline ABC transporter ATP-binding protein [Bacteria]	2.2586	K02000	D2JBD0	proV	TRUE	D2JBD0	Quaternary amine transport ATP-binding protein (EC 7.6.2.9)	Enterococcus faecium (Streptococcus faecium)		7.6.2.9		CATALYTIC ACTIVITY: Reaction=a quaternary ammonium(out) + ATP + H2O = a quaternary ammonium(in) + ADP + H(+) + phosphate; Xref=Rhea:RHEA:11036, ChEBI:CHEBI:15377, ChEBI:CHEBI:15378, ChEBI:CHEBI:30616, ChEBI:CHEBI:35267, ChEBI:CHEBI:43474, ChEBI:CHEBI:456216; Evidence={ECO:0000256|RuleBase:RU369116};	amino acid transport [GO:0006865]; glycine betaine transport [GO:0031460]	plasma membrane [GO:0005886]	ATP binding [GO:0005524]; ATP hydrolysis activity [GO:0016887]	GO:0005524; GO:0005886; GO:0006865; GO:0016887; GO:0031460	IPR003593;IPR051921;IPR003439;IPR017871;IPR000644;IPR046342;IPR005892;IPR027417;
	WP_002289332.1	ABC transporter ATP-binding protein [Enterococcus]	-1.9525	K15583	A0A133CKZ0	gsiA_1		A0A133CKZ0	ABC transporter ATP-binding protein	Enterococcus faecium (Streptococcus faecium)					peptide transport [GO:0015833]		ATP binding [GO:0005524]; ATP hydrolysis activity [GO:0016887]	GO:0005524; GO:0015833; GO:0016887	IPR003593;IPR050388;IPR003439;IPR017871;IPR013563;IPR027417;
	WP_002289330.1	ATP-binding cassette domain-containing protein [Enterococcus]	-1.2786	K10823	A0A133CKX0	gsiA_2		A0A133CKX0	ABC transporter ATP-binding protein (ATP-binding cassette domain-containing protein) (Peptide ABC transporter substrate-binding protein)	Enterococcus faecium (Streptococcus faecium)					peptide transport [GO:0015833]; protein transport [GO:0015031]		ATP binding [GO:0005524]; ATP hydrolysis activity [GO:0016887]	GO:0005524; GO:0015031; GO:0015833; GO:0016887	IPR003593;IPR050319;IPR003439;IPR017871;IPR013563;IPR027417;
	WP_002303220.1	phosphate ABC transporter ATP-binding protein PstB [Enterococcus]	-1.2839	K02036	A0A132P282	pstB2		A0A1S8KW34	Phosphate ABC transporter ATP-binding protein	Enterococcus faecium (Streptococcus faecium)					phosphate ion transmembrane transport [GO:0035435]	membrane [GO:0016020]	ATP binding [GO:0005524]; ATP hydrolysis activity [GO:0016887]; ATPase-coupled phosphate ion transmembrane transporter activity [GO:0015415]	GO:0005524; GO:0015415; GO:0016020; GO:0016887; GO:0035435	IPR003593;IPR003439;IPR017871;IPR027417;IPR005670;
Cell cycle and peptidoglycan biosynthesis	WP_002286622.1	DivIVA domain-containing protein [Enterococcus]	-1.2307	K04074	A0A133CJ65	DivIVA		A0A133CJ65	Cell division protein DivIVA (DivIVA domain-containing protein)	Enterococcus faecium (Streptococcus faecium)					cell division [GO:0051301]	cytoplasm [GO:0005737]		GO:0005737; GO:0051301	IPR019933;IPR007793;
	WP_002295835.1	cell division regulator GpsB [Enterococcus]	-1.5031	K04074	A0A132ZF95	gpsB		A0A132ZF95	Cell cycle protein GpsB (Guiding PBP1-shuttling protein)	Enterococcus faecium (Streptococcus faecium)	FUNCTION: Divisome component that associates with the complex late in its assembly, after the Z-ring is formed, and is dependent on DivIC and PBP2B for its recruitment to the divisome. Together with EzrA, is a key component of the system that regulates PBP1 localization during cell cycle progression. Its main role could be the removal of PBP1 from the cell pole after pole maturation is completed.…				cell division [GO:0051301]; regulation of cell shape [GO:0008360]	cytoplasm [GO:0005737]		GO:0005737; GO:0008360; GO:0051301	IPR011229;IPR019933;IPR007793;
	WP_002328422.1	PBP1A family penicillin-binding protein [Enterococcus]	2.6873	K05366	A0A132P281	ponA		A0A4Y3JK66	peptidoglycan glycosyltransferase (EC 2.4.99.28)	Enterococcus sp. NBRC 3427		2.4.99.28		CATALYTIC ACTIVITY: Reaction=[GlcNAc-(1->4)-Mur2Ac(oyl-L-Ala-gamma-D-Glu-L-Lys-D-Ala-D-Ala)](n)-di-trans,octa-cis-undecaprenyl diphosphate + beta-D-GlcNAc-(1->4)-Mur2Ac(oyl-L-Ala-gamma-D-Glu-L-Lys-D-Ala-D-Ala)-di-trans,octa-cis-undecaprenyl diphosphate = [GlcNAc-(1->4)-Mur2Ac(oyl-L-Ala-gamma-D-Glu-L-Lys-D-Ala-D-Ala)](n+1)-di-trans-octa-cis-undecaprenyl diphosphate + di-trans,octa-cis-undecaprenyl…	proteolysis [GO:0006508]	membrane [GO:0016020]	penicillin binding [GO:0008658]; serine-type D-Ala-D-Ala carboxypeptidase activity [GO:0009002]; transferase activity [GO:0016740]	GO:0006508; GO:0008658; GO:0009002; GO:0016020; GO:0016740	IPR012338;IPR001264;IPR050396;IPR023346;IPR036950;IPR001460;
	WP_002296044.1	rod shape-determining protein MreC [Enterococcus]	3.547	K03570	A0A133CQ94	mreC		A0A133CQ94	Cell shape-determining protein MreC (Cell shape protein MreC)	Enterococcus faecium (Streptococcus faecium)	FUNCTION: Involved in formation and maintenance of cell shape. {ECO:0000256|PIRNR:PIRNR038471}.				regulation of cell shape [GO:0008360]	plasma membrane [GO:0005886]		GO:0005886; GO:0008360	IPR042177;IPR042175;IPR007221;
Carbohydrate metabolism	WP_002330048.1	UTP--glucose-1-phosphate uridylyltransferase GalU [Enterococcus]	-1.1326	K00963	A0A132P286	galU	TRUE	A0A133CN32	UTP--glucose-1-phosphate uridylyltransferase (EC 2.7.7.9) (UDP-glucose pyrophosphorylase)	Enterococcus faecium (Streptococcus faecium)		2.7.7.9	PATHWAY: Carbohydrate metabolism; nucleotide-sugar metabolism. {ECO:0000256|ARBA:ARBA00005136}.	CATALYTIC ACTIVITY: Reaction=alpha-D-glucose 1-phosphate + H(+) + UTP = diphosphate + UDP-alpha-D-glucose; Xref=Rhea:RHEA:19889, ChEBI:CHEBI:15378, ChEBI:CHEBI:33019, ChEBI:CHEBI:46398, ChEBI:CHEBI:58601, ChEBI:CHEBI:58885; EC=2.7.7.9; Evidence={ECO:0000256|ARBA:ARBA00000872, ECO:0000256|RuleBase:RU361259};	biosynthetic process [GO:0009058]; UDP-glucose metabolic process [GO:0006011]		UTP:glucose-1-phosphate uridylyltransferase activity [GO:0003983]	GO:0003983; GO:0006011; GO:0009058	IPR005771;IPR005835;IPR029044;
	WP_008268617.1	polysaccharide deacetylase family protein [Enterococcus]	1.2338	N/A	A0A133CHJ0	AOM16627.1	TRUE	E6LIY5	NodB homology domain-containing protein	Enterococcus italicus (strain DSM 15952 / CCUG 50447 / LMG 22039 / TP 1.5)					carbohydrate metabolic process [GO:0005975]	membrane [GO:0016020]	hydrolase activity, acting on carbon-nitrogen (but not peptide) bonds [GO:0016810]	GO:0005975; GO:0016020; GO:0016810	IPR011330;IPR002509;IPR051398;
	WP_115256087.1	mannose-6-phosphate isomerase, class I [Enterococcus faecium]	-4.1054	N/A	A0A4Y3JM31	manA		A0A4Y3JM31	Mannose-6-phosphate isomerase (EC 5.3.1.8)	Enterococcus sp. NBRC 3427		5.3.1.8		CATALYTIC ACTIVITY: Reaction=D-mannose 6-phosphate = D-fructose 6-phosphate; Xref=Rhea:RHEA:12356, ChEBI:CHEBI:58735, ChEBI:CHEBI:61527; EC=5.3.1.8; Evidence={ECO:0000256|ARBA:ARBA00000757, ECO:0000256|PIRNR:PIRNR036894};	carbohydrate metabolic process [GO:0005975]		mannose-6-phosphate isomerase activity [GO:0004476]; zinc ion binding [GO:0008270]	GO:0004476; GO:0005975; GO:0008270	IPR051804;IPR001250;IPR014628;IPR049071;IPR046457;IPR014710;IPR011051;
	WP_002294321.1	2,3-diphosphoglycerate-dependent phosphoglycerate mutase [Enterococcus]	-1.0999	K01834	A0A132ZJA4	gpmA-2		A0A132ZJA4	2,3-bisphosphoglycerate-dependent phosphoglycerate mutase (BPG-dependent PGAM) (PGAM) (Phosphoglyceromutase) (dPGM) (EC 5.4.2.11)	Enterococcus faecium (Streptococcus faecium)	FUNCTION: Catalyzes the interconversion of 2-phosphoglycerate and 3-phosphoglycerate. {ECO:0000256|HAMAP-Rule:MF_01039}.	5.4.2.11	PATHWAY: Carbohydrate degradation; glycolysis; pyruvate from D-glyceraldehyde 3-phosphate: step 3/5. {ECO:0000256|HAMAP-Rule:MF_01039}.	CATALYTIC ACTIVITY: Reaction=(2R)-2-phosphoglycerate = (2R)-3-phosphoglycerate; Xref=Rhea:RHEA:15901, ChEBI:CHEBI:58272, ChEBI:CHEBI:58289; EC=5.4.2.11; Evidence={ECO:0000256|ARBA:ARBA00000380, ECO:0000256|HAMAP-Rule:MF_01039};	gluconeogenesis [GO:0006094]; glycolytic process [GO:0006096]		2,3-bisphosphoglycerate-dependent phosphoglycerate mutase activity [GO:0046538]	GO:0006094; GO:0006096; GO:0046538	IPR013078;IPR029033;IPR005952;
	WP_002295802.1	type I glyceraldehyde-3-phosphate dehydrogenase [Enterococcus]	1.0489	K00134	A0A1A7T845	GapA		A0A2C9XEN4	Glyceraldehyde-3-phosphate dehydrogenase	Enterococcus faecium (Streptococcus faecium)			PATHWAY: Carbohydrate degradation; glycolysis; pyruvate from D-glyceraldehyde 3-phosphate: step 1/5. {ECO:0000256|ARBA:ARBA00004869}.		glucose metabolic process [GO:0006006]	cytoplasm [GO:0005737]	glyceraldehyde-3-phosphate dehydrogenase (NAD+) (phosphorylating) activity [GO:0004365]; NAD binding [GO:0051287]; NADP binding [GO:0050661]	GO:0004365; GO:0005737; GO:0006006; GO:0050661; GO:0051287	IPR020831;IPR020829;IPR020828;IPR006424;IPR036291;
	WP_002287380.1	ribulose-phosphate 3-epimerase [Enterococcus]	-1.0978	K01783	A0A133CPV8	Rpe		A0A132ZIT7	Ribulose-phosphate 3-epimerase (EC 5.1.3.1)	Enterococcus faecium (Streptococcus faecium)	FUNCTION: Catalyzes the reversible epimerization of D-ribulose 5-phosphate to D-xylulose 5-phosphate. {ECO:0000256|HAMAP-Rule:MF_02227}.	5.1.3.1	PATHWAY: Carbohydrate degradation. {ECO:0000256|HAMAP-Rule:MF_02227}.	CATALYTIC ACTIVITY: Reaction=D-ribulose 5-phosphate = D-xylulose 5-phosphate; Xref=Rhea:RHEA:13677, ChEBI:CHEBI:57737, ChEBI:CHEBI:58121; EC=5.1.3.1; Evidence={ECO:0000256|ARBA:ARBA00001782, ECO:0000256|HAMAP-Rule:MF_02227, ECO:0000256|PIRNR:PIRNR001461};	pentose catabolic process [GO:0019323]; pentose-phosphate shunt, non-oxidative branch [GO:0009052]	cytosol [GO:0005829]	D-ribulose-phosphate 3-epimerase activity [GO:0004750]; metal ion binding [GO:0046872]	GO:0004750; GO:0005829; GO:0009052; GO:0019323; GO:0046872	IPR013785;IPR026019;IPR000056;IPR011060;
	WP_002287602.1	phosphocarrier protein HPr [Enterococcus]	-1.3658	K02784	A0A0M1PFJ8	ptsH	TRUE	A0A0M1PFJ8	Phosphocarrier protein HPr	Enterococcus faecium (Streptococcus faecium)	FUNCTION: General (non sugar-specific) component of the phosphoenolpyruvate-dependent sugar phosphotransferase system (sugar PTS). This major carbohydrate active-transport system catalyzes the phosphorylation of incoming sugar substrates concomitantly with their translocation across the cell membrane. The phosphoryl group from phosphoenolpyruvate (PEP) is transferred to the phosphoryl carrier pro…				phosphoenolpyruvate-dependent sugar phosphotransferase system [GO:0009401]	cytoplasm [GO:0005737]		GO:0005737; GO:0009401	IPR050399;IPR000032;IPR035895;IPR001020;IPR002114;
Pyrimidine metabolism	WP_002288882.1	orotidine-5-phosphate decarboxylase [Enterococcus]	-3.1177	K01591	A0A133CN22	pyrF		A0A133CN22	Orotidine 5'-phosphate decarboxylase (EC 4.1.1.23) (OMP decarboxylase) (OMPDCase) (OMPdecase)	Enterococcus faecium (Streptococcus faecium)	FUNCTION: Catalyzes the decarboxylation of orotidine 5'-monophosphate (OMP) to uridine 5'-monophosphate (UMP). {ECO:0000256|ARBA:ARBA00002356, ECO:0000256|HAMAP-Rule:MF_01200}.	4.1.1.23	PATHWAY: Pyrimidine metabolism; UMP biosynthesis via de novo pathway; UMP from orotate: step 2/2. {ECO:0000256|ARBA:ARBA00004861, ECO:0000256|HAMAP-Rule:MF_01200, ECO:0000256|RuleBase:RU000512}.	CATALYTIC ACTIVITY: Reaction=H(+) + orotidine 5'-phosphate = CO2 + UMP; Xref=Rhea:RHEA:11596, ChEBI:CHEBI:15378, ChEBI:CHEBI:16526, ChEBI:CHEBI:57538, ChEBI:CHEBI:57865; EC=4.1.1.23; Evidence={ECO:0000256|ARBA:ARBA00001419, ECO:0000256|HAMAP-Rule:MF_01200, ECO:0000256|RuleBase:RU000512};	'de novo' pyrimidine nucleobase biosynthetic process [GO:0006207]; 'de novo' UMP biosynthetic process [GO:0044205]	cytosol [GO:0005829]	orotidine-5'-phosphate decarboxylase activity [GO:0004590]	GO:0004590; GO:0005829; GO:0006207; GO:0044205	IPR013785;IPR014732;IPR018089;IPR047596;IPR001754;IPR011060;
	WP_002288875.1	dihydroorotase [Enterococcus]	-1.5769	K01465	A0A132PAC8	pyrC_1		A0A132PAC8	Dihydroorotase (DHOase) (EC 3.5.2.3)	Enterococcus faecium (Streptococcus faecium)	FUNCTION: Catalyzes the reversible cyclization of carbamoyl aspartate to dihydroorotate. {ECO:0000256|ARBA:ARBA00002368, ECO:0000256|HAMAP-Rule:MF_00220}.	3.5.2.3	PATHWAY: Pyrimidine metabolism; UMP biosynthesis via de novo pathway; (S)-dihydroorotate from bicarbonate: step 3/3. {ECO:0000256|HAMAP-Rule:MF_00220}.	CATALYTIC ACTIVITY: Reaction=(S)-dihydroorotate + H2O = H(+) + N-carbamoyl-L-aspartate; Xref=Rhea:RHEA:24296, ChEBI:CHEBI:15377, ChEBI:CHEBI:15378, ChEBI:CHEBI:30864, ChEBI:CHEBI:32814; EC=3.5.2.3; Evidence={ECO:0000256|HAMAP-Rule:MF_00220};	'de novo' UMP biosynthetic process [GO:0044205]; purine nucleobase catabolic process [GO:0006145]	cytoplasm [GO:0005737]	allantoinase activity [GO:0004038]; dihydroorotase activity [GO:0004151]; zinc ion binding [GO:0008270]	GO:0004038; GO:0004151; GO:0005737; GO:0006145; GO:0008270; GO:0044205	IPR006680;IPR004722;IPR050138;IPR002195;IPR011059;IPR032466;
	WP_002288884.1	orotate phosphoribosyltransferase [Enterococcus]	-1.1155	K00762	A0A133CMZ8	pyrE		A0A133CMZ8	Orotate phosphoribosyltransferase (OPRT) (OPRTase) (EC 2.4.2.10)	Enterococcus faecium (Streptococcus faecium)	FUNCTION: Catalyzes the transfer of a ribosyl phosphate group from 5-phosphoribose 1-diphosphate to orotate, leading to the formation of orotidine monophosphate (OMP). {ECO:0000256|HAMAP-Rule:MF_01208}.	2.4.2.10	PATHWAY: Pyrimidine metabolism; UMP biosynthesis via de novo pathway; UMP from orotate: step 1/2. {ECO:0000256|ARBA:ARBA00004889, ECO:0000256|HAMAP-Rule:MF_01208}.	CATALYTIC ACTIVITY: Reaction=diphosphate + orotidine 5'-phosphate = 5-phospho-alpha-D-ribose 1-diphosphate + orotate; Xref=Rhea:RHEA:10380, ChEBI:CHEBI:30839, ChEBI:CHEBI:33019, ChEBI:CHEBI:57538, ChEBI:CHEBI:58017; EC=2.4.2.10; Evidence={ECO:0000256|HAMAP-Rule:MF_01208};	'de novo' UMP biosynthetic process [GO:0044205]; pyrimidine nucleobase biosynthetic process [GO:0019856]		magnesium ion binding [GO:0000287]; orotate phosphoribosyltransferase activity [GO:0004588]	GO:0000287; GO:0004588; GO:0019856; GO:0044205	IPR023031;IPR004467;IPR000836;IPR029057;
	WP_002294416.1	thymidylate synthase [Enterococcus]	-1.2148	K00560	A0A133CPA8	thyA	TRUE	A0A133CPA8	Thymidylate synthase (TS) (TSase) (EC 2.1.1.45)	Enterococcus faecium (Streptococcus faecium)	FUNCTION: Catalyzes the reductive methylation of 2'-deoxyuridine-5'-monophosphate (dUMP) to 2'-deoxythymidine-5'-monophosphate (dTMP) while utilizing 5,10-methylenetetrahydrofolate (mTHF) as the methyl donor and reductant in the reaction, yielding dihydrofolate (DHF) as a by-product. This enzymatic reaction provides an intracellular de novo source of dTMP, an essential precursor for DNA biosynthe…	2.1.1.45	PATHWAY: Pyrimidine metabolism; dTTP biosynthesis. {ECO:0000256|HAMAP-Rule:MF_00008}.	CATALYTIC ACTIVITY: Reaction=(6R)-5,10-methylene-5,6,7,8-tetrahydrofolate + dUMP = 7,8-dihydrofolate + dTMP; Xref=Rhea:RHEA:12104, ChEBI:CHEBI:15636, ChEBI:CHEBI:57451, ChEBI:CHEBI:63528, ChEBI:CHEBI:246422; EC=2.1.1.45; Evidence={ECO:0000256|HAMAP-Rule:MF_00008};	dTMP biosynthetic process [GO:0006231]; dTTP biosynthetic process [GO:0006235]; methylation [GO:0032259]	cytosol [GO:0005829]	thymidylate synthase activity [GO:0004799]	GO:0004799; GO:0005829; GO:0006231; GO:0006235; GO:0032259	IPR045097;IPR023451;IPR036926;IPR000398;IPR020940;
	WP_002294095.1	uracil phosphoribosyltransferase [Enterococcus]	-1.0959	K00761	A0A132P446	upp_1		A0A132P446	Uracil phosphoribosyltransferase (EC 2.4.2.9) (UMP pyrophosphorylase) (UPRTase)	Enterococcus faecium (Streptococcus faecium)	FUNCTION: Catalyzes the conversion of uracil and 5-phospho-alpha-D-ribose 1-diphosphate (PRPP) to UMP and diphosphate. {ECO:0000256|HAMAP-Rule:MF_01218}.	2.4.2.9	PATHWAY: Pyrimidine metabolism; UMP biosynthesis via salvage pathway; UMP from uracil: step 1/1. {ECO:0000256|ARBA:ARBA00005180, ECO:0000256|HAMAP-Rule:MF_01218}.	CATALYTIC ACTIVITY: Reaction=diphosphate + UMP = 5-phospho-alpha-D-ribose 1-diphosphate + uracil; Xref=Rhea:RHEA:13017, ChEBI:CHEBI:17568, ChEBI:CHEBI:33019, ChEBI:CHEBI:57865, ChEBI:CHEBI:58017; EC=2.4.2.9; Evidence={ECO:0000256|HAMAP-Rule:MF_01218};	UMP salvage [GO:0044206]; uracil salvage [GO:0006223]		GTP binding [GO:0005525]; magnesium ion binding [GO:0000287]; uracil phosphoribosyltransferase activity [GO:0004845]	GO:0000287; GO:0004845; GO:0005525; GO:0006223; GO:0044206	IPR000836;IPR029057;IPR034332;IPR050054;IPR005765;
	WP_002288879.1	dihydroorotate dehydrogenase electron transfer subunit [Enterococcus]	-1.9843	K02823	A0A132Z047	pyrK		A0A132Z047	Dihydroorotate dehydrogenase B (NAD(+)), electron transfer subunit (Dihydroorotate oxidase B, electron transfer subunit)	Enterococcus faecium (Streptococcus faecium)	FUNCTION: Responsible for channeling the electrons from the oxidation of dihydroorotate from the FMN redox center in the PyrD type B subunit to the ultimate electron acceptor NAD(+). {ECO:0000256|HAMAP-Rule:MF_01211}.		PATHWAY: Pyrimidine metabolism; UMP biosynthesis via de novo pathway; orotate from (S)-dihydroorotate (NAD(+) route): step 1/1. {ECO:0000256|HAMAP-Rule:MF_01211}.		'de novo' UMP biosynthetic process [GO:0044205]		2 iron, 2 sulfur cluster binding [GO:0051537]; electron transfer activity [GO:0009055]; flavin adenine dinucleotide binding [GO:0050660]; metal ion binding [GO:0046872]; oxidoreductase activity [GO:0016491]	GO:0009055; GO:0016491; GO:0044205; GO:0046872; GO:0050660; GO:0051537	IPR012165;IPR037117;IPR019480;IPR023455;IPR017927;IPR039261;IPR050353;IPR017938;
Other	WP_002286836.1	LysM domain-containing protein [Bacteria]	6.3186	N/A	A0A132YY54	AOM16541.1	TRUE	A0A132YY54	LysM domain-containing protein (LysM peptidoglycan-binding domain-containing protein) (Peptidase M23)	Enterococcus faecium (Streptococcus faecium)									IPR018392;IPR036779;
	WP_002325021.1	hypothetical protein [Bacteria]	3.759	N/A	N/A	AOM15335.1	TRUE	A0A0V7Y715	Integrase	Enterococcus faecium (Streptococcus faecium)
	WP_002293931.1	hypothetical protein [Enterococcus]	3.7473	N/A	A0A133CRF6	AOM16163.1	TRUE	A0A133CRF6	Uncharacterized protein	Enterococcus faecium (Streptococcus faecium)
	WP_002289467.1	universal stress protein [Enterococcus]	2.6803	N/A	A0A133CT20	uspA2	TRUE	A0A133CT20	Universal stress protein	Enterococcus faecium (Streptococcus faecium)						cytoplasm [GO:0005737]		GO:0005737	IPR014729;IPR006015;IPR006016;
	WP_002291698.1	PhoH family protein [Enterococcus]	2.1809	K06217	A0A133N3Y6	PhoH	TRUE	A0A133N3Y6	PhoH-like protein	Enterococcus faecium (Streptococcus faecium)						cytoplasm [GO:0005737]	ATP binding [GO:0005524]; RNA binding [GO:0003723]	GO:0003723; GO:0005524; GO:0005737	IPR004087;IPR036612;IPR027417;IPR003714;IPR051451;
	WP_002294441.1	D-aspartate ligase [Enterococcus]	1.5843	K17810	A0A133CK82	CarB2		A0A133CK82	Carboxylate--amine ligase (D-aspartate ligase (EC 6.3.1.12))	Enterococcus faecium (Streptococcus faecium)		6.3.1.12					ATP binding [GO:0005524]; carbamoyl-phosphate synthase (ammonia) activity [GO:0004087]; metal ion binding [GO:0046872]	GO:0004087; GO:0005524; GO:0046872	IPR011761;
	WP_002287377.1	Stk1 family PASTA domain-containing Ser/Thr kinase [Enterococcus]	1.4702	K12132	A0A133CQ49	pknB		A0A133CQ49	non-specific serine/threonine protein kinase (EC 2.7.11.1)	Enterococcus faecium (Streptococcus faecium)		2.7.11.1		CATALYTIC ACTIVITY: Reaction=ATP + L-seryl-[protein] = ADP + H(+) + O-phospho-L-seryl-[protein]; Xref=Rhea:RHEA:17989, Rhea:RHEA-COMP:9863, Rhea:RHEA-COMP:11604, ChEBI:CHEBI:15378, ChEBI:CHEBI:29999, ChEBI:CHEBI:30616, ChEBI:CHEBI:83421, ChEBI:CHEBI:456216; EC=2.7.11.1; Evidence={ECO:0000256|ARBA:ARBA00001433}; CATALYTIC ACTIVITY: Reaction=ATP + L-threonyl-[protein] = ADP + H(+) + O-phospho-L-thr…		membrane [GO:0016020]	ATP binding [GO:0005524]; protein serine/threonine kinase activity [GO:0004674]	GO:0004674; GO:0005524; GO:0016020	IPR011009;IPR005543;IPR000719;IPR017441;IPR008271;
	WP_002288384.1	pyruvate oxidase [Enterococcus]	1.393	K00158	A0A133CL37	spxB	TRUE	A0A133CL37	Pyruvate oxidase (EC 1.2.3.3)	Enterococcus faecium (Streptococcus faecium)		1.2.3.3					magnesium ion binding [GO:0000287]; pyruvate oxidase activity [GO:0047112]; thiamine pyrophosphate binding [GO:0030976]	GO:0000287; GO:0030976; GO:0047112	IPR029035;IPR047211;IPR014092;IPR029061;IPR012000;IPR012001;IPR000399;IPR011766;IPR047212;IPR047210;
	WP_002294182.1	preprotein translocase subunit YajC [Enterococcus]	1.3555	K03210	A0A133CVB2	yajC		A0A133CVB2	Preprotein translocase subunit YajC	Enterococcus faecium (Streptococcus faecium)						plasma membrane [GO:0005886]		GO:0005886	IPR003849;
	WP_002288394.1	DegV family protein [Enterococcus]	1.3419	K25232	A0A133CPM0	AOM15604.1		A0A133CPM0	DegV family protein (EDD domain protein)	Enterococcus faecium (Streptococcus faecium)							lipid binding [GO:0008289]	GO:0008289	IPR003797;IPR043168;IPR050270;
	WP_002288573.1	YxeA family protein [Enterococcus]	1.2038	N/A	A0A1A7RY18	AOM16166.1	TRUE	A0A132ZFD8	DUF1093 domain-containing protein (YxeA family protein)	Enterococcus faecium (Streptococcus faecium)									IPR006542;IPR036166;
	WP_047937300.1	hypothetical protein [Enterococcus faecium]	3.5633	N/A	N/A	AOM17250.1	TRUE	A0A2C9XRE0	Uncharacterized protein	Enterococcus sp. 10A9_DIV0425
	WP_002339932.1	DUF1071 domain-containing protein [Enterococcus]	2.9073	N/A	N/A	AOM16245.1	TRUE	A0A377KQI2	Phage protein	Enterococcus durans									IPR009425;
	WP_115255890.1	daptomycin-sensing surface protein LiaX [Enterococcus faecium]	1.4404	K11621	A0A1A7TZ91	smc_3		A0A4Y3JQ51	Uncharacterized protein	Enterococcus sp. NBRC 3427						plasma membrane [GO:0005886]		GO:0005886	IPR052027;IPR025164;IPR053959;
	WP_115255965.1	Asp23/Gls24 family envelope stress response protein [Enterococcus faecium]	1.3189	N/A	A0A132Z519	Gls33	TRUE	A0A4Y3JTY2	Stress response regulator gls24 homolog	Enterococcus sp. NBRC 3427									IPR005531;
	WP_008264881.1	cyclic di-AMP binding protein CbpA [Enterococcus]	1.1783	N/A	A0A132Z3Q1	AOM17373.1	TRUE	A0A4Y3JKS4	CBS domain-containing protein	Enterococcus sp. NBRC 3427									IPR000644;IPR046342;IPR017036;
	WP_002289544.1	DUF5960 family protein [Enterococcus]	-5.8916	N/A	A0A133CMW1	AOM15781.1	TRUE	A0A132P284	DUF5960 family protein	Enterococcus faecium (Streptococcus faecium)									IPR046004;
	WP_002292935.1	hypothetical protein [Enterococcus]	-2.6953	N/A	A0A132P2E5	AOM15732.1	TRUE	A0A132P2E5	Uncharacterized protein	Enterococcus faecium (Streptococcus faecium)
	WP_002288398.1	YozE family protein [Enterococcus]	-3.5099	N/A	A0A132P2Q7	yozE		A0A132P2Q7	UPF0346 protein AWT83_13835	Enterococcus faecium (Streptococcus faecium)									IPR010673;IPR023089;IPR036806;
	WP_002290187.1	hypothetical protein [Bacteria]	-3.5776	N/A	A0A132P2R7	AOM15598.1	TRUE	A0A132P2R7	Uncharacterized protein	Enterococcus faecium (Streptococcus faecium)
	WP_002287172.1	hypothetical protein [Enterococcus]	-4.1281	N/A	A0A132P413	AOM17546.1	TRUE	A0A132P413	Uncharacterized protein	Enterococcus faecium (Streptococcus faecium)
	WP_002288856.1	NAD(P)H-binding protein [Enterococcus]	-2.4909	K07118	A0A132P4H2	AOM17411.1	TRUE	A0A132P4H2	Flavin reductase (NAD(P)H-binding protein)	Enterococcus faecium (Streptococcus faecium)							riboflavin reductase (NADPH) activity [GO:0042602]	GO:0042602	IPR016040;IPR036291;IPR051606;
	WP_002289849.1	CYTH domain-containing protein [Bacteria]	-3.0987	N/A	A0A132P4N1	CyaA	TRUE	A0A132P4N1	Adenylate cyclase (CYTH domain-containing protein)	Enterococcus faecium (Streptococcus faecium)							adenylate cyclase activity [GO:0004016]	GO:0004016	IPR033469;IPR023577;IPR009195;
	WP_002287318.1	GatB/YqeY domain-containing protein [Enterococcus]	-1.8005	K09117	A0A132P8L0	GatB2		A0A132P8L0	Aspartyl-tRNA amidotransferase (GatB/YqeY domain-containing protein) (Glutamyl-tRNA(Gln) amidotransferase subunit E)	Enterococcus faecium (Streptococcus faecium)							carbon-nitrogen ligase activity, with glutamine as amido-N-donor [GO:0016884]; transferase activity [GO:0016740]	GO:0016740; GO:0016884	IPR003789;IPR023168;IPR019004;IPR042184;
	WP_002289559.1	HD domain-containing protein [Enterococcus]	-2.1567	K06950	A0A132P8L1	AOM15259.1	TRUE	A0A132P8L1	HD domain-containing protein (HD protein) (Hydrolase)	Enterococcus faecium (Streptococcus faecium)							hydrolase activity [GO:0016787]	GO:0016787	IPR003607;IPR006674;
	WP_002295273.1	hypothetical protein, partial [Enterococcus]	-2.9728	N/A	A0A132P9R4	AOM15302.1	TRUE	A0A132P9R4	Uncharacterized protein	Enterococcus faecium (Streptococcus faecium)
	WP_002286049.1	hypothetical protein [Enterococcus]	-2.9526	N/A	A0A132PA98	AOM15846.1	TRUE	A0A132PA98	rRNA processing protein	Enterococcus faecium (Streptococcus faecium)
	WP_002289767.1	hypothetical protein [Enterococcus]	-3.2114	N/A	A0A132YZR7	AOM15637.1	TRUE	A0A132YZR7	Uncharacterized protein	Enterococcus faecium (Streptococcus faecium)
	WP_002288886.1	HD domain-containing protein [Enterococcus]	-1.856	N/A	A0A132Z0B3	yfbR		A0A132Z0B3	HD domain-containing protein (HD protein) (Hydrolase)	Enterococcus faecium (Streptococcus faecium)							XMP 5'-nucleosidase activity [GO:0106411]	GO:0106411
	WP_002289317.1	acyl-CoA thioesterase [Enterococcus]	-2.2832	K07107	A0A1A7TA13	AOM16769.1	TRUE	A0A132Z256	4-hydroxybenzoyl-CoA thioesterase (Acyl-CoA thioester hydrolase) (Acyl-CoA thioesterase)	Enterococcus faecium (Streptococcus faecium)							thiolester hydrolase activity [GO:0016790]	GO:0016790	IPR050563;IPR029069;IPR006684;
	WP_002286203.1	YtxH domain-containing protein [Enterococcus]	-1.8944	N/A	A0A132Z6U0	AOM17312.1		A0A132Z6U0	YtxH domain-containing protein	Enterococcus faecium (Streptococcus faecium)									IPR052928;IPR024623;
	WP_002287264.1	VOC family protein [Enterococcus]	-2.1263	K07104	A0A132Z9U7	catE		A0A132Z9U7	Extradiol dioxygenase (Glyoxalase) (VOC family protein)	Enterococcus faecium (Streptococcus faecium)							catechol 2,3-dioxygenase activity [GO:0018577]	GO:0018577	IPR032703;IPR029068;IPR004360;IPR037523;
	WP_002289384.1	DUF664 domain-containing protein [Enterococcus]	-2.7684	N/A	A0A132ZE39	AOM17041.1	TRUE	A0A132ZE39	DUF664 domain-containing protein (DinB family protein)	Enterococcus faecium (Streptococcus faecium)									IPR024775;IPR034660;
	WP_002289113.1	metal-sulfur cluster assembly factor [Enterococcus]	-4.8077	N/A	A0A133CI12	yitW	TRUE	A0A133CI12	Aromatic ring hydroxylase (DUF59 domain-containing protein) (Metal-sulfur cluster assembly factor) (Metal-sulfur cluster biosynthetic enzyme)	Enterococcus faecium (Streptococcus faecium)									IPR052339;IPR034904;IPR002744;
	WP_002287763.1	hypothetical protein [Bacilli]	-3.9898	N/A	A0A1A7T7Y0	AOM15918.1	TRUE	A0A133CKS7	DUF4649 family protein	Enterococcus faecium (Streptococcus faecium)
	WP_002289257.1	hypothetical protein [Enterococcus]	-4.0781	N/A	A0A133CPP8	AOM15635.1	TRUE	A0A133CPP8	Uncharacterized protein	Enterococcus faecium (Streptococcus faecium)
	WP_002286073.1	DUF6530 family protein [Enterococcus]	-1.1102	N/A	A0A133CRN5	AOM15870.1	TRUE	A0A133CRN5	DUF6530 family protein	Enterococcus faecium (Streptococcus faecium)									IPR045352;
	WP_002288100.1	MBL fold metallo-hydrolase [Enterococcus]	-3.4407	K00784	A0A133CTF0	AOM16317.1	TRUE	A0A133CTF0	MBL fold metallo-hydrolase	Enterococcus faecium (Streptococcus faecium)							3'-tRNA processing endoribonuclease activity [GO:0042781]	GO:0042781	IPR001279;IPR036866;IPR050094;
	WP_002287635.1	bis(5-nucleosyl)-tetraphosphatase (symmetrical) YqeK [Enterococcus]	-1.5645	N/A	A0A1A7S728	AOM17577.1		A0A133MWF8	bis(5'-nucleosyl)-tetraphosphatase (symmetrical) (EC 3.6.1.41)	Enterococcus faecium (Streptococcus faecium)		3.6.1.41		CATALYTIC ACTIVITY: Reaction=H2O + P(1),P(4)-bis(5'-adenosyl) tetraphosphate = 2 ADP + 2 H(+); Xref=Rhea:RHEA:24252, ChEBI:CHEBI:15377, ChEBI:CHEBI:15378, ChEBI:CHEBI:58141, ChEBI:CHEBI:456216; EC=3.6.1.41; Evidence={ECO:0000256|ARBA:ARBA00001682};			bis(5'-nucleosyl)-tetraphosphatase (symmetrical) activity [GO:0008803]	GO:0008803	IPR051094;IPR003607;IPR006674;IPR005249;
	WP_002290825.1	DUF1827 family protein [Enterococcus]	-2.6398	N/A	A0A133MWL3	AOM15450.1	TRUE	A0A133MWL3	DUF1827 domain-containing protein (DUF1827 family protein) (Ribose-5-phosphate isomerase)	Enterococcus faecium (Streptococcus faecium)							isomerase activity [GO:0016853]	GO:0016853	IPR014959;IPR038226;
	WP_002294287.1	YueI family protein [Enterococcus]	-1.9425	N/A	A0A132Z7J6	yueI	TRUE	A0A1L2GFQ5	DUF1694 domain-containing protein (YueI family protein)	Enterococcus faecium (Streptococcus faecium)									IPR012543;IPR029064;
	WP_002330223.1	CoA-binding protein [Enterococcus]	-1.3811	K06929	A0A132Z0R9	AOM15622.1		A0A2S7MU94	CoA-binding protein	Enterococcus faecium (Streptococcus faecium)									IPR003781;IPR036291;
	WP_002290081.1	PFL family protein [Enterococcus]	-5.1764	K09157	A0A6B3Q3C4	N/A		A0A6B3Q3C4	UPF0210 protein G3385_02340	Enterococcus faecium (Streptococcus faecium)									IPR007841;
	WP_002310932.1	DIP1984 family protein [Enterococcus]	-1.5908	N/A	A0A9Q5S8Y3	N/A		A0A9Q5S8Y3	DIP1984 family protein	Enterococcus faecium (Streptococcus faecium)									IPR047741;
	WP_002321477.1	carbonic anhydrase family protein [Enterococcus]	-1.0259	N/A	A0A4Y3JKX1	cah		A0A4Y3JKX1	Carbonic anhydrase	Enterococcus sp. NBRC 3427							carbonate dehydratase activity [GO:0004089]; zinc ion binding [GO:0008270]	GO:0004089; GO:0008270	IPR041891;IPR001148;IPR036398;IPR023561;
	WP_002330383.1	universal stress protein [Enterococcus]	-1.0574	N/A	A0A1L8SSN1	N/A		A0A1L8SSN1	Universal stress protein family	Enterococcus devriesei									IPR014729;IPR006015;IPR006016;
	WP_029485882.1	YtxH domain-containing protein [Enterococcus faecium]	-2.7099	N/A	A0A4Y3JPK3	AOM15188.1		A0A4Y3JPK3	General stress protein	Enterococcus sp. NBRC 3427						membrane [GO:0016020]		GO:0016020	IPR052928;IPR024623;
	WP_008267713.1	DUF1827 family protein [Enterococcus]	-3.1696	N/A	A0A4Y3JQH6	AOM17420.1	TRUE	A0A4Y3JQH6	DUF1827 domain-containing protein	Enterococcus sp. NBRC 3427									IPR014959;IPR038226;
	WP_115255973.1	viral A-type inclusion protein [Enterococcus faecium]	-3.7937	N/A	A0A4Y3JJR1	AOM15880.1	TRUE	A0A4Y3JJR1	Viral A-type inclusion protein	Enterococcus sp. NBRC 3427
	WP_115255942.1	asparagine synthase (glutamine-hydrolyzing) [Enterococcus faecium]	1.0446	K01953	A0A132P9D6	asnB		A0A4Y3JMA5	asparagine synthase (glutamine-hydrolyzing) (EC 6.3.5.4)	Enterococcus sp. NBRC 3427		6.3.5.4	PATHWAY: Amino-acid biosynthesis; L-asparagine biosynthesis; L-asparagine from L-aspartate (L-Gln route): step 1/1. {ECO:0000256|ARBA:ARBA00005187}.	CATALYTIC ACTIVITY: Reaction=ATP + H2O + L-aspartate + L-glutamine = AMP + diphosphate + H(+) + L-asparagine + L-glutamate; Xref=Rhea:RHEA:12228, ChEBI:CHEBI:15377, ChEBI:CHEBI:15378, ChEBI:CHEBI:29985, ChEBI:CHEBI:29991, ChEBI:CHEBI:30616, ChEBI:CHEBI:33019, ChEBI:CHEBI:58048, ChEBI:CHEBI:58359, ChEBI:CHEBI:456215; EC=6.3.5.4; Evidence={ECO:0000256|ARBA:ARBA00001778};	asparagine biosynthetic process [GO:0006529]; glutamine metabolic process [GO:0006541]	cytosol [GO:0005829]	asparagine synthase (glutamine-hydrolyzing) activity [GO:0004066]; ATP binding [GO:0005524]	GO:0004066; GO:0005524; GO:0005829; GO:0006529; GO:0006541	IPR006426;IPR001962;IPR051786;IPR033738;IPR017932;IPR029055;IPR014729;
	WP_002289237.1	bacteriocin immunity protein [Enterococcus]	-5.35	N/A	A0A132P474	AOM17478.1		A0A132P474	Bacteriocin immunity protein (Peptide methionine sulfoxide reductase)	Enterococcus faecium (Streptococcus faecium)					bacteriocin immunity [GO:0030153]			GO:0030153	IPR015046;
	WP_002286400.1	tyrosine decarboxylase [Enterococcus]	3.3252	K22330	Q1JTV5	pheDC	TRUE	Q1JTV5	Decarboxylase (EC 4.1.1.53) (Tyrosine decarboxylase (EC 4.1.1.25))	Enterococcus faecium (Streptococcus faecium)		4.1.1.25; 4.1.1.53			carboxylic acid metabolic process [GO:0019752]		aromatic-L-amino-acid decarboxylase activity [GO:0004058]; diaminobutyrate decarboxylase activity [GO:0033983]; phenylalanine decarboxylase activity [GO:0050174]; pyridoxal phosphate binding [GO:0030170]; tyrosine decarboxylase activity [GO:0004837]	GO:0004058; GO:0004837; GO:0019752; GO:0030170; GO:0033983; GO:0050174	IPR050477;IPR002129;IPR015424;IPR015421;IPR021115;IPR049373;IPR022397;
	WP_002287795.1	glutaredoxin-like protein NrdH [Bacteria]	-5.0048	K06191	A0A132YZ90	nrdH		A0A132YZ90	Glutaredoxin-like protein NrdH	Enterococcus faecium (Streptococcus faecium)	FUNCTION: Electron transport system for the ribonucleotide reductase system NrdEF. {ECO:0000256|ARBA:ARBA00002292}.				cell redox homeostasis [GO:0045454]			GO:0045454	IPR011909;IPR002109;IPR051548;IPR036249;
	WP_002290178.1	HU family DNA-binding protein [Bacteria]	-1.153	K03530	A0A0M1PD93	hupA		A0A0M1PD93	DNA-binding protein HU	Enterococcus faecium (Streptococcus faecium)					chromosome condensation [GO:0030261]	cytosol [GO:0005829]	DNA binding [GO:0003677]; structural constituent of chromatin [GO:0030527]	GO:0003677; GO:0005829; GO:0030261; GO:0030527	IPR000119;IPR020816;IPR010992;
	WP_002293327.1	nucleoside-diphosphate kinase [Enterococcus]	-1.5251	K00940	A0A133CNB9	ndk		A0A133CNB9	Nucleoside diphosphate kinase (NDK) (NDP kinase) (EC 2.7.4.6) (Nucleoside-2-P kinase)	Enterococcus faecium (Streptococcus faecium)	FUNCTION: Major role in the synthesis of nucleoside triphosphates other than ATP. The ATP gamma phosphate is transferred to the NDP beta phosphate via a ping-pong mechanism, using a phosphorylated active-site intermediate. {ECO:0000256|HAMAP-Rule:MF_00451}.	2.7.4.6		CATALYTIC ACTIVITY: Reaction=a 2'-deoxyribonucleoside 5'-diphosphate + ATP = a 2'-deoxyribonucleoside 5'-triphosphate + ADP; Xref=Rhea:RHEA:44640, ChEBI:CHEBI:30616, ChEBI:CHEBI:61560, ChEBI:CHEBI:73316, ChEBI:CHEBI:456216; EC=2.7.4.6; Evidence={ECO:0000256|HAMAP-Rule:MF_00451}; CATALYTIC ACTIVITY: Reaction=a ribonucleoside 5'-diphosphate + ATP = a ribonucleoside 5'-triphosphate + ADP; Xref=Rhea:…	CTP biosynthetic process [GO:0006241]; GTP biosynthetic process [GO:0006183]; UTP biosynthetic process [GO:0006228]	cytoplasm [GO:0005737]	ATP binding [GO:0005524]; metal ion binding [GO:0046872]; nucleoside diphosphate kinase activity [GO:0004550]	GO:0004550; GO:0005524; GO:0005737; GO:0006183; GO:0006228; GO:0006241; GO:0046872	IPR034907;IPR036850;IPR001564;
	WP_002289436.1	cysteine synthase family protein [Enterococcus]	-1.4159	N/A	A0A132P7D6	cysM_4		A0A132ZJA3	Cysteine synthase	Enterococcus faecium (Streptococcus faecium)					cysteine biosynthetic process from serine [GO:0006535]		cysteine synthase activity [GO:0004124]	GO:0004124; GO:0006535	IPR050214;IPR001216;IPR001926;IPR036052;
	WP_002287445.1	cysteine--tRNA ligase [Enterococcus]	-1.2959	K01883	A0A132P631	cysS_1		A0A132P631	Cysteine--tRNA ligase (EC 6.1.1.16) (Cysteinyl-tRNA synthetase) (CysRS)	Enterococcus faecium (Streptococcus faecium)		6.1.1.16		CATALYTIC ACTIVITY: Reaction=ATP + L-cysteine + tRNA(Cys) = AMP + diphosphate + L-cysteinyl-tRNA(Cys); Xref=Rhea:RHEA:17773, Rhea:RHEA-COMP:9661, Rhea:RHEA-COMP:9679, ChEBI:CHEBI:30616, ChEBI:CHEBI:33019, ChEBI:CHEBI:35235, ChEBI:CHEBI:78442, ChEBI:CHEBI:78517, ChEBI:CHEBI:456215; EC=6.1.1.16; Evidence={ECO:0000256|HAMAP-Rule:MF_00041};	cysteinyl-tRNA aminoacylation [GO:0006423]	cytoplasm [GO:0005737]	ATP binding [GO:0005524]; cysteine-tRNA ligase activity [GO:0004817]; zinc ion binding [GO:0008270]	GO:0004817; GO:0005524; GO:0005737; GO:0006423; GO:0008270	IPR015803;IPR015273;IPR024909;IPR014729;IPR032678;IPR009080;
	WP_002295819.1	glucosaminidase domain-containing protein [Bacteria]	-1.8853	K02395	A0A132ZBS9	AmiC	TRUE	A0A132ZBS9	Peptidoglycan hydrolase	Enterococcus faecium (Streptococcus faecium)					defense response to bacterium [GO:0042742]; killing of cells of another organism [GO:0031640]	extracellular region [GO:0005576]	amidase activity [GO:0004040]	GO:0004040; GO:0005576; GO:0031640; GO:0042742	IPR001387;IPR051056;IPR018392;IPR036779;IPR002901;
	WP_002287792.1	class 1b ribonucleoside-diphosphate reductase subunit beta [Bacteria]	-1.009	K00526	A0A133CSI4	nrdF		A0A133CSI4	Ribonucleoside-diphosphate reductase subunit beta (EC 1.17.4.1)	Enterococcus faecium (Streptococcus faecium)	FUNCTION: Provides the precursors necessary for DNA synthesis. Catalyzes the biosynthesis of deoxyribonucleotides from the corresponding ribonucleotides. {ECO:0000256|PIRNR:PIRNR000355}.	1.17.4.1		CATALYTIC ACTIVITY: Reaction=[thioredoxin]-disulfide + a 2'-deoxyribonucleoside 5'-diphosphate + H2O = [thioredoxin]-dithiol + a ribonucleoside 5'-diphosphate; Xref=Rhea:RHEA:23252, Rhea:RHEA-COMP:10698, Rhea:RHEA-COMP:10700, ChEBI:CHEBI:15377, ChEBI:CHEBI:29950, ChEBI:CHEBI:50058, ChEBI:CHEBI:57930, ChEBI:CHEBI:73316; EC=1.17.4.1; Evidence={ECO:0000256|PIRNR:PIRNR000355};	deoxyribonucleotide biosynthetic process [GO:0009263]	ribonucleoside-diphosphate reductase complex [GO:0005971]	metal ion binding [GO:0046872]; ribonucleoside-diphosphate reductase activity, thioredoxin disulfide as acceptor [GO:0004748]	GO:0004748; GO:0005971; GO:0009263; GO:0046872	IPR009078;IPR012348;IPR026494;IPR033909;IPR000358;
	WP_002294671.1	type 1 glutamine amidotransferase domain-containing protein [Enterococcus]	-1.3956	N/A	A0A133CHB0	AOM16650.1		A0A133CHB0	D-lactate dehydratase (EC 4.2.1.130)	Enterococcus faecium (Streptococcus faecium)		4.2.1.130		CATALYTIC ACTIVITY: Reaction=H2O + methylglyoxal = (R)-lactate + H(+); Xref=Rhea:RHEA:27754, ChEBI:CHEBI:15377, ChEBI:CHEBI:15378, ChEBI:CHEBI:16004, ChEBI:CHEBI:17158; EC=4.2.1.130; Evidence={ECO:0000256|ARBA:ARBA00001524};	glutamine metabolic process [GO:0006541]; methylglyoxal catabolic process to D-lactate via S-lactoyl-glutathione [GO:0019243]	cytoplasm [GO:0005737]	glyoxalase III activity [GO:0019172]; transferase activity [GO:0016740]	GO:0005737; GO:0006541; GO:0016740; GO:0019172; GO:0019243	IPR029062;IPR002818;IPR050325;
	WP_002287447.1	glutamate--tRNA ligase [Enterococcus]	-1.0351	K09698	A0A132P622	gltX		A0A132P622	Glutamate--tRNA ligase (EC 6.1.1.17) (Glutamyl-tRNA synthetase) (GluRS)	Enterococcus faecium (Streptococcus faecium)	FUNCTION: Catalyzes the attachment of glutamate to tRNA(Glu) in a two-step reaction: glutamate is first activated by ATP to form Glu-AMP and then transferred to the acceptor end of tRNA(Glu). {ECO:0000256|HAMAP-Rule:MF_00022}.	6.1.1.17		CATALYTIC ACTIVITY: Reaction=ATP + L-glutamate + tRNA(Glu) = AMP + diphosphate + L-glutamyl-tRNA(Glu); Xref=Rhea:RHEA:23540, Rhea:RHEA-COMP:9663, Rhea:RHEA-COMP:9680, ChEBI:CHEBI:29985, ChEBI:CHEBI:30616, ChEBI:CHEBI:33019, ChEBI:CHEBI:78442, ChEBI:CHEBI:78520, ChEBI:CHEBI:456215; EC=6.1.1.17; Evidence={ECO:0000256|HAMAP-Rule:MF_00022};	glutamyl-tRNA aminoacylation [GO:0006424]	cytosol [GO:0005829]	ATP binding [GO:0005524]; glutamate-tRNA ligase activity [GO:0004818]; tRNA binding [GO:0000049]; zinc ion binding [GO:0008270]	GO:0000049; GO:0004818; GO:0005524; GO:0005829; GO:0006424; GO:0008270	IPR045462;IPR020751;IPR001412;IPR008925;IPR004527;IPR000924;IPR020058;IPR049940;IPR033910;IPR014729;
	WP_002291179.1	glycine cleavage system protein H [Bacteria]	-5.0817	K02437	A0A133CLY8	GcvH	TRUE	A0A133CLY8	Glycine cleavage H-protein (Glycine cleavage system protein H)	Enterococcus faecium (Streptococcus faecium)					glycine decarboxylation via glycine cleavage system [GO:0019464]	glycine cleavage complex [GO:0005960]		GO:0005960; GO:0019464	IPR003016;IPR000089;IPR002930;IPR033753;IPR011053;
	WP_002294984.1	preprotein translocase subunit SecA [Enterococcus]	1.1319	K03070	A0A1A7TUJ7	secA_2		A0A1S8KW37	Protein translocase subunit SecA (EC 7.4.2.8)	Enterococcus faecium (Streptococcus faecium)	FUNCTION: Part of the Sec protein translocase complex. Interacts with the SecYEG preprotein conducting channel. Has a central role in coupling the hydrolysis of ATP to the transfer of proteins into and across the cell membrane, serving as an ATP-driven molecular motor driving the stepwise translocation of polypeptide chains across the membrane. {ECO:0000256|HAMAP-Rule:MF_01382}.	7.4.2.8		CATALYTIC ACTIVITY: Reaction=ATP + H2O + cellular proteinSide 1 = ADP + phosphate + cellular proteinSide 2.; EC=7.4.2.8; Evidence={ECO:0000256|HAMAP-Rule:MF_01382};	intracellular protein transmembrane transport [GO:0065002]; protein import [GO:0017038]; protein targeting [GO:0006605]	cytoplasm [GO:0005737]; plasma membrane [GO:0005886]	ATP binding [GO:0005524]; metal ion binding [GO:0046872]	GO:0005524; GO:0005737; GO:0005886; GO:0006605; GO:0017038; GO:0046872; GO:0065002	IPR014001;IPR001650;IPR027417;IPR004027;IPR000185;IPR020937;IPR011115;IPR014018;IPR011130;IPR044722;IPR011116;IPR036266;IPR036670;
	WP_002286656.1	polyprenyl synthetase family protein [Enterococcus]	-3.5575	N/A	A0A132Z7D1	IspA	TRUE	A0A132Z7D1	Geranyltranstransferase	Enterococcus faecium (Streptococcus faecium)					isoprenoid biosynthetic process [GO:0008299]	cytoplasm [GO:0005737]	geranyltranstransferase activity [GO:0004337]	GO:0004337; GO:0005737; GO:0008299	IPR008949;IPR000092;IPR033749;IPR053378;
	WP_002296027.1	pyrroline-5-carboxylate reductase [Enterococcus]	-2.4201	K00286	A0A2D0F8A6	proC	TRUE	A0A132YYV5	Pyrroline-5-carboxylate reductase (P5C reductase) (P5CR) (EC 1.5.1.2) (PCA reductase)	Enterococcus faecium (Streptococcus faecium)	FUNCTION: Catalyzes the reduction of 1-pyrroline-5-carboxylate (PCA) to L-proline. {ECO:0000256|HAMAP-Rule:MF_01925}.	1.5.1.2	PATHWAY: Amino-acid biosynthesis; L-proline biosynthesis; L-proline from L-glutamate 5-semialdehyde: step 1/1. {ECO:0000256|HAMAP-Rule:MF_01925, ECO:0000256|RuleBase:RU003903}.	CATALYTIC ACTIVITY: Reaction=L-proline + NAD(+) = 1-pyrroline-5-carboxylate + 2 H(+) + NADH; Xref=Rhea:RHEA:14105, ChEBI:CHEBI:15378, ChEBI:CHEBI:15893, ChEBI:CHEBI:57540, ChEBI:CHEBI:57945, ChEBI:CHEBI:60039; EC=1.5.1.2; Evidence={ECO:0000256|HAMAP-Rule:MF_01925}; CATALYTIC ACTIVITY: Reaction=L-proline + NADP(+) = 1-pyrroline-5-carboxylate + 2 H(+) + NADPH; Xref=Rhea:RHEA:14109, ChEBI:CHEBI:1537…	L-proline biosynthetic process [GO:0055129]	cytoplasm [GO:0005737]	pyrroline-5-carboxylate reductase activity [GO:0004735]	GO:0004735; GO:0005737; GO:0055129	IPR008927;IPR036291;IPR028939;IPR053790;IPR029036;IPR000304;
	WP_115256062.1	glycerophosphodiester phosphodiesterase [Enterococcus faecium]	-2.0951	N/A	A0A4Y3JR86	ugpQ	TRUE	A0A4Y3JR86	Glycerophosphodiester phosphodiesterase	Enterococcus sp. NBRC 3427					lipid metabolic process [GO:0006629]		phosphoric diester hydrolase activity [GO:0008081]	GO:0006629; GO:0008081	IPR030395;IPR017946;
	WP_002285906.1	class I SAM-dependent methyltransferase [Enterococcus]	-3.0059	N/A	A0A132P6W5	mraW-2	TRUE	A0A132P6W5	16S rRNA (Cytosine(1402)-N(4))-methyltransferase (SAM-dependent methyltransferase) (Methyltransferase domain-containing protein)	Enterococcus faecium (Streptococcus faecium)					methylation [GO:0032259]		methyltransferase activity [GO:0008168]	GO:0008168; GO:0032259	IPR010719;IPR029063;
	WP_002289673.1	methyltransferase domain-containing protein [Enterococcus]	-3.2245	N/A	A0A132Z9K2	UbiE	TRUE	A0A132Z9K2	Methylase (Methyltransferase domain-containing protein) (S-adenosylmethionine-dependent methyltransferase) (SAM-dependent methyltransferase)	Enterococcus faecium (Streptococcus faecium)					methylation [GO:0032259]		demethylmenaquinone methyltransferase activity [GO:0043770]; S-adenosylmethionine:2-demethylmenaquinol methyltransferase activity [GO:0102094]; S-adenosylmethionine:2-demethylmenaquinol-7 methyltransferase activity [GO:0102955]; S-adenosylmethionine:2-demethylquinol-8 methyltransferase activity [GO:0102027]	GO:0032259; GO:0043770; GO:0102027; GO:0102094; GO:0102955	IPR029063;
	WP_115255953.1	23S rRNA (uracil(1939)-C(5))-methyltransferase RlmD [Enterococcus faecium]	1.4155	K03215	A0A132P9P7	rlmD	TRUE	A0A4Y3JPM4	23S rRNA (Uracil-5-)-methyltransferase RumA	Enterococcus sp. NBRC 3427					methylation [GO:0032259]; RNA modification [GO:0009451]; RNA processing [GO:0006396]		RNA methyltransferase activity [GO:0008173]; S-adenosylmethionine-dependent methyltransferase activity [GO:0008757]	GO:0006396; GO:0008173; GO:0008757; GO:0009451; GO:0032259	IPR030390;IPR030391;IPR012340;IPR029063;IPR002792;IPR010280;
	WP_002289508.1	methylglyoxal synthase [Enterococcus]	-2.8689	K01734	A0A132Z4E7	mgsA	TRUE	A0A132Z4E7	Methylglyoxal synthase (MGS) (EC 4.2.3.3)	Enterococcus faecium (Streptococcus faecium)	FUNCTION: Catalyzes the formation of methylglyoxal from dihydroxyacetone phosphate. {ECO:0000256|HAMAP-Rule:MF_00549}.	4.2.3.3		CATALYTIC ACTIVITY: Reaction=dihydroxyacetone phosphate = methylglyoxal + phosphate; Xref=Rhea:RHEA:17937, ChEBI:CHEBI:17158, ChEBI:CHEBI:43474, ChEBI:CHEBI:57642; EC=4.2.3.3; Evidence={ECO:0000256|HAMAP-Rule:MF_00549};	methylglyoxal biosynthetic process [GO:0019242]		methylglyoxal synthase activity [GO:0008929]	GO:0008929; GO:0019242	IPR004363;IPR018148;IPR011607;IPR036914;
	WP_002295115.1	VOC family protein [Enterococcus]	-1.6419	K01759	A0A133CMR3	gloA	TRUE	A0A133CMR3	Aldoketomutase (Ketone-aldehyde mutase) (Methylglyoxalase) (S-D-lactoylglutathione methylglyoxal lyase)	Enterococcus faecium (Streptococcus faecium)					methylglyoxal catabolic process to D-lactate via S-lactoyl-glutathione [GO:0019243]	cytoplasm [GO:0005737]	lactoylglutathione lyase activity [GO:0004462]; metal ion binding [GO:0046872]	GO:0004462; GO:0005737; GO:0019243; GO:0046872	IPR029068;IPR004360;IPR018146;IPR037523;
	WP_002287302.1	ammonia-dependent NAD(+) synthetase [Enterococcus]	-1.2287	K01916	A0A132Z952	nadE	TRUE	A0A132Z952	NH(3)-dependent NAD(+) synthetase (EC 6.3.1.5)	Enterococcus faecium (Streptococcus faecium)	FUNCTION: Catalyzes the ATP-dependent amidation of deamido-NAD to form NAD. Uses ammonia as a nitrogen source. {ECO:0000256|HAMAP-Rule:MF_00193}.	6.3.1.5	PATHWAY: Cofactor biosynthesis; NAD(+) biosynthesis; NAD(+) from deamido-NAD(+) (ammonia route): step 1/1. {ECO:0000256|HAMAP-Rule:MF_00193}.	CATALYTIC ACTIVITY: Reaction=ATP + deamido-NAD(+) + NH4(+) = AMP + diphosphate + H(+) + NAD(+); Xref=Rhea:RHEA:21188, ChEBI:CHEBI:15378, ChEBI:CHEBI:28938, ChEBI:CHEBI:30616, ChEBI:CHEBI:33019, ChEBI:CHEBI:57540, ChEBI:CHEBI:58437, ChEBI:CHEBI:456215; EC=6.3.1.5; Evidence={ECO:0000256|HAMAP-Rule:MF_00193, ECO:0000256|RuleBase:RU003812};	NAD biosynthetic process [GO:0009435]	cytoplasm [GO:0005737]	ATP binding [GO:0005524]; glutaminase activity [GO:0004359]; metal ion binding [GO:0046872]; NAD+ synthase (glutamine-hydrolyzing) activity [GO:0003952]; NAD+ synthase activity [GO:0008795]	GO:0003952; GO:0004359; GO:0005524; GO:0005737; GO:0008795; GO:0009435; GO:0046872	IPR022310;IPR003694;IPR022926;IPR014729;
	WP_002325125.1	NUDIX hydrolase [Bacteria]	-2.4198	K01515	A0A133CDM6	nudF	TRUE	A0A133CDM6	ADP-ribose pyrophosphatase (NUDIX hydrolase)	Enterococcus faecium (Streptococcus faecium)					nucleoside phosphate metabolic process [GO:0006753]; ribose phosphate metabolic process [GO:0019693]	cytosol [GO:0005829]	ADP-ribose diphosphatase activity [GO:0047631]	GO:0005829; GO:0006753; GO:0019693; GO:0047631	IPR015797;IPR000086;
	WP_002286201.1	HIT family protein [Enterococcus]	-1.1468	K02503	A0A132Z5E1	hit		A0A132Z5E1	HIT family protein (Histidine triad protein)	Enterococcus faecium (Streptococcus faecium)					nucleotide metabolic process [GO:0009117]		catalytic activity [GO:0003824]	GO:0003824; GO:0009117	IPR039384;IPR019808;IPR001310;IPR011146;IPR036265;
	WP_002287091.1	class Ib ribonucleoside-diphosphate reductase assembly flavoprotein NrdI [Enterococcus]	-3.1112	K03647	A0A133N190	nrdI		A0A133N190	Class Ib ribonucleoside-diphosphate reductase assembly flavoprotein NrdI (NrdI protein) (Ribonucleotide reductase)	Enterococcus faecium (Streptococcus faecium)					protein modification process [GO:0036211]		FMN binding [GO:0010181]	GO:0010181; GO:0036211	IPR008254;IPR029039;IPR004465;
	WP_008268799.1	carboxypeptidase M32 [Enterococcus]	-1.1228	N/A	A0A4Y3JIR9	ypwA	TRUE	A0A4Y3JIR9	Metal-dependent carboxypeptidase (EC 3.4.17.19)	Enterococcus sp. NBRC 3427	FUNCTION: Broad specificity carboxypetidase that releases amino acids sequentially from the C-terminus, including neutral, aromatic, polar and basic residues. {ECO:0000256|PIRNR:PIRNR006615}.	3.4.17.19		CATALYTIC ACTIVITY: Reaction=Release of a C-terminal amino acid with broad specificity, except for -Pro.; EC=3.4.17.19; Evidence={ECO:0000256|PIRNR:PIRNR006615};	proteolysis [GO:0006508]		metal ion binding [GO:0046872]; metallocarboxypeptidase activity [GO:0004181]	GO:0004181; GO:0006508; GO:0046872	IPR001333;
	WP_002289439.1	S-ribosylhomocysteine lyase [Enterococcus]	-1.3607	K07173	A0A133CDE6	luxS		A0A133CDE6	S-ribosylhomocysteine lyase (EC 4.4.1.21) (AI-2 synthesis protein) (Autoinducer-2 production protein LuxS)	Enterococcus faecium (Streptococcus faecium)	FUNCTION: Involved in the synthesis of autoinducer 2 (AI-2) which is secreted by bacteria and is used to communicate both the cell density and the metabolic potential of the environment. The regulation of gene expression in response to changes in cell density is called quorum sensing. Catalyzes the transformation of S-ribosylhomocysteine (RHC) to homocysteine (HC) and 4,5-dihydroxy-2,3-pentadione…	4.4.1.21		CATALYTIC ACTIVITY: Reaction=S-(5-deoxy-D-ribos-5-yl)-L-homocysteine = (S)-4,5-dihydroxypentane-2,3-dione + L-homocysteine; Xref=Rhea:RHEA:17753, ChEBI:CHEBI:29484, ChEBI:CHEBI:58195, ChEBI:CHEBI:58199; EC=4.4.1.21; Evidence={ECO:0000256|ARBA:ARBA00000297, ECO:0000256|HAMAP-Rule:MF_00091};	quorum sensing [GO:0009372]		iron ion binding [GO:0005506]; S-ribosylhomocysteine lyase activity [GO:0043768]	GO:0005506; GO:0009372; GO:0043768	IPR037005;IPR011249;IPR003815;
	WP_002289438.1	cystathionine gamma-synthase [Enterococcus]	-1.8892	K01760	A0A133CDF7	metB		A0A133CDF7	Cystathionine gamma-synthase (EC 2.5.1.48)	Enterococcus faecium (Streptococcus faecium)		2.5.1.48			transsulfuration [GO:0019346]		cystathionine gamma-synthase activity [GO:0003962]; cystathionine gamma-synthase activity (acts on O-phosphohomoserine) [GO:0102028]; pyridoxal phosphate binding [GO:0030170]	GO:0003962; GO:0019346; GO:0030170; GO:0102028	IPR000277;IPR015424;IPR015421;IPR015422;
	WP_002289592.1	tRNA (uridine(34)/cytosine(34)/5-carboxymethylaminomethyluridine(34)-2-O)-methyltransferase TrmL [Bacteria]	-3.9343	K03216	A0A132Z3R0	trmL	TRUE	A0A132Z3R0	Putative tRNA (cytidine(34)-2'-O)-methyltransferase (EC 2.1.1.207) (tRNA (cytidine/uridine-2'-O-)-methyltransferase)	Enterococcus faecium (Streptococcus faecium)	FUNCTION: Could methylate the ribose at the nucleotide 34 wobble position in tRNA. {ECO:0000256|HAMAP-Rule:MF_01885}.	2.1.1.207		CATALYTIC ACTIVITY: Reaction=5-carboxymethylaminomethyluridine(34) in tRNA(Leu) + S-adenosyl-L-methionine = 5-carboxymethylaminomethyl-2'-O-methyluridine(34) in tRNA(Leu) + H(+) + S-adenosyl-L-homocysteine; Xref=Rhea:RHEA:43088, Rhea:RHEA-COMP:10333, Rhea:RHEA-COMP:10334, ChEBI:CHEBI:15378, ChEBI:CHEBI:57856, ChEBI:CHEBI:59789, ChEBI:CHEBI:74508, ChEBI:CHEBI:74511; EC=2.1.1.207; Evidence={ECO:000…	tRNA methylation [GO:0030488]	cytoplasm [GO:0005737]	RNA binding [GO:0003723]; tRNA (5-carboxymethylaminomethyluridine(34)-2'-O)-methyltransferase activity [GO:0141102]; tRNA (cytidine(34)-2'-O)-methyltransferase activity [GO:0141098]	GO:0003723; GO:0005737; GO:0030488; GO:0141098; GO:0141102	IPR029028;IPR001537;IPR016914;IPR029026;
	WP_115255906.1	hypothetical protein [Enterococcus faecium]	4.6704	N/A	N/A	N/A		N/A
	WP_115255905.1	DUF1642 domain-containing protein [Enterococcus faecium]	3.6459	N/A	N/A	N/A		N/A
	WP_002375499.1	hypothetical protein [Enterococcus]	3.5081	N/A	N/A	N/A		N/A
	WP_104858926.1	replisome organizer [Enterococcus faecium]	2.5953	N/A	N/A	AOM15341.1	TRUE	N/A
	WP_073506337.1	SpaA isopeptide-forming pilin-related protein [Enterococcus faecium]	2.3529	N/A	N/A	Fms21	TRUE	N/A
	WP_115255911.1	phage tail protein [Enterococcus faecium]	1.4447	N/A	N/A	AOM15373.1	TRUE	N/A
	WP_002295810.1	SDR family oxidoreductase [Enterococcus]	1.006	K07124	N/A	fabG_1	TRUE	A0A133CK67	SDR family oxidoreductase	Enterococcus faecium (Streptococcus faecium)						membrane [GO:0016020}	oxidoreductase activity [GO:0016491]	GO:0016020; GO:0016491	IPR036291;IPR020904; IPR002347
1 Differentially expressed proteins were manually grouped into functional categories based on their functional annotation
2 Blue-coloured RefSeq IDs were assigned UniProt accession based on the best BLAST hit
3 Data downloaded from UniProtKB; Gene Ontology terms do not include corresponding parent terms

## Sheet: NCTC8325_chloramphenicol
Supplementary data 5.2 Summary of Staphylococcus aureus NCTC8325 chloramphenicol-responsive proteins with corresponding UniProt accessions mapped to a corresponding KEGG, STRING, functional annotation and domain accessions.
Functional group1	UniProt ID	log2FC	KEGG ID	STRINGDB display name	STRINGDB canonical name	STRINGDB Singleton	UniProt protein names2	UniProt organism2	UniProtKB function2	EC number2	Pathway2	Catalytic activity2	Gene Ontology (biological process)2	Gene Ontology (cellular component)2	Gene Ontology (molecular function)2	Gene Ontology IDs2	InterPro2
Tranlsation/ribosome	Q2FW28	1.4978	sao:SAOUHSC_02489	infA	Q2FW28		Translation initiation factor IF-1	Staphylococcus aureus (strain NCTC 8325 / PS 47)	FUNCTION: One of the essential components for the initiation of protein synthesis. Stabilizes the binding of IF-2 and IF-3 on the 30S subunit to which N-formylmethionyl-tRNA(fMet) subsequently binds. Helps modulate mRNA selection, yielding the 30S pre-initiation complex (PIC). Upon addition of the 50S ribosomal subunit IF-1, IF-2 and IF-3 are released leaving the mature 70S translation initiation…					cytosol [GO:0005829]	ribosome binding [GO:0043022]; rRNA binding [GO:0019843]; translation initiation factor activity [GO:0003743]	GO:0003743; GO:0005829; GO:0019843; GO:0043022	IPR012340;IPR006196;IPR003029;IPR004368;
	Q2G055	-1.0687	sao:SAOUHSC_00767	hpf	Q2G055		Ribosome hibernation promotion factor (HPF) (Hibernation promoting factor SaHPF)	Staphylococcus aureus (strain NCTC 8325 / PS 47)	FUNCTION: Required for dimerization of active 70S ribosomes into 100S ribosomes; when added to monomeric 70S ribosomes stimulates formation of 100S dimeric ribosomes. Unlike E.coli, 100S ribosomes are present during exponential growth, peak during early stationary phase and then decrease (shown for strain NBRC 3060). {ECO:0000255|HAMAP-Rule:MF_00839, ECO:0000269|PubMed:20015224}.				negative regulation of translational elongation [GO:0045900]	cytosolic small ribosomal subunit [GO:0022627]	ribosomal small subunit binding [GO:0043024]	GO:0022627; GO:0043024; GO:0045900	IPR050574;IPR034694;IPR036567;IPR003489;IPR032528;IPR038416;
	Q2FW08	1.3941	sao:SAOUHSC_02510	rplW	Q2FW08		Large ribosomal subunit protein uL23 (50S ribosomal protein L23)	Staphylococcus aureus (strain NCTC 8325 / PS 47)	FUNCTION: One of the early assembly proteins it binds 23S rRNA. One of the proteins that surrounds the polypeptide exit tunnel on the outside of the ribosome. Forms the main docking site for trigger factor binding to the ribosome. {ECO:0000255|HAMAP-Rule:MF_01369}.				ribosomal large subunit assembly [GO:0000027]; translation [GO:0006412]	cytosolic large ribosomal subunit [GO:0022625]	rRNA binding [GO:0019843]; structural constituent of ribosome [GO:0003735]	GO:0000027; GO:0003735; GO:0006412; GO:0019843; GO:0022625	IPR012677;IPR013025;IPR012678;
	Q2FW10	1.8045	sao:SAOUHSC_02508	rpsS	Q2FW10		Small ribosomal subunit protein uS19 (30S ribosomal protein S19)	Staphylococcus aureus (strain NCTC 8325 / PS 47)	FUNCTION: Protein S19 forms a complex with S13 that binds strongly to the 16S ribosomal RNA. {ECO:0000255|HAMAP-Rule:MF_00531}.				ribosomal small subunit assembly [GO:0000028]; translation [GO:0006412]	cytosolic small ribosomal subunit [GO:0022627]	rRNA binding [GO:0019843]; structural constituent of ribosome [GO:0003735]	GO:0000028; GO:0003735; GO:0006412; GO:0019843; GO:0022627	IPR002222;IPR005732;IPR020934;IPR023575;
	Q2G113	1.5725	sao:SAOUHSC_00348	rpsF	Q2G113		Small ribosomal subunit protein bS6 (30S ribosomal protein S6)	Staphylococcus aureus (strain NCTC 8325 / PS 47)	FUNCTION: Binds together with bS18 to 16S ribosomal RNA. {ECO:0000255|HAMAP-Rule:MF_00360}.				translation [GO:0006412]	cytoplasm [GO:0005737]; ribonucleoprotein complex [GO:1990904]; ribosome [GO:0005840]	small ribosomal subunit rRNA binding [GO:0070181]; structural constituent of ribosome [GO:0003735]	GO:0003735; GO:0005737; GO:0005840; GO:0006412; GO:0070181; GO:1990904	IPR000529;IPR020815;IPR035980;IPR020814;IPR014717;
	P0A0H0	1.0405	sao:SAOUHSC_00527	rpsL	P0A0H0		Small ribosomal subunit protein uS12 (30S ribosomal protein S12)	Staphylococcus aureus (strain NCTC 8325 / PS 47)	FUNCTION: With S4 and S5 plays an important role in translational accuracy. {ECO:0000255|HAMAP-Rule:MF_00403}.; FUNCTION: Interacts with and stabilizes bases of the 16S rRNA that are involved in tRNA selection in the A site and with the mRNA backbone. Located at the interface of the 30S and 50S subunits, it traverses the body of the 30S subunit contacting proteins on the other side and probably h…				translation [GO:0006412]	ribosome [GO:0005840]; small ribosomal subunit [GO:0015935]	rRNA binding [GO:0019843]; structural constituent of ribosome [GO:0003735]; tRNA binding [GO:0000049]	GO:0000049; GO:0003735; GO:0005840; GO:0006412; GO:0015935; GO:0019843	IPR012340;IPR006032;IPR005679;
	Q2FZ60	1.2843	sao:SAOUHSC_01191	rpmB	Q2FZ60		Large ribosomal subunit protein bL28 (50S ribosomal protein L28)	Staphylococcus aureus (strain NCTC 8325 / PS 47)					translation [GO:0006412]	ribonucleoprotein complex [GO:1990904]; ribosome [GO:0005840]	structural constituent of ribosome [GO:0003735]	GO:0003735; GO:0005840; GO:0006412; GO:1990904	IPR050096;IPR026569;IPR034704;IPR001383;IPR037147;
	Q2FZ45	1.5486	sao:SAOUHSC_01208	rpsP	Q2FZ45		Small ribosomal subunit protein bS16 (30S ribosomal protein S16)	Staphylococcus aureus (strain NCTC 8325 / PS 47)					translation [GO:0006412]	cytoplasm [GO:0005737]; small ribosomal subunit [GO:0015935]	structural constituent of ribosome [GO:0003735]	GO:0003735; GO:0005737; GO:0006412; GO:0015935	IPR000307;IPR023803;
	Q2FXY6	1.3153	sao:SAOUHSC_01689	rpsT	Q2FXY6		Small ribosomal subunit protein bS20 (30S ribosomal protein S20)	Staphylococcus aureus (strain NCTC 8325 / PS 47)	FUNCTION: Binds directly to 16S ribosomal RNA. {ECO:0000255|HAMAP-Rule:MF_00500}.				translation [GO:0006412]	cytosol [GO:0005829]; small ribosomal subunit [GO:0015935]	small ribosomal subunit rRNA binding [GO:0070181]; structural constituent of ribosome [GO:0003735]	GO:0003735; GO:0005829; GO:0006412; GO:0015935; GO:0070181	IPR002583;IPR036510;
	Q2FXT0	1.3754	sao:SAOUHSC_01755	rpmA	Q2FXT0		Large ribosomal subunit protein bL27 (50S ribosomal protein L27)	Staphylococcus aureus (strain NCTC 8325 / PS 47)					translation [GO:0006412]	cytosolic large ribosomal subunit [GO:0022625]	structural constituent of ribosome [GO:0003735]	GO:0003735; GO:0006412; GO:0022625	IPR001684;IPR018261;
	Q2FW39	1.3676	sao:SAOUHSC_02477	rpsI	Q2FW39		Small ribosomal subunit protein uS9 (30S ribosomal protein S9)	Staphylococcus aureus (strain NCTC 8325 / PS 47)					translation [GO:0006412]	cytosolic small ribosomal subunit [GO:0022627]	RNA binding [GO:0003723]; structural constituent of ribosome [GO:0003735]	GO:0003723; GO:0003735; GO:0006412; GO:0022627	IPR020568;IPR000754;IPR023035;IPR020574;IPR014721;
	Q2FW33	1.3746	sao:SAOUHSC_02484	rplQ	Q2FW33		Large ribosomal subunit protein bL17 (50S ribosomal protein L17)	Staphylococcus aureus (strain NCTC 8325 / PS 47)					translation [GO:0006412]	cytosolic large ribosomal subunit [GO:0022625]	structural constituent of ribosome [GO:0003735]	GO:0003735; GO:0006412; GO:0022625	IPR000456;IPR047859;IPR036373;
	Q2FW30	1.3761	sao:SAOUHSC_02487	rpsM	Q2FW30		Small ribosomal subunit protein uS13 (30S ribosomal protein S13)	Staphylococcus aureus (strain NCTC 8325 / PS 47)	FUNCTION: Located at the top of the head of the 30S subunit, it contacts several helices of the 16S rRNA. In the 70S ribosome it contacts the 23S rRNA (bridge B1a) and protein L5 of the 50S subunit (bridge B1b), connecting the 2 subunits; these bridges are implicated in subunit movement. Contacts the tRNAs in the A and P-sites. {ECO:0000255|HAMAP-Rule:MF_01315}.				translation [GO:0006412]	cytosol [GO:0005829]; small ribosomal subunit [GO:0015935]	rRNA binding [GO:0019843]; structural constituent of ribosome [GO:0003735]; tRNA binding [GO:0000049]	GO:0000049; GO:0003735; GO:0005829; GO:0006412; GO:0015935; GO:0019843	IPR027437;IPR001892;IPR010979;IPR019980;IPR018269;
	Q2FW29	1.909	sao:SAOUHSC_02488	rpmJ	Q2FW29		Large ribosomal subunit protein bL36 (50S ribosomal protein L36)	Staphylococcus aureus (strain NCTC 8325 / PS 47)					translation [GO:0006412]	cytoplasm [GO:0005737]; ribonucleoprotein complex [GO:1990904]; ribosome [GO:0005840]	structural constituent of ribosome [GO:0003735]	GO:0003735; GO:0005737; GO:0005840; GO:0006412; GO:1990904	IPR000473;IPR035977;
	P0A0F8	1.5492	sao:SAOUHSC_02492	rplO	P0A0F8		Large ribosomal subunit protein uL15 (50S ribosomal protein L15)	Staphylococcus aureus (strain NCTC 8325 / PS 47)	FUNCTION: Binds to the 23S rRNA. {ECO:0000255|HAMAP-Rule:MF_01341}.				translation [GO:0006412]	cytosolic large ribosomal subunit [GO:0022625]	rRNA binding [GO:0019843]; structural constituent of ribosome [GO:0003735]	GO:0003735; GO:0006412; GO:0019843; GO:0022625	IPR030878;IPR021131;IPR036227;IPR005749;IPR001196;
	P0A0G2	1.7652	sao:SAOUHSC_02493	rpmD	P0A0G2		Large ribosomal subunit protein uL30 (50S ribosomal protein L30)	Staphylococcus aureus (strain NCTC 8325 / PS 47)					translation [GO:0006412]	cytosolic large ribosomal subunit [GO:0022625]	structural constituent of ribosome [GO:0003735]	GO:0003735; GO:0006412; GO:0022625	IPR036919;IPR005996;IPR016082;
	Q2FW18	1.067	sao:SAOUHSC_02500	rplE	Q2FW18		Large ribosomal subunit protein uL5 (50S ribosomal protein L5)	Staphylococcus aureus (strain NCTC 8325 / PS 47)	FUNCTION: This is one of the proteins that bind and probably mediate the attachment of the 5S RNA into the large ribosomal subunit, where it forms part of the central protuberance. In the 70S ribosome it contacts protein S13 of the 30S subunit (bridge B1b), connecting the 2 subunits; this bridge is implicated in subunit movement. Contacts the P site tRNA; the 5S rRNA and some of its associated pr…				translation [GO:0006412]	cytosolic large ribosomal subunit [GO:0022625]	RNA binding [GO:0003723]; rRNA binding [GO:0019843]; structural constituent of ribosome [GO:0003735]; tRNA binding [GO:0000049]	GO:0000049; GO:0003723; GO:0003735; GO:0006412; GO:0019843; GO:0022625	IPR002132;IPR020930;IPR031309;IPR020929;IPR022803;IPR031310;
	Q2FW17	2.4674	sao:SAOUHSC_02501	rplX	Q2FW17		Large ribosomal subunit protein uL24 (50S ribosomal protein L24)	Staphylococcus aureus (strain NCTC 8325 / PS 47)	FUNCTION: One of two assembly initiator proteins, it binds directly to the 5'-end of the 23S rRNA, where it nucleates assembly of the 50S subunit. {ECO:0000255|HAMAP-Rule:MF_01326}.; FUNCTION: One of the proteins that surrounds the polypeptide exit tunnel on the outside of the subunit. {ECO:0000255|HAMAP-Rule:MF_01326}.				translation [GO:0006412]	cytosolic large ribosomal subunit [GO:0022625]	rRNA binding [GO:0019843]; structural constituent of ribosome [GO:0003735]	GO:0003735; GO:0006412; GO:0019843; GO:0022625	IPR005824;IPR014722;IPR003256;IPR005825;IPR041988;IPR008991;
	Q2FW15	1.1221	sao:SAOUHSC_02503	rpsQ	Q2FW15		Small ribosomal subunit protein uS17 (30S ribosomal protein S17)	Staphylococcus aureus (strain NCTC 8325 / PS 47)	FUNCTION: One of the primary rRNA binding proteins, it binds specifically to the 5'-end of 16S ribosomal RNA. {ECO:0000255|HAMAP-Rule:MF_01345}.				translation [GO:0006412]	cytosolic small ribosomal subunit [GO:0022627]	rRNA binding [GO:0019843]; structural constituent of ribosome [GO:0003735]	GO:0003735; GO:0006412; GO:0019843; GO:0022627	IPR012340;IPR000266;IPR019984;IPR019979;
	Q2FW14	1.5141	sao:SAOUHSC_02504	rpmC	Q2FW14		Large ribosomal subunit protein uL29 (50S ribosomal protein L29)	Staphylococcus aureus (strain NCTC 8325 / PS 47)					translation [GO:0006412]	cytosolic large ribosomal subunit [GO:0022625]	structural constituent of ribosome [GO:0003735]	GO:0003735; GO:0006412; GO:0022625	IPR050063;IPR001854;IPR036049;
	Q2FW13	1.4409	sao:SAOUHSC_02505	rplP	Q2FW13		Large ribosomal subunit protein uL16 (50S ribosomal protein L16)	Staphylococcus aureus (strain NCTC 8325 / PS 47)	FUNCTION: Binds 23S rRNA and is also seen to make contacts with the A and possibly P site tRNAs. {ECO:0000255|HAMAP-Rule:MF_01342}.				translation [GO:0006412]	cytosolic large ribosomal subunit [GO:0022625]	rRNA binding [GO:0019843]; structural constituent of ribosome [GO:0003735]; tRNA binding [GO:0000049]	GO:0000049; GO:0003735; GO:0006412; GO:0019843; GO:0022625	IPR047873;IPR000114;IPR020798;IPR016180;IPR036920;
	Q2FW12	1.2426	sao:SAOUHSC_02506	rpsC	Q2FW12		Small ribosomal subunit protein uS3 (30S ribosomal protein S3)	Staphylococcus aureus (strain NCTC 8325 / PS 47)	FUNCTION: Binds the lower part of the 30S subunit head. Binds mRNA in the 70S ribosome, positioning it for translation. {ECO:0000255|HAMAP-Rule:MF_01309}.				translation [GO:0006412]	cytosolic small ribosomal subunit [GO:0022627]	mRNA binding [GO:0003729]; rRNA binding [GO:0019843]; structural constituent of ribosome [GO:0003735]	GO:0003729; GO:0003735; GO:0006412; GO:0019843; GO:0022627	IPR004087;IPR015946;IPR004044;IPR009019;IPR036419;IPR005704;IPR001351;IPR018280;
	Q2FW11	1.4607	sao:SAOUHSC_02507	rplV	Q2FW11		Large ribosomal subunit protein uL22 (50S ribosomal protein L22)	Staphylococcus aureus (strain NCTC 8325 / PS 47)	FUNCTION: This protein binds specifically to 23S rRNA; its binding is stimulated by other ribosomal proteins, e.g. L4, L17, and L20. It is important during the early stages of 50S assembly. It makes multiple contacts with different domains of the 23S rRNA in the assembled 50S subunit and ribosome (By similarity). {ECO:0000255|HAMAP-Rule:MF_01331}.; FUNCTION: The globular domain of the protein is …				translation [GO:0006412]	cytosolic large ribosomal subunit [GO:0022625]	rRNA binding [GO:0019843]; structural constituent of ribosome [GO:0003735]	GO:0003735; GO:0006412; GO:0019843; GO:0022625	IPR001063;IPR005727;IPR047867;IPR018260;IPR036394;
	Q2FW06	1.1081	sao:SAOUHSC_02512	rplC	Q2FW06		Large ribosomal subunit protein uL3 (50S ribosomal protein L3)	Staphylococcus aureus (strain NCTC 8325 / PS 47)	FUNCTION: One of the primary rRNA binding proteins, it binds directly near the 3'-end of the 23S rRNA, where it nucleates assembly of the 50S subunit. {ECO:0000255|HAMAP-Rule:MF_01325}.				translation [GO:0006412]	cytosolic large ribosomal subunit [GO:0022625]	rRNA binding [GO:0019843]; structural constituent of ribosome [GO:0003735]	GO:0003735; GO:0006412; GO:0019843; GO:0022625	IPR000597;IPR019927;IPR019926;IPR009000;
Oxidoreductase and cell redox homeostasis	Q2FZU7	-1.6767	sao:SAOUHSC_00893	ABD30018.1	Q2FZU7	TRUE	FMN oxidoreductase, putative	Staphylococcus aureus (strain NCTC 8325 / PS 47)							FMN binding [GO:0010181]; oxidoreductase activity [GO:0016491]	GO:0010181; GO:0016491	IPR013785;IPR051799;IPR001155;
	Q2FWX1	-1.6013	sao:SAOUHSC_02150	ABD31198.1	Q2FWX1		Thioredoxin family protein	Staphylococcus aureus (strain NCTC 8325 / PS 47)									IPR036249;
	Q2G000	-1.1646	sao:SAOUHSC_00834	ABD29960.1	Q2G000		Thioredoxin, putative	Staphylococcus aureus (strain NCTC 8325 / PS 47)					cell redox homeostasis [GO:0045454]	cytoplasm [GO:0005737]; cytosol [GO:0005829]	protein-disulfide reductase activity [GO:0015035]	GO:0005737; GO:0005829; GO:0015035; GO:0045454	IPR036249;IPR013766;
	Q2FZD2	-1.1675	sao:SAOUHSC_01100	trxA	Q2FZD2	TRUE	Thioredoxin (Trx)	Staphylococcus aureus (strain NCTC 8325 / PS 47)	FUNCTION: Component of the thioredoxin-thioredoxin reductase system. Participates in various redox reactions through the reversible oxidation of its active center dithiol to a disulfide and catalyzes dithiol-disulfide exchange reactions (By similarity). {ECO:0000250}.				cell redox homeostasis [GO:0045454]	cytoplasm [GO:0005737]; cytosol [GO:0005829]	protein-disulfide reductase activity [GO:0015035]	GO:0005737; GO:0005829; GO:0015035; GO:0045454	IPR005746;IPR036249;IPR017937;IPR013766;
	Q2FY55	-1.1256	sao:SAOUHSC_01610	ABD30689.1	Q2FY55	TRUE	Bacilliredoxin SAOUHSC_01610	Staphylococcus aureus (strain NCTC 8325 / PS 47)					cell redox homeostasis [GO:0045454]			GO:0045454	IPR009474;
	P0A086	-1.1007	sao:SAOUHSC_01432	msrA2	P0A086		Peptide methionine sulfoxide reductase MsrA 2 (Protein-methionine-S-oxide reductase 2) (EC 1.8.4.11) (Peptide-methionine (S)-S-oxide reductase 2) (Peptide Met(O) reductase 2)	Staphylococcus aureus (strain NCTC 8325 / PS 47)	FUNCTION: Has an important function as a repair enzyme for proteins that have been inactivated by oxidation. Catalyzes the reversible oxidation-reduction of methionine sulfoxide in proteins to methionine (By similarity). {ECO:0000250}.	1.8.4.11		CATALYTIC ACTIVITY: Reaction=[thioredoxin]-disulfide + H2O + L-methionyl-[protein] = [thioredoxin]-dithiol + L-methionyl-(S)-S-oxide-[protein]; Xref=Rhea:RHEA:14217, Rhea:RHEA-COMP:10698, Rhea:RHEA-COMP:10700, Rhea:RHEA-COMP:12313, Rhea:RHEA-COMP:12315, ChEBI:CHEBI:15377, ChEBI:CHEBI:16044, ChEBI:CHEBI:29950, ChEBI:CHEBI:44120, ChEBI:CHEBI:50058; EC=1.8.4.11; CATALYTIC ACTIVITY: Reaction=[thiored…	cellular response to oxidative stress [GO:0034599]; protein modification process [GO:0036211]	cytoplasm [GO:0005737]	L-methionine-(S)-S-oxide reductase activity [GO:0036456]; peptide-methionine (S)-S-oxide reductase activity [GO:0008113]	GO:0005737; GO:0008113; GO:0034599; GO:0036211; GO:0036456	IPR002569;IPR036509;
	Q9EZ11	-2.8509	sao:SAOUHSC_01397	dapB	Q9EZ11	TRUE	4-hydroxy-tetrahydrodipicolinate reductase (HTPA reductase) (EC 1.17.1.8)	Staphylococcus aureus (strain NCTC 8325 / PS 47)	FUNCTION: Catalyzes the conversion of 4-hydroxy-tetrahydrodipicolinate (HTPA) to tetrahydrodipicolinate. {ECO:0000255|HAMAP-Rule:MF_00102}.	1.17.1.8	PATHWAY: Amino-acid biosynthesis; L-lysine biosynthesis via DAP pathway; (S)-tetrahydrodipicolinate from L-aspartate: step 4/4. {ECO:0000255|HAMAP-Rule:MF_00102}.	CATALYTIC ACTIVITY: Reaction=(S)-2,3,4,5-tetrahydrodipicolinate + H2O + NAD(+) = (2S,4S)-4-hydroxy-2,3,4,5-tetrahydrodipicolinate + H(+) + NADH; Xref=Rhea:RHEA:35323, ChEBI:CHEBI:15377, ChEBI:CHEBI:15378, ChEBI:CHEBI:16845, ChEBI:CHEBI:57540, ChEBI:CHEBI:57945, ChEBI:CHEBI:67139; EC=1.17.1.8; Evidence={ECO:0000255|HAMAP-Rule:MF_00102}; CATALYTIC ACTIVITY: Reaction=(S)-2,3,4,5-tetrahydrodipicolina…	diaminopimelate biosynthetic process [GO:0019877]; lysine biosynthetic process via diaminopimelate [GO:0009089]	cytosol [GO:0005829]	4-hydroxy-tetrahydrodipicolinate reductase [GO:0008839]; NAD binding [GO:0051287]; NADP binding [GO:0050661]; oxidoreductase activity, acting on CH or CH2 groups, NAD or NADP as acceptor [GO:0016726]	GO:0005829; GO:0008839; GO:0009089; GO:0016726; GO:0019877; GO:0050661; GO:0051287	IPR022663;IPR000846;IPR022664;IPR023940;IPR036291;
	Q2FYU7	-1.5567	sao:SAOUHSC_01327	katA	Q2FYU7	TRUE	Catalase (EC 1.11.1.6)	Staphylococcus aureus (strain NCTC 8325 / PS 47)	FUNCTION: Decomposes hydrogen peroxide into water and oxygen; serves to protect cells from the toxic effects of hydrogen peroxide. Involved in resistance to paraquat when fur is absent and to tert-butyl hydroperoxide. Is important for survival under glucose starvation and desiccation conditions. Not required for virulence although is necessary for nasal colonization. {ECO:0000269|PubMed:11349039,…	1.11.1.6		CATALYTIC ACTIVITY: Reaction=2 H2O2 = 2 H2O + O2; Xref=Rhea:RHEA:20309, ChEBI:CHEBI:15377, ChEBI:CHEBI:15379, ChEBI:CHEBI:16240; EC=1.11.1.6; Evidence={ECO:0000255|PROSITE-ProRule:PRU10013};	hydrogen peroxide catabolic process [GO:0042744]; response to hydrogen peroxide [GO:0042542]	cytoplasm [GO:0005737]	catalase activity [GO:0004096]; heme binding [GO:0020037]; metal ion binding [GO:0046872]	GO:0004096; GO:0005737; GO:0020037; GO:0042542; GO:0042744; GO:0046872	IPR018028;IPR040333;IPR024708;IPR024711;IPR011614;IPR002226;IPR010582;IPR020835;
	Q2G261	-1.229	sao:SAOUHSC_00093	sodM	Q2G261		Superoxide dismutase [Mn/Fe] 2 (EC 1.15.1.1)	Staphylococcus aureus (strain NCTC 8325 / PS 47)	FUNCTION: Destroys superoxide anion radicals which are normally produced within the cells and which are toxic to biological systems. Catalyzes the dismutation of superoxide anion radicals into O2 and H2O2 by successive reduction and oxidation of the transition metal ion at the active site. May play a role in maintaining cell viability during the late-exponential and stationary phases of growth si…	1.15.1.1		CATALYTIC ACTIVITY: Reaction=2 H(+) + 2 superoxide = H2O2 + O2; Xref=Rhea:RHEA:20696, ChEBI:CHEBI:15378, ChEBI:CHEBI:15379, ChEBI:CHEBI:16240, ChEBI:CHEBI:18421; EC=1.15.1.1; Evidence={ECO:0000305|PubMed:11344148, ECO:0000305|PubMed:11948161}; PhysiologicalDirection=left-to-right; Xref=Rhea:RHEA:20697; Evidence={ECO:0000305|PubMed:11344148, ECO:0000305|PubMed:11948161};	removal of superoxide radicals [GO:0019430]	cytoplasm [GO:0005737]	metal ion binding [GO:0046872]; superoxide dismutase activity [GO:0004784]	GO:0004784; GO:0005737; GO:0019430; GO:0046872	IPR001189;IPR019833;IPR019832;IPR019831;IPR036324;IPR036314;
	P0A0J3	-1.1109	sao:SAOUHSC_01653	sodA	P0A0J3		Superoxide dismutase [Mn] 1 (EC 1.15.1.1)	Staphylococcus aureus (strain NCTC 8325 / PS 47)	FUNCTION: Destroys superoxide anion radicals which are normally produced within the cells and which are toxic to biological systems. May play a role in maintaining cell viability throughout all stages of growth, but may be the major SOD activity in the exponential growth-phase. Has a role in resisting external superoxide stress. Involved in acid tolerance and the acid-adaptive response. Mediates …	1.15.1.1		CATALYTIC ACTIVITY: Reaction=2 H(+) + 2 superoxide = H2O2 + O2; Xref=Rhea:RHEA:20696, ChEBI:CHEBI:15378, ChEBI:CHEBI:15379, ChEBI:CHEBI:16240, ChEBI:CHEBI:18421; EC=1.15.1.1; Evidence={ECO:0000269|PubMed:10383955, ECO:0000269|PubMed:11344148, ECO:0000269|PubMed:11948161};	removal of superoxide radicals [GO:0019430]	cytoplasm [GO:0005737]	metal ion binding [GO:0046872]; superoxide dismutase activity [GO:0004784]	GO:0004784; GO:0005737; GO:0019430; GO:0046872	IPR001189;IPR019833;IPR019832;IPR019831;IPR036324;IPR036314;
Cytolysis	Q2G1X0	1.9047	sao:SAOUHSC_01121	hly	Q2G1X0	TRUE	Alpha-hemolysin (Alpha-HL) (Alpha-toxin)	Staphylococcus aureus (strain NCTC 8325 / PS 47)	FUNCTION: Alpha-toxin binds to the membrane of eukaryotic cells resulting in the release of low-molecular weight molecules and leading to an eventual osmotic lysis. Inhibits host neutrophil chemotaxis to the lesion region (Probable). Heptamer oligomerization and pore formation is required for lytic activity (By similarity). {ECO:0000250|UniProtKB:P09616, ECO:0000305|PubMed:3679545}.				cytolysis in another organism [GO:0051715]	extracellular region [GO:0005576]	toxin activity [GO:0090729]	GO:0005576; GO:0051715; GO:0090729	IPR005831;IPR003963;IPR016183;IPR036435;
	Q2FWN9	1.3403	sao:SAOUHSC_02243	ABD31283.1	Q2FWN9	TRUE	Uncharacterized leukocidin-like protein 2	Staphylococcus aureus (strain NCTC 8325 / PS 47)					cytolysis in another organism [GO:0051715]	extracellular region [GO:0005576]		GO:0005576; GO:0051715	IPR003963;IPR016183;IPR036435;
	Q2FVK2	1.4601	sao:SAOUHSC_02709	hlgC	Q2FVK2		Gamma-hemolysin component C (Leukocidin s subunit)	Staphylococcus aureus (strain NCTC 8325 / PS 47)	FUNCTION: Toxin that seems to act by forming pores in the membrane of the cell. Has a hemolytic and a leucotoxic activity (By similarity). {ECO:0000250}.				cytolysis in another organism [GO:0051715]	extracellular region [GO:0005576]	toxin activity [GO:0090729]	GO:0005576; GO:0051715; GO:0090729	IPR003963;IPR016183;IPR036435;
	Q2FVK1	2.6538	sao:SAOUHSC_02710	hlgB	Q2FVK1		Gamma-hemolysin component B (H-gamma-1) (H-gamma-I) (Leukocidin f subunit)	Staphylococcus aureus (strain NCTC 8325 / PS 47)	FUNCTION: Toxin that seems to act by forming pores in the membrane of the cell. Has a hemolytic and a leucotoxic activity. Promotes host AMFR-mediated inflammation by mediating 'Lys-27'-linked ubiquitination of TAB3, TAK1-TAB3 complex formation and phosphorylation of TAK1/MAP3K7 (PubMed:36593296). In turn, activates host NF-kappa-B signaling pathway. {ECO:0000269|PubMed:36593296}.				cytolysis in another organism [GO:0051715]; symbiont-mediated perturbation of host NF-kappaB cascade [GO:0085032]	extracellular region [GO:0005576]; host cell endoplasmic reticulum [GO:0044165]	molecular adaptor activity [GO:0060090]; toxin activity [GO:0090729]	GO:0005576; GO:0044165; GO:0051715; GO:0060090; GO:0085032; GO:0090729	IPR003963;IPR016183;IPR036435;
Protease/peptidase	Q2G1U3	-1.7115	sao:SAOUHSC_00937	ABD30062.1	Q2G1U3	TRUE	Oligopeptidase F (EC 3.4.24.-)	Staphylococcus aureus (strain NCTC 8325 / PS 47)	FUNCTION: Has oligopeptidase activity and degrades a variety of small bioactive peptides. {ECO:0000256|RuleBase:RU368091}.	3.4.24.-			peptide metabolic process [GO:0006518]; proteolysis [GO:0006508]	cytoplasm [GO:0005737]	metal ion binding [GO:0046872]; metalloendopeptidase activity [GO:0004222]	GO:0004222; GO:0005737; GO:0006508; GO:0006518; GO:0046872	IPR013647;IPR042088;IPR045090;IPR001567;IPR004438;
	Q2FXC8	1.6448	sao:SAOUHSC_01935	splF	Q2FXC8		Serine protease SplF (EC 3.4.21.-)	Staphylococcus aureus (strain NCTC 8325 / PS 47)		3.4.21.-			proteolysis [GO:0006508]	extracellular region [GO:0005576]	serine-type peptidase activity [GO:0008236]	GO:0005576; GO:0006508; GO:0008236	IPR009003;IPR043504;IPR008256;IPR028301;
	Q2FXC3	1.1267	sao:SAOUHSC_01941	splB	Q2FXC3		Serine protease SplB (EC 3.4.21.-)	Staphylococcus aureus (strain NCTC 8325 / PS 47)	FUNCTION: Serine protease that cleaves specifically after the sequence Trp-Glu-Leu-Gln. {ECO:0000269|PubMed:18448121}.	3.4.21.-			proteolysis [GO:0006508]	extracellular region [GO:0005576]	serine-type endopeptidase activity [GO:0004252]	GO:0004252; GO:0005576; GO:0006508	IPR009003;IPR043504;IPR008256;IPR008353;IPR001254;IPR028301;
	Q2G2R8	1.4829	sao:SAOUHSC_02127	sspP	Q2G2R8	TRUE	Staphopain A (EC 3.4.22.48) (Staphylococcal cysteine proteinase A) (Staphylopain A)	Staphylococcus aureus (strain NCTC 8325 / PS 47)	FUNCTION: Cysteine protease that plays an important role in the inhibition of host innate immune response. Cleaves host elastins found in connective tissues, pulmonary surfactant protein A in the lungs, and the chemokine receptor CXCR2 on leukocytes. Proteolytic cleavage of surfactant protein A impairs bacterial phagocytosis by neutrophils while CXCR2 degradation blocks neutrophil activation and …	3.4.22.48		CATALYTIC ACTIVITY: Reaction=Broad endopeptidase action on proteins including elastin, but rather limited hydrolysis of small-molecule substrates. Assays are conveniently made with hemoglobin, casein or Z-Phe-Arg-NHMec as substrate.; EC=3.4.22.48;	proteolysis [GO:0006508]	extracellular region [GO:0005576]	cysteine-type peptidase activity [GO:0008234]	GO:0005576; GO:0006508; GO:0008234	IPR046350;IPR038765;IPR025660;IPR008750;IPR028076;IPR037155;
Carbohydrate metabolism	Q2G030	-1.2766	sao:SAOUHSC_00797	tpiA	Q2G030		Triosephosphate isomerase (TIM) (TPI) (EC 5.3.1.1) (Triose-phosphate isomerase)	Staphylococcus aureus (strain NCTC 8325 / PS 47)	FUNCTION: Involved in the gluconeogenesis. Catalyzes stereospecifically the conversion of dihydroxyacetone phosphate (DHAP) to D-glyceraldehyde-3-phosphate (G3P). {ECO:0000255|HAMAP-Rule:MF_00147}.	5.3.1.1	PATHWAY: Carbohydrate biosynthesis; gluconeogenesis. {ECO:0000255|HAMAP-Rule:MF_00147}.; PATHWAY: Carbohydrate degradation; glycolysis; D-glyceraldehyde 3-phosphate from glycerone phosphate: step 1/1. {ECO:0000255|HAMAP-Rule:MF_00147}.	CATALYTIC ACTIVITY: Reaction=D-glyceraldehyde 3-phosphate = dihydroxyacetone phosphate; Xref=Rhea:RHEA:18585, ChEBI:CHEBI:57642, ChEBI:CHEBI:59776; EC=5.3.1.1; Evidence={ECO:0000255|HAMAP-Rule:MF_00147};	gluconeogenesis [GO:0006094]; glyceraldehyde-3-phosphate biosynthetic process [GO:0046166]; glycerol catabolic process [GO:0019563]; glycolytic process [GO:0006096]	cytosol [GO:0005829]	triose-phosphate isomerase activity [GO:0004807]	GO:0004807; GO:0005829; GO:0006094; GO:0006096; GO:0019563; GO:0046166	IPR013785;IPR035990;IPR022896;IPR000652;IPR020861;
	Q2G227	-2.2267	sao:SAOUHSC_00101	deoB	Q2G227	TRUE	Phosphopentomutase (EC 5.4.2.7) (Phosphodeoxyribomutase)	Staphylococcus aureus (strain NCTC 8325 / PS 47)	FUNCTION: Isomerase that catalyzes the conversion of deoxy-ribose 1-phosphate (dRib-1-P) and ribose 1-phosphate (Rib-1-P) to deoxy-ribose 5-phosphate (dRib-5-P) and ribose 5-phosphate (Rib-5-P), respectively. {ECO:0000255|HAMAP-Rule:MF_00740}.	5.4.2.7	PATHWAY: Carbohydrate degradation; 2-deoxy-D-ribose 1-phosphate degradation; D-glyceraldehyde 3-phosphate and acetaldehyde from 2-deoxy-alpha-D-ribose 1-phosphate: step 1/2. {ECO:0000255|HAMAP-Rule:MF_00740}.	CATALYTIC ACTIVITY: Reaction=2-deoxy-alpha-D-ribose 1-phosphate = 2-deoxy-D-ribose 5-phosphate; Xref=Rhea:RHEA:27658, ChEBI:CHEBI:57259, ChEBI:CHEBI:62877; EC=5.4.2.7; Evidence={ECO:0000255|HAMAP-Rule:MF_00740}; CATALYTIC ACTIVITY: Reaction=alpha-D-ribose 1-phosphate = D-ribose 5-phosphate; Xref=Rhea:RHEA:18793, ChEBI:CHEBI:57720, ChEBI:CHEBI:78346; EC=5.4.2.7; Evidence={ECO:0000255|HAMAP-Rule:MF…	2-deoxyribose 1-phosphate catabolic process [GO:0006018]; 5-phosphoribose 1-diphosphate biosynthetic process [GO:0006015]; cellular metabolic compound salvage [GO:0043094]; nucleotide metabolic process [GO:0009117]	cytosol [GO:0005829]	magnesium ion binding [GO:0000287]; manganese ion binding [GO:0030145]; phosphopentomutase activity [GO:0008973]	GO:0000287; GO:0005829; GO:0006015; GO:0006018; GO:0008973; GO:0009117; GO:0030145; GO:0043094	IPR017850;IPR010045;IPR006124;IPR024052;
	Q2FWD3	-1.1298	sao:SAOUHSC_02366	ABD31397.1	Q2FWD3		Fructose-bisphosphate aldolase (EC 4.1.2.13) (Fructose-1,6-bisphosphate aldolase)	Staphylococcus aureus (strain NCTC 8325 / PS 47)	FUNCTION: Catalyzes the aldol condensation of dihydroxyacetone phosphate (DHAP or glycerone-phosphate) with glyceraldehyde 3-phosphate (G3P) to form fructose 1,6-bisphosphate (FBP) in gluconeogenesis and the reverse reaction in glycolysis. {ECO:0000256|ARBA:ARBA00002181}.	4.1.2.13	PATHWAY: Carbohydrate degradation; glycolysis; D-glyceraldehyde 3-phosphate and glycerone phosphate from D-glucose: step 4/4. {ECO:0000256|ARBA:ARBA00004714}.	CATALYTIC ACTIVITY: Reaction=beta-D-fructose 1,6-bisphosphate = D-glyceraldehyde 3-phosphate + dihydroxyacetone phosphate; Xref=Rhea:RHEA:14729, ChEBI:CHEBI:32966, ChEBI:CHEBI:57642, ChEBI:CHEBI:59776; EC=4.1.2.13; Evidence={ECO:0000256|ARBA:ARBA00000441};	fructose 1,6-bisphosphate metabolic process [GO:0030388]; glycolytic process [GO:0006096]		fructose-bisphosphate aldolase activity [GO:0004332]; zinc ion binding [GO:0008270]	GO:0004332; GO:0006096; GO:0008270; GO:0030388	IPR013785;IPR050246;IPR000771;IPR011289;
	Q2FVK8	-1.419	sao:SAOUHSC_02703	gpmA	Q2FVK8		2,3-bisphosphoglycerate-dependent phosphoglycerate mutase (BPG-dependent PGAM) (PGAM) (Phosphoglyceromutase) (dPGM) (EC 5.4.2.11)	Staphylococcus aureus (strain NCTC 8325 / PS 47)	FUNCTION: Catalyzes the interconversion of 2-phosphoglycerate and 3-phosphoglycerate. {ECO:0000255|HAMAP-Rule:MF_01039}.	5.4.2.11	PATHWAY: Carbohydrate degradation; glycolysis; pyruvate from D-glyceraldehyde 3-phosphate: step 3/5. {ECO:0000255|HAMAP-Rule:MF_01039}.	CATALYTIC ACTIVITY: Reaction=(2R)-2-phosphoglycerate = (2R)-3-phosphoglycerate; Xref=Rhea:RHEA:15901, ChEBI:CHEBI:58272, ChEBI:CHEBI:58289; EC=5.4.2.11; Evidence={ECO:0000255|HAMAP-Rule:MF_01039};	gluconeogenesis [GO:0006094]; glycolytic process [GO:0006096]		2,3-bisphosphoglycerate-dependent phosphoglycerate mutase activity [GO:0046538]	GO:0006094; GO:0006096; GO:0046538	IPR013078;IPR029033;IPR001345;IPR005952;
	Q2G029	-1.2714	sao:SAOUHSC_00798	gpmI	Q2G029		2,3-bisphosphoglycerate-independent phosphoglycerate mutase (BPG-independent PGAM) (Phosphoglyceromutase) (iPGM) (EC 5.4.2.12)	Staphylococcus aureus (strain NCTC 8325 / PS 47)	FUNCTION: Catalyzes the interconversion of 2-phosphoglycerate and 3-phosphoglycerate. {ECO:0000256|HAMAP-Rule:MF_01038}.	5.4.2.12	PATHWAY: Carbohydrate degradation; glycolysis; pyruvate from D-glyceraldehyde 3-phosphate: step 3/5. {ECO:0000256|ARBA:ARBA00004798, ECO:0000256|HAMAP-Rule:MF_01038}.	CATALYTIC ACTIVITY: Reaction=(2R)-2-phosphoglycerate = (2R)-3-phosphoglycerate; Xref=Rhea:RHEA:15901, ChEBI:CHEBI:58272, ChEBI:CHEBI:58289; EC=5.4.2.12; Evidence={ECO:0000256|ARBA:ARBA00000370, ECO:0000256|HAMAP-Rule:MF_01038};	carbohydrate metabolic process [GO:0005975]; glucose catabolic process [GO:0006007]; glycolytic process [GO:0006096]	cytosol [GO:0005829]	2,3-bisphosphoglycerate-independent phosphoglycerate mutase activity [GO:0046537]; manganese ion binding [GO:0030145]	GO:0005829; GO:0005975; GO:0006007; GO:0006096; GO:0030145; GO:0046537	IPR017850;IPR011258;IPR006124;IPR036646;IPR005995;
	Q2G0K7	-1.556	sao:SAOUHSC_00553	ABD29700.1	Q2G0K7	TRUE	3-hexulose-6-phosphate synthase (HPS) (EC 4.1.2.43) (D-arabino-3-hexulose-6-phosphate formaldehyde lyase)	Staphylococcus aureus (strain NCTC 8325 / PS 47)	FUNCTION: Catalyzes the condensation of ribulose 5-phosphate with formaldehyde to form 3-hexulose 6-phosphate. {ECO:0000250}.	4.1.2.43	PATHWAY: One-carbon metabolism; formaldehyde assimilation via RuMP pathway; D-fructose 6-phosphate from D-ribulose 5-phosphate and formaldehyde: step 1/2.	CATALYTIC ACTIVITY: Reaction=D-ribulose 5-phosphate + formaldehyde = D-arabino-hex-3-ulose 6-phosphate; Xref=Rhea:RHEA:25201, ChEBI:CHEBI:16842, ChEBI:CHEBI:58121, ChEBI:CHEBI:58542; EC=4.1.2.43;	'de novo' pyrimidine nucleobase biosynthetic process [GO:0006207]; formaldehyde assimilation via ribulose monophosphate cycle [GO:0019647]; L-ascorbic acid catabolic process [GO:0019854]; one-carbon metabolic process [GO:0006730]		3-dehydro-L-gulonate-6-phosphate decarboxylase activity [GO:0033982]; hexulose-6-phosphate synthase activity [GO:0043801]; orotidine-5'-phosphate decarboxylase activity [GO:0004590]	GO:0004590; GO:0006207; GO:0006730; GO:0019647; GO:0019854; GO:0033982; GO:0043801	IPR017553;IPR013785;IPR041710;IPR001754;IPR011060;
Other	Q2FXZ8	-1.7902	sao:SAOUHSC_01677	ABD30751.1	Q2FXZ8	TRUE	NfeD-like C-terminal domain-containing protein	Staphylococcus aureus (strain NCTC 8325 / PS 47)						plasma membrane [GO:0005886]		GO:0005886	IPR052165;IPR012340;IPR002810;
	Q2FV52	1.1711	sao:SAOUHSC_02887	isaA	Q2FV52	TRUE	Probable transglycosylase IsaA (EC 3.2.-.-) (Immunodominant staphylococcal antigen A)	Staphylococcus aureus (strain NCTC 8325 / PS 47)	FUNCTION: Is able to cleave peptidoglycan. {ECO:0000269|PubMed:17675373}.	3.2.-.-				extracellular region [GO:0005576]	hydrolase activity, acting on glycosyl bonds [GO:0016798]	GO:0005576; GO:0016798	IPR023346;IPR008258;
	Q2G1U0	-1.1963	sao:SAOUHSC_01176	gmk	Q2G1U0		Guanylate kinase (EC 2.7.4.8) (GMP kinase)	Staphylococcus aureus (strain NCTC 8325 / PS 47)	FUNCTION: Essential for recycling GMP and indirectly, cGMP. {ECO:0000255|HAMAP-Rule:MF_00328}.	2.7.4.8		CATALYTIC ACTIVITY: Reaction=ATP + GMP = ADP + GDP; Xref=Rhea:RHEA:20780, ChEBI:CHEBI:30616, ChEBI:CHEBI:58115, ChEBI:CHEBI:58189, ChEBI:CHEBI:456216; EC=2.7.4.8; Evidence={ECO:0000255|HAMAP-Rule:MF_00328};		cytosol [GO:0005829]	ATP binding [GO:0005524]; guanylate kinase activity [GO:0004385]	GO:0004385; GO:0005524; GO:0005829	IPR008145;IPR008144;IPR017665;IPR020590;IPR027417;
	Q2G222	1.1902	sao:SAOUHSC_02979	ABD31967.1	Q2G222	TRUE	N-acetylmuramoyl-L-alanine amidase domain-containing protein SAOUHSC_02979	Staphylococcus aureus (strain NCTC 8325 / PS 47)						extracellular region [GO:0005576]	amidase activity [GO:0004040]	GO:0004040; GO:0005576	IPR007921;IPR051056;IPR002901;IPR038765;
	Q2G0S6	-1.1768	sao:SAOUHSC_00468	ABD29623.1	Q2G0S6	TRUE	RidA family protein	Staphylococcus aureus (strain NCTC 8325 / PS 47)						cytosol [GO:0005829]	deaminase activity [GO:0019239]	GO:0005829; GO:0019239	IPR006056;IPR019897;IPR035959;IPR006175;
	Q2G0Z0	-1.8642	sao:SAOUHSC_00371	ABD29537.1	Q2G0Z0	TRUE	General stress protein 17M-like domain-containing protein	Staphylococcus aureus (strain NCTC 8325 / PS 47)									IPR025889;
	Q2FZU9	-1.1868	sao:SAOUHSC_00891	ABD30016.1	Q2FZU9		Putative peptidyl-prolyl cis-trans isomerase (PPIase) (EC 5.2.1.8) (Rotamase)	Staphylococcus aureus (strain NCTC 8325 / PS 47)	FUNCTION: PPIases accelerate the folding of proteins. It catalyzes the cis-trans isomerization of proline imidic peptide bonds in oligopeptides (By similarity). {ECO:0000250}.	5.2.1.8		CATALYTIC ACTIVITY: Reaction=[protein]-peptidylproline (omega=180) = [protein]-peptidylproline (omega=0); Xref=Rhea:RHEA:16237, Rhea:RHEA-COMP:10747, Rhea:RHEA-COMP:10748, ChEBI:CHEBI:83833, ChEBI:CHEBI:83834; EC=5.2.1.8;			peptidyl-prolyl cis-trans isomerase activity [GO:0003755]	GO:0003755	IPR029000;IPR024936;IPR002130;IPR044666;
	Q2FZT1	-1.2145	sao:SAOUHSC_00909	ABD30034.1	Q2FZT1		Cof-type HAD-IIB family hydrolase	Staphylococcus aureus (strain NCTC 8325 / PS 47)						cytosol [GO:0005829]	magnesium ion binding [GO:0000287]; phosphatase activity [GO:0016791]	GO:0000287; GO:0005829; GO:0016791	IPR000150;IPR036412;IPR006379;IPR023214;
	Q2FZA5	1.011	sao:SAOUHSC_01134	ABD30244.1	Q2FZA5	TRUE	DNA-binding protein	Staphylococcus aureus (strain NCTC 8325 / PS 47)
	Q2FZA1	-1.1736	sao:SAOUHSC_01138	ABD30248.1	Q2FZA1	TRUE	Uncharacterized N-acetyltransferase SAOUHSC_01138 (EC 2.3.1.-)	Staphylococcus aureus (strain NCTC 8325 / PS 47)		2.3.1.-					acyltransferase activity, transferring groups other than amino-acyl groups [GO:0016747]	GO:0016747	IPR016181;IPR000182;IPR017274;
	Q2FYH7	1.0518	sao:SAOUHSC_01470	ABD30555.1	Q2FYH7	TRUE	Uncharacterized protein	Staphylococcus aureus (strain NCTC 8325 / PS 47)									IPR053162;IPR034829;IPR006343;IPR053843;IPR036388;
	Q2FXW2	-1.0983	sao:SAOUHSC_01719	ABD30792.1	Q2FXW2	TRUE	UPF0473 protein SAOUHSC_01719	Staphylococcus aureus (strain NCTC 8325 / PS 47)									IPR009711;
	Q2FXK7	-1.1532	sao:SAOUHSC_01828	ABD30896.1	Q2FXK7	TRUE	GAF domain protein	Staphylococcus aureus (strain NCTC 8325 / PS 47)						cytosol [GO:0005829]	L-methionine-(R)-S-oxide reductase activity [GO:0033745]	GO:0005829; GO:0033745	IPR000614;IPR003018;IPR029016;IPR051330;
	Q2G2F3	-1.1921	sao:SAOUHSC_01964	traP	Q2G2F3	TRUE	Signal transduction protein TRAP (Target of RNAIII-activating protein)	Staphylococcus aureus (strain NCTC 8325 / PS 47)	FUNCTION: Signal transduction protein, which is a major regulator of staphylococcal pathogenesis. Phosphorylated TRAP leads to the activation of agr system and consequent RNAIII synthesis resulting in the expression of several virulence factors. Up-regulates the expression of most toxins and genes known to be necessary for biofilm formation. {ECO:0000269|PubMed:11160124, ECO:0000269|PubMed:161772…					membrane [GO:0016020]		GO:0016020	IPR007138;IPR011008;IPR050404;
	Q2FX34	1.0203	sao:SAOUHSC_02071	ABD31123.1	Q2FX34	TRUE	Single-strand DNA-binding protein, putative	Staphylococcus aureus (strain NCTC 8325 / PS 47)							DNA binding [GO:0003677]	GO:0003677
	Q2FWW1	1.7388	sao:SAOUHSC_02161	ABD31208.1	Q2FWW1	TRUE	MHC class II analog protein	Staphylococcus aureus (strain NCTC 8325 / PS 47)									IPR005298;
	Q2FWV6	2.526	sao:SAOUHSC_02167	scn	Q2FWV6	TRUE	Staphylococcal complement inhibitor (SCIN)	Staphylococcus aureus (strain NCTC 8325 / PS 47)	FUNCTION: Involved in countering the first line of host defense mechanisms. Efficiently inhibits opsonization, phagocytosis and killing of S.aureus by human neutrophils. Acts by binding and stabilizing human C3 convertases (C4b2a and C3bBb), leading to their inactivation. The convertases are no longer able to cleave complement C3, therefore preventing further C3b deposition on the bacterial surfa…					extracellular region [GO:0005576]		GO:0005576	IPR029048;IPR021612;
	P60070	-1.1068	sao:SAOUHSC_02300	rsbV	P60070	TRUE	Anti-sigma-B factor antagonist (Anti-anti-sigma-B factor)	Staphylococcus aureus (strain NCTC 8325 / PS 47)	FUNCTION: Positive regulator of sigma-B activity. Non-phosphorylated RsbV binds to RsbW, preventing its association with sigma-B. When phosphorylated, releases RsbW, which is then free to complex with and inactivate sigma-B (By similarity). {ECO:0000250}.						anti-sigma factor antagonist activity [GO:0043856]	GO:0043856	IPR003658;IPR002645;IPR036513;
	Q2G2J2	1.8642	sao:SAOUHSC_02571	ssaA2	Q2G2J2	TRUE	Staphylococcal secretory antigen ssaA2	Staphylococcus aureus (strain NCTC 8325 / PS 47)	FUNCTION: Not known; immunogenic protein. {ECO:0000250}.					extracellular region [GO:0005576]	hydrolase activity [GO:0016787]	GO:0005576; GO:0016787	IPR007921;IPR038765;
	Q2FVK5	1.3065	sao:SAOUHSC_02706	sbi	Q2FVK5	TRUE	Immunoglobulin-binding protein Sbi	Staphylococcus aureus (strain NCTC 8325 / PS 47)	FUNCTION: Plays a role in the inhibition of both the innate and adaptive immune responses. Possesses two N-terminal domains that bind the Fc region of IgG and two domains that form a tripartite complex with complement factors C3b and CFH. By recruiting CFH and C3b, the secreted form acts as a potent complement inhibitor of the alternative pathway-mediated lysis. {ECO:0000250|UniProtKB:A6QJQ7}.					extracellular region [GO:0005576]; plasma membrane [GO:0005886]	IgG binding [GO:0019864]	GO:0005576; GO:0005886; GO:0019864	IPR009063;IPR021657;IPR003132;IPR041909;
	Q2FV90	-1.0008	sao:SAOUHSC_02844	ABD31845.1	Q2FV90	TRUE	Alpha/beta hydrolase fold-3 domain-containing protein	Staphylococcus aureus (strain NCTC 8325 / PS 47)							triglyceride lipase activity [GO:0004806]	GO:0004806	IPR029058;IPR013094;IPR050300;
	Q2FV63	1.1365	sao:SAOUHSC_02874	copZ	Q2FV63	TRUE	Copper chaperone CopZ	Staphylococcus aureus (strain NCTC 8325 / PS 47)	FUNCTION: Chaperone that serves for the intracellular sequestration and transport of Cu(+). Delivers Cu(+) to the copper-exporting P-type ATPase A (CopA) (By similarity). {ECO:0000250, ECO:0000269|PubMed:18048940}.					cytoplasm [GO:0005737]	copper ion binding [GO:0005507]	GO:0005507; GO:0005737	IPR049740;IPR017969;IPR006122;IPR006121;IPR036163;IPR001802;
	Q2FV14	-1.179	sao:SAOUHSC_02929	ABD31924.1	Q2FV14		Putative long chain fatty acid-CoA ligase VraA (Acyl-CoA synthetase)	Staphylococcus aureus (strain NCTC 8325 / PS 47)					acyl-CoA metabolic process [GO:0006637]; fatty acid biosynthetic process [GO:0006633]		CoA-ligase activity [GO:0016405]; fatty acid ligase activity [GO:0015645]; fatty-acyl-CoA synthase activity [GO:0004321]	GO:0004321; GO:0006633; GO:0006637; GO:0015645; GO:0016405	IPR025110;IPR045851;IPR020845;IPR000873;IPR042099;IPR051087;
	Q2FXR7	-1.094	sao:SAOUHSC_01768	ABD30837.1	Q2FXR7	TRUE	DNA-3-methyladenine glycosylase I	Staphylococcus aureus (strain NCTC 8325 / PS 47)					base-excision repair [GO:0006284]		DNA-3-methyladenine glycosylase activity [GO:0008725]; metal ion binding [GO:0046872]	GO:0006284; GO:0008725; GO:0046872	IPR005019;IPR052891;IPR011257;
	Q2G0M8	-1.2315	sao:SAOUHSC_00532	ABD29680.1	Q2G0M8	TRUE	Putative pyridoxal phosphate-dependent acyltransferase	Staphylococcus aureus (strain NCTC 8325 / PS 47)					biosynthetic process [GO:0009058]		pyridoxal phosphate binding [GO:0030170]; transferase activity [GO:0016740]	GO:0009058; GO:0016740; GO:0030170	IPR001917;IPR004839;IPR050087;IPR010962;IPR015424;IPR015421;IPR015422;
	Q2FYG7	-1.0284	sao:SAOUHSC_01485	ndk	Q2FYG7		Nucleoside diphosphate kinase (NDK) (NDP kinase) (EC 2.7.4.6) (Nucleoside-2-P kinase)	Staphylococcus aureus (strain NCTC 8325 / PS 47)	FUNCTION: Major role in the synthesis of nucleoside triphosphates other than ATP. The ATP gamma phosphate is transferred to the NDP beta phosphate via a ping-pong mechanism, using a phosphorylated active-site intermediate. {ECO:0000255|HAMAP-Rule:MF_00451}.	2.7.4.6		CATALYTIC ACTIVITY: Reaction=a 2'-deoxyribonucleoside 5'-diphosphate + ATP = a 2'-deoxyribonucleoside 5'-triphosphate + ADP; Xref=Rhea:RHEA:44640, ChEBI:CHEBI:30616, ChEBI:CHEBI:61560, ChEBI:CHEBI:73316, ChEBI:CHEBI:456216; EC=2.7.4.6; Evidence={ECO:0000255|HAMAP-Rule:MF_00451}; CATALYTIC ACTIVITY: Reaction=a ribonucleoside 5'-diphosphate + ATP = a ribonucleoside 5'-triphosphate + ADP; Xref=Rhea:…	CTP biosynthetic process [GO:0006241]; GTP biosynthetic process [GO:0006183]; UTP biosynthetic process [GO:0006228]	cytoplasm [GO:0005737]	ATP binding [GO:0005524]; metal ion binding [GO:0046872]; nucleoside diphosphate kinase activity [GO:0004550]	GO:0004550; GO:0005524; GO:0005737; GO:0006183; GO:0006228; GO:0006241; GO:0046872	IPR034907;IPR036850;IPR001564;IPR023005;
	Q2FZ86	-2.1734	sao:SAOUHSC_01154	sepF	Q2FZ86	TRUE	Cell division protein SepF	Staphylococcus aureus (strain NCTC 8325 / PS 47)	FUNCTION: Cell division protein that is part of the divisome complex and is recruited early to the Z-ring. Probably stimulates Z-ring formation, perhaps through the cross-linking of FtsZ protofilaments. Its function overlaps with FtsA. {ECO:0000255|HAMAP-Rule:MF_01197}.				division septum assembly [GO:0000917]; FtsZ-dependent cytokinesis [GO:0043093]	cytoplasm [GO:0005737]		GO:0000917; GO:0005737; GO:0043093	IPR023052;IPR007561;IPR038594;
	Q2G0M7	-1.5279	sao:SAOUHSC_00533	hchA	Q2G0M7	TRUE	Protein/nucleic acid deglycase HchA (EC 3.1.2.-) (EC 3.5.1.-) (EC 3.5.1.124) (Maillard deglycase)	Staphylococcus aureus (strain NCTC 8325 / PS 47)	FUNCTION: Protein and nucleotide deglycase that catalyzes the deglycation of the Maillard adducts formed between amino groups of proteins or nucleotides and reactive carbonyl groups of glyoxals. Thus, functions as a protein deglycase that repairs methylglyoxal- and glyoxal-glycated proteins, and releases repaired proteins and lactate or glycolate, respectively. Deglycates cysteine, arginine and l…	3.1.2.-; 3.5.1.-; 3.5.1.124		CATALYTIC ACTIVITY: Reaction=H2O + N(omega)-(1-hydroxy-2-oxopropyl)-L-arginyl-[protein] = H(+) + L-arginyl-[protein] + lactate; Xref=Rhea:RHEA:49548, Rhea:RHEA-COMP:10532, Rhea:RHEA-COMP:12428, ChEBI:CHEBI:15377, ChEBI:CHEBI:15378, ChEBI:CHEBI:24996, ChEBI:CHEBI:29965, ChEBI:CHEBI:131708; EC=3.5.1.124; Evidence={ECO:0000255|HAMAP-Rule:MF_01046}; CATALYTIC ACTIVITY: Reaction=H2O + N(6)-(1-hydroxy-…	DNA repair [GO:0006281]; methylglyoxal catabolic process to D-lactate via S-lactoyl-glutathione [GO:0019243]; protein repair [GO:0030091]	cytoplasm [GO:0005737]	glyoxalase III activity [GO:0019172]; protein deglycase activity [GO:0036524]; thiolester hydrolase activity [GO:0016790]	GO:0005737; GO:0006281; GO:0016790; GO:0019172; GO:0019243; GO:0030091; GO:0036524	IPR029062;IPR002818;IPR017283;IPR050325;
	Q2G1I1	-3.2132	sao:SAOUHSC_00142	ABD29322.1	Q2G1I1	TRUE	Formate dehydrogenase (FDH) (EC 1.17.1.9) (NAD-dependent formate dehydrogenase)	Staphylococcus aureus (strain NCTC 8325 / PS 47)	FUNCTION: Catalyzes the NAD(+)-dependent oxidation of formate to carbon dioxide. Formate oxidation is the final step in the methanol oxidation pathway in methylotrophic microorganisms. Has a role in the detoxification of exogenous formate in non-methylotrophic organisms. {ECO:0000256|HAMAP-Rule:MF_03210}.	1.17.1.9		CATALYTIC ACTIVITY: Reaction=(R)-lactate + NAD(+) = H(+) + NADH + pyruvate; Xref=Rhea:RHEA:16369, ChEBI:CHEBI:15361, ChEBI:CHEBI:15378, ChEBI:CHEBI:16004, ChEBI:CHEBI:57540, ChEBI:CHEBI:57945; EC=1.1.1.28; Evidence={ECO:0000256|ARBA:ARBA00001303}; CATALYTIC ACTIVITY: Reaction=formate + NAD(+) = CO2 + NADH; Xref=Rhea:RHEA:15985, ChEBI:CHEBI:15740, ChEBI:CHEBI:16526, ChEBI:CHEBI:57540, ChEBI:CHEBI:…	formate catabolic process [GO:0042183]	cytoplasm [GO:0005737]	D-lactate dehydrogenase activity [GO:0008720]; formate dehydrogenase (NAD+) activity [GO:0008863]; NAD binding [GO:0051287]	GO:0005737; GO:0008720; GO:0008863; GO:0042183; GO:0051287	IPR006139;IPR029753;IPR029752;IPR006140;IPR033689;IPR036291;
	Q2FX90	-1.1154	sao:SAOUHSC_01987	ABD31046.1	Q2FX90		Glucosamine-6-phosphate isomerase	Staphylococcus aureus (strain NCTC 8325 / PS 47)					glucosamine catabolic process [GO:0006043]; N-acetylglucosamine catabolic process [GO:0006046]; N-acetylneuraminate catabolic process [GO:0019262]	cytoplasm [GO:0005737]	glucosamine-6-phosphate deaminase activity [GO:0004342]; identical protein binding [GO:0042802]	GO:0004342; GO:0005737; GO:0006043; GO:0006046; GO:0019262; GO:0042802	IPR004547;IPR037171;
	Q2FWZ8	-1.0796	sao:SAOUHSC_02108	ftnA	Q2FWZ8	TRUE	Bacterial non-heme ferritin (EC 1.16.3.2)	Staphylococcus aureus (strain NCTC 8325 / PS 47)	FUNCTION: Iron-storage protein. {ECO:0000250}.	1.16.3.2		CATALYTIC ACTIVITY: Reaction=4 Fe(2+) + 6 H2O + O2 = 12 H(+) + 4 iron(III) oxide-hydroxide; Xref=Rhea:RHEA:11972, ChEBI:CHEBI:15377, ChEBI:CHEBI:15378, ChEBI:CHEBI:15379, ChEBI:CHEBI:29033, ChEBI:CHEBI:78619; EC=1.16.3.2;	intracellular sequestering of iron ion [GO:0006880]; iron ion transport [GO:0006826]	cytoplasm [GO:0005737]; cytosol [GO:0005829]	ferric iron binding [GO:0008199]; ferrous iron binding [GO:0008198]; ferroxidase activity [GO:0004322]	GO:0004322; GO:0005737; GO:0005829; GO:0006826; GO:0006880; GO:0008198; GO:0008199	IPR001519;IPR012347;IPR009040;IPR009078;IPR008331;IPR041719;
	Q2FZC5	-1.4396	sao:SAOUHSC_01107	ABD30221.1	Q2FZC5		dITP/XTP pyrophosphatase (EC 3.6.1.66) (Non-canonical purine NTP pyrophosphatase) (Non-standard purine NTP pyrophosphatase) (Nucleoside-triphosphate diphosphatase) (Nucleoside-triphosphate pyrophosphatase) (NTPase)	Staphylococcus aureus (strain NCTC 8325 / PS 47)	FUNCTION: Pyrophosphatase that catalyzes the hydrolysis of nucleoside triphosphates to their monophosphate derivatives, with a high preference for the non-canonical purine nucleotides XTP (xanthosine triphosphate), dITP (deoxyinosine triphosphate) and ITP. Seems to function as a house-cleaning enzyme that removes non-canonical purine nucleotides from the nucleotide pool, thus preventing their inc…	3.6.1.66		CATALYTIC ACTIVITY: Reaction=H2O + ITP = diphosphate + H(+) + IMP; Xref=Rhea:RHEA:29399, ChEBI:CHEBI:15377, ChEBI:CHEBI:15378, ChEBI:CHEBI:33019, ChEBI:CHEBI:58053, ChEBI:CHEBI:61402; EC=3.6.1.66; Evidence={ECO:0000256|HAMAP-Rule:MF_01405}; CATALYTIC ACTIVITY: Reaction=H2O + XTP = diphosphate + H(+) + XMP; Xref=Rhea:RHEA:28610, ChEBI:CHEBI:15377, ChEBI:CHEBI:15378, ChEBI:CHEBI:33019, ChEBI:CHEBI:…	nucleoside triphosphate catabolic process [GO:0009143]; nucleotide metabolic process [GO:0009117]; purine nucleoside triphosphate catabolic process [GO:0009146]	cytoplasm [GO:0005737]; cytosol [GO:0005829]	dITP diphosphatase activity [GO:0035870]; ITP diphosphatase activity [GO:0036220]; metal ion binding [GO:0046872]; nucleoside triphosphate diphosphatase activity [GO:0047429]; nucleotide binding [GO:0000166]; ribonucleoside triphosphate phosphatase activity [GO:0017111]; XTP diphosphatase activity [GO:0036222]	GO:0000166; GO:0005737; GO:0005829; GO:0009117; GO:0009143; GO:0009146; GO:0017111; GO:0035870; GO:0036220; GO:0036222; GO:0046872; GO:0047429	IPR020922;IPR029001;IPR002637;
	Q2FWF1	-1.0501	sao:SAOUHSC_02340	atpC	Q2FWF1		ATP synthase epsilon chain (ATP synthase F1 sector epsilon subunit) (F-ATPase epsilon subunit)	Staphylococcus aureus (strain NCTC 8325 / PS 47)	FUNCTION: Produces ATP from ADP in the presence of a proton gradient across the membrane. {ECO:0000255|HAMAP-Rule:MF_00530}.				proton motive force-driven ATP synthesis [GO:0015986]	plasma membrane [GO:0005886]; proton-transporting ATP synthase complex, catalytic core F(1) [GO:0045261]	ATP binding [GO:0005524]; proton-transporting ATP synthase activity, rotational mechanism [GO:0046933]	GO:0005524; GO:0005886; GO:0015986; GO:0045261; GO:0046933	IPR036794;IPR001469;IPR020546;IPR020547;IPR036771;
	Q2FWC3	-1.7532	sao:SAOUHSC_02375	luxS	Q2FWC3	TRUE	S-ribosylhomocysteine lyase (EC 4.4.1.21) (AI-2 synthesis protein) (Autoinducer-2 production protein LuxS)	Staphylococcus aureus (strain NCTC 8325 / PS 47)	FUNCTION: Involved in the synthesis of autoinducer 2 (AI-2) which is secreted by bacteria and is used to communicate both the cell density and the metabolic potential of the environment. The regulation of gene expression in response to changes in cell density is called quorum sensing. Catalyzes the transformation of S-ribosylhomocysteine (RHC) to homocysteine (HC) and 4,5-dihydroxy-2,3-pentadione…	4.4.1.21		CATALYTIC ACTIVITY: Reaction=S-(5-deoxy-D-ribos-5-yl)-L-homocysteine = (S)-4,5-dihydroxypentane-2,3-dione + L-homocysteine; Xref=Rhea:RHEA:17753, ChEBI:CHEBI:29484, ChEBI:CHEBI:58195, ChEBI:CHEBI:58199; EC=4.4.1.21; Evidence={ECO:0000255|HAMAP-Rule:MF_00091};	quorum sensing [GO:0009372]		iron ion binding [GO:0005506]; S-ribosylhomocysteine lyase activity [GO:0043768]	GO:0005506; GO:0009372; GO:0043768	IPR037005;IPR011249;IPR003815;
	Q2FXV0	-1.3968	sao:SAOUHSC_01732	ABD30804.1	Q2FXV0	TRUE	Iron-sulfur cluster regulator IscR	Staphylococcus aureus (strain NCTC 8325 / PS 47)					regulation of DNA-templated transcription [GO:0006355]	cytosol [GO:0005829]	DNA-binding transcription factor activity [GO:0003700]	GO:0003700; GO:0005829; GO:0006355	IPR030489;IPR000944;IPR036388;IPR036390;
	Q2FZQ7	-1.4994	sao:SAOUHSC_00933	trpS	Q2FZQ7		Tryptophan--tRNA ligase (EC 6.1.1.2) (Tryptophanyl-tRNA synthetase) (TrpRS)	Staphylococcus aureus (strain NCTC 8325 / PS 47)	FUNCTION: Catalyzes the attachment of tryptophan to tRNA(Trp). {ECO:0000256|HAMAP-Rule:MF_00140}.	6.1.1.2		CATALYTIC ACTIVITY: Reaction=ATP + L-isoleucine + tRNA(Ile) = AMP + diphosphate + L-isoleucyl-tRNA(Ile); Xref=Rhea:RHEA:11060, Rhea:RHEA-COMP:9666, Rhea:RHEA-COMP:9695, ChEBI:CHEBI:30616, ChEBI:CHEBI:33019, ChEBI:CHEBI:58045, ChEBI:CHEBI:78442, ChEBI:CHEBI:78528, ChEBI:CHEBI:456215; EC=6.1.1.5; Evidence={ECO:0000256|ARBA:ARBA00000114}; CATALYTIC ACTIVITY: Reaction=ATP + L-tryptophan + tRNA(Trp) =…	tryptophanyl-tRNA aminoacylation [GO:0006436]	cytoplasm [GO:0005737]	ATP binding [GO:0005524]; isoleucine-tRNA ligase activity [GO:0004822]; tryptophan-tRNA ligase activity [GO:0004830]	GO:0004822; GO:0004830; GO:0005524; GO:0005737; GO:0006436	IPR001412;IPR002305;IPR014729;IPR002306;IPR024109;IPR050203;
	Q2FX89	-1.3942	sao:SAOUHSC_01988	ABD31047.1	Q2FX89		Putative tRNA (cytidine(34)-2'-O)-methyltransferase (EC 2.1.1.207) (tRNA (cytidine/uridine-2'-O-)-methyltransferase)	Staphylococcus aureus (strain NCTC 8325 / PS 47)	FUNCTION: Could methylate the ribose at the nucleotide 34 wobble position in tRNA. {ECO:0000256|HAMAP-Rule:MF_01885}.	2.1.1.207		CATALYTIC ACTIVITY: Reaction=5-carboxymethylaminomethyluridine(34) in tRNA(Leu) + S-adenosyl-L-methionine = 5-carboxymethylaminomethyl-2'-O-methyluridine(34) in tRNA(Leu) + H(+) + S-adenosyl-L-homocysteine; Xref=Rhea:RHEA:43088, Rhea:RHEA-COMP:10333, Rhea:RHEA-COMP:10334, ChEBI:CHEBI:15378, ChEBI:CHEBI:57856, ChEBI:CHEBI:59789, ChEBI:CHEBI:74508, ChEBI:CHEBI:74511; EC=2.1.1.207; Evidence={ECO:000…	wobble position ribose methylation [GO:0002130]	cytoplasm [GO:0005737]	RNA binding [GO:0003723]; RNA methyltransferase activity [GO:0008173]; tRNA (5-carboxymethylaminomethyluridine(34)-2'-O)-methyltransferase activity [GO:0141102]; tRNA (cytidine(34)-2'-O)-methyltransferase activity [GO:0141098]	GO:0002130; GO:0003723; GO:0005737; GO:0008173; GO:0141098; GO:0141102	IPR029028;IPR001537;IPR016914;IPR029026;
	Q2FZU6	-2.238	sao:SAOUHSC_00894	rocD-2	Q2FZU6	TRUE	Ornithine aminotransferase (OAT) (EC 2.6.1.13) (Ornithine--oxo-acid aminotransferase)	Staphylococcus aureus (strain NCTC 8325 / PS 47)	FUNCTION: Catalyzes the interconversion of ornithine to glutamate semialdehyde. {ECO:0000256|HAMAP-Rule:MF_01689}.	2.6.1.13	PATHWAY: Amino-acid biosynthesis; L-proline biosynthesis; L-glutamate 5-semialdehyde from L-ornithine: step 1/1. {ECO:0000256|ARBA:ARBA00004998, ECO:0000256|HAMAP-Rule:MF_01689}.	CATALYTIC ACTIVITY: Reaction=a 2-oxocarboxylate + L-ornithine = an L-alpha-amino acid + L-glutamate 5-semialdehyde; Xref=Rhea:RHEA:13877, ChEBI:CHEBI:35179, ChEBI:CHEBI:46911, ChEBI:CHEBI:58066, ChEBI:CHEBI:59869; EC=2.6.1.13; Evidence={ECO:0000256|HAMAP-Rule:MF_01689};	L-proline biosynthetic process [GO:0055129]	cytoplasm [GO:0005737]	identical protein binding [GO:0042802]; ornithine aminotransferase activity [GO:0004587]; pyridoxal phosphate binding [GO:0030170]	GO:0004587; GO:0005737; GO:0030170; GO:0042802; GO:0055129	IPR005814;IPR049704;IPR050103;IPR010164;IPR034757;IPR015424;IPR015421;IPR015422;
	P95689	-1.3364	sao:SAOUHSC_00009	serS	P95689		Serine--tRNA ligase (EC 6.1.1.11) (Seryl-tRNA synthetase) (SerRS) (Seryl-tRNA(Ser/Sec) synthetase)	Staphylococcus aureus (strain NCTC 8325 / PS 47)	FUNCTION: Catalyzes the attachment of serine to tRNA(Ser). Is also probably able to aminoacylate tRNA(Sec) with serine, to form the misacylated tRNA L-seryl-tRNA(Sec), which will be further converted into selenocysteinyl-tRNA(Sec). {ECO:0000269|PubMed:9565680}.	6.1.1.11	PATHWAY: Aminoacyl-tRNA biosynthesis; selenocysteinyl-tRNA(Sec) biosynthesis; L-seryl-tRNA(Sec) from L-serine and tRNA(Sec): step 1/1.	CATALYTIC ACTIVITY: Reaction=ATP + L-serine + tRNA(Ser) = AMP + diphosphate + H(+) + L-seryl-tRNA(Ser); Xref=Rhea:RHEA:12292, Rhea:RHEA-COMP:9669, Rhea:RHEA-COMP:9703, ChEBI:CHEBI:15378, ChEBI:CHEBI:30616, ChEBI:CHEBI:33019, ChEBI:CHEBI:33384, ChEBI:CHEBI:78442, ChEBI:CHEBI:78533, ChEBI:CHEBI:456215; EC=6.1.1.11; CATALYTIC ACTIVITY: Reaction=ATP + L-serine + tRNA(Sec) = AMP + diphosphate + H(+) +…	selenocysteine biosynthetic process [GO:0016260]; seryl-tRNA aminoacylation [GO:0006434]	cytoplasm [GO:0005737]	ATP binding [GO:0005524]; serine-tRNA ligase activity [GO:0004828]; transferase activity [GO:0016740]	GO:0004828; GO:0005524; GO:0005737; GO:0006434; GO:0016260; GO:0016740	IPR002314;IPR006195;IPR045864;IPR002317;IPR015866;IPR042103;IPR033729;IPR010978;
	Q2FX00	-1.2286	sao:SAOUHSC_02106	ABD31156.1	Q2FX00	TRUE	Lipid II isoglutaminyl synthase (glutamine-hydrolyzing) subunit GatD (EC 6.3.5.13) (Lipid II isoglutaminyl synthase glutaminase subunit) (EC 3.5.1.2)	Staphylococcus aureus (strain NCTC 8325 / PS 47)	FUNCTION: The lipid II isoglutaminyl synthase complex catalyzes the formation of alpha-D-isoglutamine in the cell wall lipid II stem peptide. The GatD subunit catalyzes the hydrolysis of glutamine to glutamate and ammonia. The resulting ammonia molecule is channeled to the active site of MurT. {ECO:0000256|HAMAP-Rule:MF_02213}.	3.5.1.2; 6.3.5.13	PATHWAY: Cell wall biogenesis; peptidoglycan biosynthesis. {ECO:0000256|HAMAP-Rule:MF_02213}.	CATALYTIC ACTIVITY: Reaction=ATP + beta-D-GlcNAc-(1->4)-Mur2Ac(oyl-L-Ala-gamma-D-Glu-L-Lys-D-Ala-D-Ala)-di-trans,octa-cis-undecaprenyl diphosphate + H2O + L-glutamine = ADP + beta-D-GlcNAc-(1->4)-Mur2Ac(oyl-L-Ala-D-isoglutaminyl-L-Lys-D-Ala-D-Ala)-di-trans,octa-cis-undecaprenyl diphosphate + H(+) + L-glutamate + phosphate; Xref=Rhea:RHEA:57928, ChEBI:CHEBI:15377, ChEBI:CHEBI:15378, ChEBI:CHEBI:29…	cell wall organization [GO:0071555]; cobalamin biosynthetic process [GO:0009236]; glutamine metabolic process [GO:0006541]; peptidoglycan biosynthetic process [GO:0009252]; regulation of cell shape [GO:0008360]		carbon-nitrogen ligase activity on lipid II [GO:0140282]; glutaminase activity [GO:0004359]	GO:0004359; GO:0006541; GO:0008360; GO:0009236; GO:0009252; GO:0071555; GO:0140282	IPR029062;IPR033949;IPR011698;IPR043702;
	Q2FXP1	-1.0103	sao:SAOUHSC_01795	coaE	Q2FXP1	TRUE	Dephospho-CoA kinase (EC 2.7.1.24) (Dephosphocoenzyme A kinase)	Staphylococcus aureus (strain NCTC 8325 / PS 47)	FUNCTION: Catalyzes the phosphorylation of the 3'-hydroxyl group of dephosphocoenzyme A to form coenzyme A. {ECO:0000256|HAMAP-Rule:MF_00376}.	2.7.1.24	PATHWAY: Cofactor biosynthesis; coenzyme A biosynthesis; CoA from (R)-pantothenate: step 5/5. {ECO:0000256|HAMAP-Rule:MF_00376}.	CATALYTIC ACTIVITY: Reaction=3'-dephospho-CoA + ATP = ADP + CoA + H(+); Xref=Rhea:RHEA:18245, ChEBI:CHEBI:15378, ChEBI:CHEBI:30616, ChEBI:CHEBI:57287, ChEBI:CHEBI:57328, ChEBI:CHEBI:456216; EC=2.7.1.24; Evidence={ECO:0000256|HAMAP-Rule:MF_00376};	coenzyme A biosynthetic process [GO:0015937]	cytoplasm [GO:0005737]	ATP binding [GO:0005524]; dephospho-CoA kinase activity [GO:0004140]	GO:0004140; GO:0005524; GO:0005737; GO:0015937	IPR001977;IPR027417;
	Q2G0Q1	-1.4895	sao:SAOUHSC_00499	pdxS	Q2G0Q1	TRUE	Pyridoxal 5'-phosphate synthase subunit PdxS (PLP synthase subunit PdxS) (EC 4.3.3.6) (Pdx1)	Staphylococcus aureus (strain NCTC 8325 / PS 47)	FUNCTION: Catalyzes the formation of pyridoxal 5'-phosphate from ribose 5-phosphate (RBP), glyceraldehyde 3-phosphate (G3P) and ammonia. The ammonia is provided by the PdxT subunit. Can also use ribulose 5-phosphate and dihydroxyacetone phosphate as substrates, resulting from enzyme-catalyzed isomerization of RBP and G3P, respectively. {ECO:0000255|HAMAP-Rule:MF_01824}.	4.3.3.6	PATHWAY: Cofactor biosynthesis; pyridoxal 5'-phosphate biosynthesis. {ECO:0000255|HAMAP-Rule:MF_01824}.	CATALYTIC ACTIVITY: Reaction=aldehydo-D-ribose 5-phosphate + D-glyceraldehyde 3-phosphate + L-glutamine = H(+) + 3 H2O + L-glutamate + phosphate + pyridoxal 5'-phosphate; Xref=Rhea:RHEA:31507, ChEBI:CHEBI:15377, ChEBI:CHEBI:15378, ChEBI:CHEBI:29985, ChEBI:CHEBI:43474, ChEBI:CHEBI:58273, ChEBI:CHEBI:58359, ChEBI:CHEBI:59776, ChEBI:CHEBI:597326; EC=4.3.3.6; Evidence={ECO:0000255|HAMAP-Rule:MF_01824…	amino acid metabolic process [GO:0006520]; pyridoxal phosphate biosynthetic process [GO:0042823]; pyridoxine biosynthetic process [GO:0008615]		amine-lyase activity [GO:0016843]; pyridoxal 5'-phosphate synthase (glutamine hydrolysing) activity [GO:0036381]	GO:0006520; GO:0008615; GO:0016843; GO:0036381; GO:0042823	IPR013785;IPR001852;IPR033755;IPR011060;
	Q2FXG2	-1.528	sao:SAOUHSC_01886	ribH	Q2FXG2		6,7-dimethyl-8-ribityllumazine synthase (DMRL synthase) (LS) (Lumazine synthase) (EC 2.5.1.78)	Staphylococcus aureus (strain NCTC 8325 / PS 47)	FUNCTION: Catalyzes the formation of 6,7-dimethyl-8-ribityllumazine by condensation of 5-amino-6-(D-ribitylamino)uracil with 3,4-dihydroxy-2-butanone 4-phosphate. This is the penultimate step in the biosynthesis of riboflavin. {ECO:0000255|HAMAP-Rule:MF_00178}.	2.5.1.78	PATHWAY: Cofactor biosynthesis; riboflavin biosynthesis; riboflavin from 2-hydroxy-3-oxobutyl phosphate and 5-amino-6-(D-ribitylamino)uracil: step 1/2. {ECO:0000255|HAMAP-Rule:MF_00178}.	CATALYTIC ACTIVITY: Reaction=(2S)-2-hydroxy-3-oxobutyl phosphate + 5-amino-6-(D-ribitylamino)uracil = 6,7-dimethyl-8-(1-D-ribityl)lumazine + H(+) + 2 H2O + phosphate; Xref=Rhea:RHEA:26152, ChEBI:CHEBI:15377, ChEBI:CHEBI:15378, ChEBI:CHEBI:15934, ChEBI:CHEBI:43474, ChEBI:CHEBI:58201, ChEBI:CHEBI:58830; EC=2.5.1.78; Evidence={ECO:0000255|HAMAP-Rule:MF_00178};	riboflavin biosynthetic process [GO:0009231]	cytosol [GO:0005829]; riboflavin synthase complex [GO:0009349]	6,7-dimethyl-8-ribityllumazine synthase activity [GO:0000906]	GO:0000906; GO:0005829; GO:0009231; GO:0009349	IPR034964;IPR002180;IPR036467;
	Q2G0Q5	-1.2797	sao:SAOUHSC_00491	ABD29644.1	Q2G0Q5	TRUE	2-amino-4-hydroxy-6-hydroxymethyldihydropteridine diphosphokinase (EC 2.7.6.3)	Staphylococcus aureus (strain NCTC 8325 / PS 47)		2.7.6.3	PATHWAY: Cofactor biosynthesis; tetrahydrofolate biosynthesis; 2-amino-4-hydroxy-6-hydroxymethyl-7,8-dihydropteridine diphosphate from 7,8-dihydroneopterin triphosphate: step 4/4. {ECO:0000256|ARBA:ARBA00005051}.		folic acid biosynthetic process [GO:0046656]; tetrahydrofolate biosynthetic process [GO:0046654]		2-amino-4-hydroxy-6-hydroxymethyldihydropteridine diphosphokinase activity [GO:0003848]; ATP binding [GO:0005524]; kinase activity [GO:0016301]; metal ion binding [GO:0046872]	GO:0003848; GO:0005524; GO:0016301; GO:0046654; GO:0046656; GO:0046872	IPR000550;IPR035907;
	Q2FZ55	-1.567	sao:SAOUHSC_01197	plsX	Q2FZ55		Phosphate acyltransferase (EC 2.3.1.274) (Acyl-ACP phosphotransacylase) (Acyl-[acyl-carrier-protein]--phosphate acyltransferase) (Phosphate-acyl-ACP acyltransferase)	Staphylococcus aureus (strain NCTC 8325 / PS 47)	FUNCTION: Catalyzes the reversible formation of acyl-phosphate (acyl-PO(4)) from acyl-[acyl-carrier-protein] (acyl-ACP). This enzyme utilizes acyl-ACP as fatty acyl donor, but not acyl-CoA. {ECO:0000255|HAMAP-Rule:MF_00019}.	2.3.1.274	PATHWAY: Lipid metabolism; phospholipid metabolism. {ECO:0000255|HAMAP-Rule:MF_00019}.	CATALYTIC ACTIVITY: Reaction=a fatty acyl-[ACP] + phosphate = an acyl phosphate + holo-[ACP]; Xref=Rhea:RHEA:42292, Rhea:RHEA-COMP:9685, Rhea:RHEA-COMP:14125, ChEBI:CHEBI:43474, ChEBI:CHEBI:59918, ChEBI:CHEBI:64479, ChEBI:CHEBI:138651; EC=2.3.1.274; Evidence={ECO:0000255|HAMAP-Rule:MF_00019};	fatty acid biosynthetic process [GO:0006633]; phospholipid biosynthetic process [GO:0008654]	cytoplasm [GO:0005737]	phosphate:acyl-[acyl carrier protein] acyltransferase activity [GO:0043811]	GO:0005737; GO:0006633; GO:0008654; GO:0043811	IPR003664;IPR012281;
	Q2G0J0	-1.3577	sao:SAOUHSC_00574	ABD29717.1	Q2G0J0		Phosphate acetyltransferase (EC 2.3.1.8) (Phosphotransacetylase)	Staphylococcus aureus (strain NCTC 8325 / PS 47)		2.3.1.8	PATHWAY: Metabolic intermediate biosynthesis; acetyl-CoA biosynthesis; acetyl-CoA from acetate: step 2/2. {ECO:0000256|ARBA:ARBA00004989}.	CATALYTIC ACTIVITY: Reaction=acetyl-CoA + phosphate = acetyl phosphate + CoA; Xref=Rhea:RHEA:19521, ChEBI:CHEBI:22191, ChEBI:CHEBI:43474, ChEBI:CHEBI:57287, ChEBI:CHEBI:57288; EC=2.3.1.8; Evidence={ECO:0000256|ARBA:ARBA00000705};	acetyl-CoA biosynthetic process [GO:0006085]		phosphate acetyltransferase activity [GO:0008959]	GO:0006085; GO:0008959	IPR012147;IPR004614;IPR042113;IPR042112;IPR050500;IPR002505;
	Q2FZJ6	-2.0832	sao:SAOUHSC_01007	folD	Q2FZJ6		Bifunctional protein FolD [Includes: Methylenetetrahydrofolate dehydrogenase (EC 1.5.1.5); Methenyltetrahydrofolate cyclohydrolase (EC 3.5.4.9)]	Staphylococcus aureus (strain NCTC 8325 / PS 47)	FUNCTION: Catalyzes the oxidation of 5,10-methylenetetrahydrofolate to 5,10-methenyltetrahydrofolate and then the hydrolysis of 5,10-methenyltetrahydrofolate to 10-formyltetrahydrofolate. {ECO:0000255|HAMAP-Rule:MF_01576}.	1.5.1.5; 3.5.4.9	PATHWAY: One-carbon metabolism; tetrahydrofolate interconversion. {ECO:0000255|HAMAP-Rule:MF_01576}.	CATALYTIC ACTIVITY: Reaction=(6R)-5,10-methylene-5,6,7,8-tetrahydrofolate + NADP(+) = (6R)-5,10-methenyltetrahydrofolate + NADPH; Xref=Rhea:RHEA:22812, ChEBI:CHEBI:15636, ChEBI:CHEBI:57455, ChEBI:CHEBI:57783, ChEBI:CHEBI:58349; EC=1.5.1.5; Evidence={ECO:0000255|HAMAP-Rule:MF_01576}; CATALYTIC ACTIVITY: Reaction=(6R)-5,10-methenyltetrahydrofolate + H2O = (6R)-10-formyltetrahydrofolate + H(+); Xref…	L-histidine biosynthetic process [GO:0000105]; methionine biosynthetic process [GO:0009086]; purine nucleotide biosynthetic process [GO:0006164]; tetrahydrofolate interconversion [GO:0035999]	cytosol [GO:0005829]	methenyltetrahydrofolate cyclohydrolase activity [GO:0004477]; methylenetetrahydrofolate dehydrogenase (NADP+) activity [GO:0004488]	GO:0000105; GO:0004477; GO:0004488; GO:0005829; GO:0006164; GO:0009086; GO:0035999	IPR046346;IPR036291;IPR000672;IPR020630;IPR020631;
	Q2FZX4	-2.539	sao:SAOUHSC_00861	lipA	Q2FZX4	TRUE	Lipoyl synthase (EC 2.8.1.8) (Lip-syn) (LS) (Lipoate synthase) (Lipoic acid synthase) (Sulfur insertion protein LipA)	Staphylococcus aureus (strain NCTC 8325 / PS 47)	FUNCTION: Catalyzes the radical-mediated insertion of two sulfur atoms into the C-6 and C-8 positions of the octanoyl moiety bound to the lipoyl domains of lipoate-dependent enzymes, thereby converting the octanoylated domains into lipoylated derivatives. {ECO:0000255|HAMAP-Rule:MF_00206}.	2.8.1.8	PATHWAY: Protein modification; protein lipoylation via endogenous pathway; protein N(6)-(lipoyl)lysine from octanoyl-[acyl-carrier-protein]. {ECO:0000255|HAMAP-Rule:MF_00206}.	CATALYTIC ACTIVITY: Reaction=[[Fe-S] cluster scaffold protein carrying a second [4Fe-4S](2+) cluster] + 4 H(+) + N(6)-octanoyl-L-lysyl-[protein] + 2 oxidized [2Fe-2S]-[ferredoxin] + 2 S-adenosyl-L-methionine = 2 5'-deoxyadenosine + [[Fe-S] cluster scaffold protein] + 4 Fe(3+) + 2 hydrogen sulfide + 2 L-methionine + N(6)-[(R)-dihydrolipoyl]-L-lysyl-[protein] + 2 reduced [2Fe-2S]-[ferredoxin]; Xref…		cytoplasm [GO:0005737]	4 iron, 4 sulfur cluster binding [GO:0051539]; lipoate synthase activity [GO:0016992]; metal ion binding [GO:0046872]	GO:0005737; GO:0016992; GO:0046872; GO:0051539	IPR013785;IPR006638;IPR031691;IPR003698;IPR007197;
	Q2FZJ2	-1.6325	sao:SAOUHSC_01011	purS	Q2FZJ2		Phosphoribosylformylglycinamidine synthase subunit PurS (FGAM synthase) (EC 6.3.5.3) (Formylglycinamide ribonucleotide amidotransferase subunit III) (FGAR amidotransferase III) (FGAR-AT III) (Phosphoribosylformylglycinamidine synthase subunit III)	Staphylococcus aureus (strain NCTC 8325 / PS 47)	FUNCTION: Part of the phosphoribosylformylglycinamidine synthase complex involved in the purines biosynthetic pathway. Catalyzes the ATP-dependent conversion of formylglycinamide ribonucleotide (FGAR) and glutamine to yield formylglycinamidine ribonucleotide (FGAM) and glutamate. The FGAM synthase complex is composed of three subunits. PurQ produces an ammonia molecule by converting glutamine to …	6.3.5.3	PATHWAY: Purine metabolism; IMP biosynthesis via de novo pathway; 5-amino-1-(5-phospho-D-ribosyl)imidazole from N(2)-formyl-N(1)-(5-phospho-D-ribosyl)glycinamide: step 1/2. {ECO:0000256|HAMAP-Rule:MF_01926}.	CATALYTIC ACTIVITY: Reaction=ATP + H2O + L-glutamine + N(2)-formyl-N(1)-(5-phospho-beta-D-ribosyl)glycinamide = 2-formamido-N(1)-(5-O-phospho-beta-D-ribosyl)acetamidine + ADP + H(+) + L-glutamate + phosphate; Xref=Rhea:RHEA:17129, ChEBI:CHEBI:15377, ChEBI:CHEBI:15378, ChEBI:CHEBI:29985, ChEBI:CHEBI:30616, ChEBI:CHEBI:43474, ChEBI:CHEBI:58359, ChEBI:CHEBI:147286, ChEBI:CHEBI:147287, ChEBI:CHEBI:45…	'de novo' IMP biosynthetic process [GO:0006189]	cytoplasm [GO:0005737]	ATP binding [GO:0005524]; phosphoribosylformylglycinamidine synthase activity [GO:0004642]	GO:0004642; GO:0005524; GO:0005737; GO:0006189	IPR003850;IPR036604;
	Q2FZL5	-1.0897	sao:SAOUHSC_00985	menB	Q2FZL5	TRUE	1,4-dihydroxy-2-naphthoyl-CoA synthase (DHNA-CoA synthase) (EC 4.1.3.36)	Staphylococcus aureus (strain NCTC 8325 / PS 47)	FUNCTION: Converts o-succinylbenzoyl-CoA (OSB-CoA) to 1,4-dihydroxy-2-naphthoyl-CoA (DHNA-CoA). {ECO:0000256|HAMAP-Rule:MF_01934}.	4.1.3.36	PATHWAY: Quinol/quinone metabolism; 1,4-dihydroxy-2-naphthoate biosynthesis; 1,4-dihydroxy-2-naphthoate from chorismate: step 6/7. {ECO:0000256|HAMAP-Rule:MF_01934}.; PATHWAY: Quinol/quinone metabolism; menaquinone biosynthesis. {ECO:0000256|HAMAP-Rule:MF_01934}.	CATALYTIC ACTIVITY: Reaction=2-succinylbenzoyl-CoA + H(+) = 1,4-dihydroxy-2-naphthoyl-CoA + H2O; Xref=Rhea:RHEA:26562, ChEBI:CHEBI:15377, ChEBI:CHEBI:15378, ChEBI:CHEBI:57364, ChEBI:CHEBI:58897; EC=4.1.3.36; Evidence={ECO:0000256|ARBA:ARBA00000177, ECO:0000256|HAMAP-Rule:MF_01934};	menaquinone biosynthetic process [GO:0009234]	cytosol [GO:0005829]	1,4-dihydroxy-2-naphthoyl-CoA synthase activity [GO:0008935]	GO:0005829; GO:0008935; GO:0009234	IPR029045;IPR010198;IPR001753;IPR014748;
1Differentially expressed proteins were manually grouped into functional categories based on their functional annotation
2 Data downloaded from UniProtKB; Gene Ontology terms do not include corresponding parent terms

## Sheet: NCTC8325_vancomycin
Supplementary data 5.3 Summary of Staphylococcus aureus NCTC8325 vancomycin-responsive proteins with corresponding UniProt accessions mapped to a corresponding KEGG, STRING, functional annotation and domain accessions; and a list of genes down-regulated in lytS mutant (Pubmed ID:PMC2715716) and in codY mutant (Pubmed ID:PMC2876493).
Functional group1	UniProt ID	log2FC	KEGG ID	STRINGDB display name	STRINGDB canonical name	STRINGDB Singleton	UniProt protein names2	UniProt organism2	UniProtKB function2	EC number2	Pathway2	Catalytic activity2	Gene Ontology (biological process)2	Gene Ontology (cellular component)2	Gene Ontology (molecular function)2	Gene Ontology IDs2	InterPro2	Down-regulated in lytS mutant	Down-regulated in codY mutant
Peptidoglycan metabolism	P0C0V7	-2.6182	sao:SAOUHSC_02405;	glmM	P0C0V7		Phosphoglucosamine mutase (EC 5.4.2.10)	Staphylococcus aureus (strain NCTC 8325 / PS 47)	FUNCTION: Catalyzes the conversion of glucosamine-6-phosphate to glucosamine-1-phosphate.	5.4.2.10		CATALYTIC ACTIVITY: Reaction=alpha-D-glucosamine 1-phosphate = D-glucosamine 6-phosphate; Xref=Rhea:RHEA:23424, ChEBI:CHEBI:58516, ChEBI:CHEBI:58725; EC=5.4.2.10; Evidence={ECO:0000255|HAMAP-Rule:MF_01554, ECO:0000269|PubMed:9925512};	carbohydrate metabolic process [GO:0005975]; peptidoglycan biosynthetic process [GO:0009252]; UDP-N-acetylglucosamine biosynthetic process [GO:0006048]	cytosol [GO:0005829]	magnesium ion binding [GO:0000287]; phosphoglucosamine mutase activity [GO:0008966]; phosphomannomutase activity [GO:0004615]	GO:0000287; GO:0004615; GO:0005829; GO:0005975; GO:0006048; GO:0008966; GO:0009252	IPR005844;IPR016055;IPR005845;IPR005846;IPR005843;IPR036900;IPR016066;IPR005841;IPR006352;IPR050060;
	Q2FWD4	-1.6743	sao:SAOUHSC_02365;	murA2	Q2FWD4		UDP-N-acetylglucosamine 1-carboxyvinyltransferase (EC 2.5.1.7) (Enoylpyruvate transferase) (UDP-N-acetylglucosamine enolpyruvyl transferase) (EPT)	Staphylococcus aureus (strain NCTC 8325 / PS 47)	FUNCTION: Cell wall formation. Adds enolpyruvyl to UDP-N-acetylglucosamine. {ECO:0000256|HAMAP-Rule:MF_00111}.	2.5.1.7	PATHWAY: Cell wall biogenesis; peptidoglycan biosynthesis. {ECO:0000256|ARBA:ARBA00004752, ECO:0000256|HAMAP-Rule:MF_00111}.	CATALYTIC ACTIVITY: Reaction=phosphoenolpyruvate + UDP-N-acetyl-alpha-D-glucosamine = phosphate + UDP-N-acetyl-3-O-(1-carboxyvinyl)-alpha-D-glucosamine; Xref=Rhea:RHEA:18681, ChEBI:CHEBI:43474, ChEBI:CHEBI:57705, ChEBI:CHEBI:58702, ChEBI:CHEBI:68483; EC=2.5.1.7; Evidence={ECO:0000256|ARBA:ARBA00036669, ECO:0000256|HAMAP-Rule:MF_00111};	cell division [GO:0051301]; cell wall organization [GO:0071555]; peptidoglycan biosynthetic process [GO:0009252]; regulation of cell shape [GO:0008360]; UDP-N-acetylgalactosamine biosynthetic process [GO:0019277]	cytoplasm [GO:0005737]	UDP-N-acetylglucosamine 1-carboxyvinyltransferase activity [GO:0008760]	GO:0005737; GO:0008360; GO:0008760; GO:0009252; GO:0019277; GO:0051301; GO:0071555	IPR001986;IPR036968;IPR050068;IPR013792;IPR005750;
	Q2FWH3	-1.6726	sao:SAOUHSC_02318;	ddl	Q2FWH3		D-alanine--D-alanine ligase (EC 6.3.2.4) (D-Ala-D-Ala ligase) (D-alanylalanine synthetase)	Staphylococcus aureus (strain NCTC 8325 / PS 47)	FUNCTION: Cell wall formation. {ECO:0000255|HAMAP-Rule:MF_00047}.	6.3.2.4	PATHWAY: Cell wall biogenesis; peptidoglycan biosynthesis. {ECO:0000255|HAMAP-Rule:MF_00047}.	CATALYTIC ACTIVITY: Reaction=ATP + 2 D-alanine = ADP + D-alanyl-D-alanine + H(+) + phosphate; Xref=Rhea:RHEA:11224, ChEBI:CHEBI:15378, ChEBI:CHEBI:30616, ChEBI:CHEBI:43474, ChEBI:CHEBI:57416, ChEBI:CHEBI:57822, ChEBI:CHEBI:456216; EC=6.3.2.4; Evidence={ECO:0000255|HAMAP-Rule:MF_00047};	cell wall organization [GO:0071555]; peptidoglycan biosynthetic process [GO:0009252]; regulation of cell shape [GO:0008360]	cytosol [GO:0005829]	ATP binding [GO:0005524]; D-alanine-D-alanine ligase activity [GO:0008716]; metal ion binding [GO:0046872]	GO:0005524; GO:0005829; GO:0008360; GO:0008716; GO:0009252; GO:0046872; GO:0071555	IPR011761;IPR013815;IPR000291;IPR005905;IPR011095;IPR011127;IPR016185;
	Q2FWH4	-1.7398	sao:SAOUHSC_02317;	murF	Q2FWH4		UDP-N-acetylmuramoyl-tripeptide--D-alanyl-D-alanine ligase (EC 6.3.2.10) (D-alanyl-D-alanine-adding enzyme)	Staphylococcus aureus (strain NCTC 8325 / PS 47)	FUNCTION: Involved in cell wall formation (PubMed:20659527). Catalyzes the final step in the synthesis of UDP-N-acetylmuramoyl-pentapeptide, the precursor of murein (PubMed:20659527). Catalyzes the addition of D-alanyl-D-alanine to UDP-MurNAc-L-alanyl-gamma-D-glutamyl-L-lysine (PubMed:20659527). In vitro, can also use the mesodiaminopimelic acid-containing form of UDP-MurNAc-tripeptide, with the …	6.3.2.10	PATHWAY: Cell wall biogenesis; peptidoglycan biosynthesis. {ECO:0000255|HAMAP-Rule:MF_02019}.	CATALYTIC ACTIVITY: Reaction=ATP + D-alanyl-D-alanine + UDP-N-acetyl-alpha-D-muramoyl-L-alanyl-gamma-D-glutamyl-L-lysine = ADP + H(+) + phosphate + UDP-N-acetyl-alpha-D-muramoyl-L-alanyl-gamma-D-glutamyl-L-lysyl-D-alanyl-D-alanine; Xref=Rhea:RHEA:16085, ChEBI:CHEBI:15378, ChEBI:CHEBI:30616, ChEBI:CHEBI:43474, ChEBI:CHEBI:57822, ChEBI:CHEBI:70758, ChEBI:CHEBI:83903, ChEBI:CHEBI:456216; EC=6.3.2.10…	cell division [GO:0051301]; cell wall organization [GO:0071555]; peptidoglycan biosynthetic process [GO:0009252]; regulation of cell shape [GO:0008360]	cytoplasm [GO:0005737]	ATP binding [GO:0005524]; UDP-N-acetylmuramoyl-tripeptide-D-alanyl-D-alanine ligase activity [GO:0047480]; UDP-N-acetylmuramoylalanyl-D-glutamyl-2,6-diaminopimelate-D-alanyl-D-alanine ligase activity [GO:0008766]	GO:0005524; GO:0005737; GO:0008360; GO:0008766; GO:0009252; GO:0047480; GO:0051301; GO:0071555	IPR036565;IPR004101;IPR036615;IPR013221;IPR000713;IPR051046;IPR035911;IPR005863;
	Q2FWZ9	-2.862	sao:SAOUHSC_02107;	ABD31157.1	Q2FWZ9		Lipid II isoglutaminyl synthase (glutamine-hydrolyzing) subunit MurT (EC 6.3.5.13)	Staphylococcus aureus (strain NCTC 8325 / PS 47)	FUNCTION: The lipid II isoglutaminyl synthase complex catalyzes the formation of alpha-D-isoglutamine in the cell wall lipid II stem peptide. The MurT subunit catalyzes the ATP-dependent amidation of D-glutamate residue of lipid II, converting it to an isoglutamine residue. {ECO:0000256|HAMAP-Rule:MF_02214}.	6.3.5.13	PATHWAY: Cell wall biogenesis; peptidoglycan biosynthesis. {ECO:0000256|ARBA:ARBA00004752, ECO:0000256|HAMAP-Rule:MF_02214}.	CATALYTIC ACTIVITY: Reaction=ATP + beta-D-GlcNAc-(1->4)-Mur2Ac(oyl-L-Ala-gamma-D-Glu-L-Lys-D-Ala-D-Ala)-di-trans,octa-cis-undecaprenyl diphosphate + H2O + L-glutamine = ADP + beta-D-GlcNAc-(1->4)-Mur2Ac(oyl-L-Ala-D-isoglutaminyl-L-Lys-D-Ala-D-Ala)-di-trans,octa-cis-undecaprenyl diphosphate + H(+) + L-glutamate + phosphate; Xref=Rhea:RHEA:57928, ChEBI:CHEBI:15377, ChEBI:CHEBI:15378, ChEBI:CHEBI:29…	cell wall organization [GO:0071555]; peptidoglycan biosynthetic process [GO:0009252]; regulation of cell shape [GO:0008360]		acid-amino acid ligase activity [GO:0016881]; ATP binding [GO:0005524]; carbon-nitrogen ligase activity on lipid II [GO:0140282]; zinc ion binding [GO:0008270]	GO:0005524; GO:0008270; GO:0008360; GO:0009252; GO:0016881; GO:0071555; GO:0140282	IPR043703;IPR036565;IPR013221;IPR013564;
	Q2FXJ0	-2.6651	sao:SAOUHSC_01856;	murC	Q2FXJ0		UDP-N-acetylmuramate--L-alanine ligase (EC 6.3.2.8) (UDP-N-acetylmuramoyl-L-alanine synthetase)	Staphylococcus aureus (strain NCTC 8325 / PS 47)	FUNCTION: Cell wall formation (PubMed:20659527). Can also use L-serine and glycine, but they are incorporated 4.3- and 7-fold less rapidly, respectively, than L-alanine (PubMed:20659527). {ECO:0000269|PubMed:20659527}.	6.3.2.8	PATHWAY: Cell wall biogenesis; peptidoglycan biosynthesis. {ECO:0000255|HAMAP-Rule:MF_00046}.	CATALYTIC ACTIVITY: Reaction=ATP + L-alanine + UDP-N-acetyl-alpha-D-muramate = ADP + H(+) + phosphate + UDP-N-acetyl-alpha-D-muramoyl-L-alanine; Xref=Rhea:RHEA:23372, ChEBI:CHEBI:15378, ChEBI:CHEBI:30616, ChEBI:CHEBI:43474, ChEBI:CHEBI:57972, ChEBI:CHEBI:70757, ChEBI:CHEBI:83898, ChEBI:CHEBI:456216; EC=6.3.2.8; Evidence={ECO:0000255|HAMAP-Rule:MF_00046, ECO:0000269|PubMed:20659527};	cell division [GO:0051301]; cell wall organization [GO:0071555]; peptidoglycan biosynthetic process [GO:0009252]; regulation of cell shape [GO:0008360]	cytoplasm [GO:0005737]	ATP binding [GO:0005524]; UDP-N-acetylmuramate-L-alanine ligase activity [GO:0008763]	GO:0005524; GO:0005737; GO:0008360; GO:0008763; GO:0009252; GO:0051301; GO:0071555	IPR036565;IPR004101;IPR036615;IPR013221;IPR000713;IPR050061;IPR005758;	Q2FXJ0
	Q2FYR1	-1.481	sao:SAOUHSC_01374;	femB	Q2FYR1		Aminoacyltransferase FemB (EC 2.3.2.18) (Factor essential for expression of methicillin resistance B) (N-acetylmuramoyl-L-alanyl-D-glutamyl-L-lysyl-(N6-triglycine)-D-alanyl-D-alanine-diphosphoundecaprenyl-N-acetylglucosamine:glycine glycyltransferase)	Staphylococcus aureus (strain NCTC 8325 / PS 47)	FUNCTION: Catalyzes the formation of the pentaglycine interpeptide bridge, which is characteristic of the S.aureus peptidoglycan. Adds glycines 4 and 5 of the pentaglycine bridge, using glycyl-tRNA(Gly) as donor. Involved in resistance to methicillin. {ECO:0000269|PubMed:15228543, ECO:0000269|PubMed:8981974, ECO:0000269|PubMed:9393725}.	2.3.2.18		CATALYTIC ACTIVITY: Reaction=2 glycyl-tRNA(Gly) + MurNAc-L-Ala-D-isoglutaminyl-L-Lys-(N(6)-tri-Gly)-D-Ala-D-Ala-diphospho-di-trans,octa-cis-undecaprenyl-GlcNAc = 2 H(+) + MurNAc-L-Ala-D-isoglutaminyl-L-Lys-(N(6)-penta-Gly)-D-Ala-D-Ala-diphospho-di-trans,octa-cis-undecaprenyl-GlcNAc + 2 tRNA(Gly); Xref=Rhea:RHEA:30443, Rhea:RHEA-COMP:9664, Rhea:RHEA-COMP:9683, ChEBI:CHEBI:15378, ChEBI:CHEBI:62235,…	cell wall organization [GO:0071555]; peptidoglycan biosynthetic process [GO:0009252]; regulation of cell shape [GO:0008360]; response to antibiotic [GO:0046677]	cytoplasm [GO:0005737]	aminoacyltransferase activity [GO:0016755]	GO:0005737; GO:0008360; GO:0009252; GO:0016755; GO:0046677; GO:0071555	IPR016181;IPR003447;IPR050644;
	Q2FZP6	-3.5335	sao:SAOUHSC_00954;	murE	Q2FZP6		UDP-N-acetylmuramoyl-L-alanyl-D-glutamate--L-lysine ligase (EC 6.3.2.7) (L-lysine-adding enzyme) (UDP-MurNAc-L-Ala-D-Glu:L-Lys ligase) (UDP-MurNAc-tripeptide synthetase) (UDP-N-acetylmuramyl-tripeptide synthetase)	Staphylococcus aureus (strain NCTC 8325 / PS 47)	FUNCTION: Catalyzes the addition of L-lysine to the nucleotide precursor UDP-N-acetylmuramoyl-L-alanyl-D-glutamate (UMAG) in the biosynthesis of bacterial cell-wall peptidoglycan. Cannot use diaminopimelate as substrate (PubMed:10498701, PubMed:14114846, PubMed:20659527). Can accept L-ornithine as substrate, but the efficiency is 400-fold lower than that with L-lysine (PubMed:20659527). Seems to …	6.3.2.7	PATHWAY: Cell wall biogenesis; peptidoglycan biosynthesis. {ECO:0000255|HAMAP-Rule:MF_00208}.	CATALYTIC ACTIVITY: Reaction=ATP + L-lysine + UDP-N-acetyl-alpha-D-muramoyl-L-alanyl-D-glutamate = ADP + H(+) + phosphate + UDP-N-acetyl-alpha-D-muramoyl-L-alanyl-gamma-D-glutamyl-L-lysine; Xref=Rhea:RHEA:17969, ChEBI:CHEBI:15378, ChEBI:CHEBI:30616, ChEBI:CHEBI:32551, ChEBI:CHEBI:43474, ChEBI:CHEBI:83900, ChEBI:CHEBI:83903, ChEBI:CHEBI:456216; EC=6.3.2.7; Evidence={ECO:0000255|HAMAP-Rule:MF_00208…	cell division [GO:0051301]; cell wall organization [GO:0071555]; peptidoglycan biosynthetic process [GO:0009252]; regulation of cell shape [GO:0008360]	cytoplasm [GO:0005737]	ATP binding [GO:0005524]; magnesium ion binding [GO:0000287]; UDP-N-acetylmuramoyl-L-alanyl-D-glutamate-L-lysine ligase activity [GO:0047482]	GO:0000287; GO:0005524; GO:0005737; GO:0008360; GO:0009252; GO:0047482; GO:0051301; GO:0071555	IPR036565;IPR004101;IPR036615;IPR013221;IPR035911;IPR005761;
	Q2G069	-2.3012	sao:SAOUHSC_00752;	murB	Q2G069		UDP-N-acetylenolpyruvoylglucosamine reductase (EC 1.3.1.98) (UDP-N-acetylmuramate dehydrogenase)	Staphylococcus aureus (strain NCTC 8325 / PS 47)	FUNCTION: Cell wall formation. {ECO:0000255|HAMAP-Rule:MF_00037}.	1.3.1.98	PATHWAY: Cell wall biogenesis; peptidoglycan biosynthesis. {ECO:0000255|HAMAP-Rule:MF_00037}.	CATALYTIC ACTIVITY: Reaction=NADP(+) + UDP-N-acetyl-alpha-D-muramate = H(+) + NADPH + UDP-N-acetyl-3-O-(1-carboxyvinyl)-alpha-D-glucosamine; Xref=Rhea:RHEA:12248, ChEBI:CHEBI:15378, ChEBI:CHEBI:57783, ChEBI:CHEBI:58349, ChEBI:CHEBI:68483, ChEBI:CHEBI:70757; EC=1.3.1.98; Evidence={ECO:0000255|HAMAP-Rule:MF_00037};	cell division [GO:0051301]; cell wall organization [GO:0071555]; peptidoglycan biosynthetic process [GO:0009252]; regulation of cell shape [GO:0008360]	cytosol [GO:0005829]	FAD binding [GO:0071949]; flavin adenine dinucleotide binding [GO:0050660]; UDP-N-acetylmuramate dehydrogenase activity [GO:0008762]	GO:0005829; GO:0008360; GO:0008762; GO:0009252; GO:0050660; GO:0051301; GO:0071555; GO:0071949	IPR016166;IPR036318;IPR016167;IPR016169;IPR003170;IPR011601;IPR036635;IPR006094;
	Q9ZAH5	-1.7762	sao:SAOUHSC_02305;	alr1	Q9ZAH5		Alanine racemase 1 (EC 5.1.1.1)	Staphylococcus aureus (strain NCTC 8325 / PS 47)	FUNCTION: Catalyzes the interconversion of L-alanine and D-alanine. May also act on other amino acids. {ECO:0000255|HAMAP-Rule:MF_01201}.	5.1.1.1	PATHWAY: Amino-acid biosynthesis; D-alanine biosynthesis; D-alanine from L-alanine: step 1/1. {ECO:0000255|HAMAP-Rule:MF_01201}.	CATALYTIC ACTIVITY: Reaction=L-alanine = D-alanine; Xref=Rhea:RHEA:20249, ChEBI:CHEBI:57416, ChEBI:CHEBI:57972; EC=5.1.1.1; Evidence={ECO:0000255|HAMAP-Rule:MF_01201};	D-alanine biosynthetic process [GO:0030632]; peptidoglycan biosynthetic process [GO:0009252]	cytosol [GO:0005829]	alanine racemase activity [GO:0008784]; pyridoxal phosphate binding [GO:0030170]	GO:0005829; GO:0008784; GO:0009252; GO:0030170; GO:0030632	IPR000821;IPR009006;IPR011079;IPR001608;IPR020622;IPR029066;
Lipid metabolism	Q2FVR9	-2.3519	sao:SAOUHSC_02623;	fni	Q2FVR9		Isopentenyl-diphosphate delta-isomerase (IPP isomerase) (EC 5.3.3.2) (Isopentenyl diphosphate:dimethylallyl diphosphate isomerase) (Isopentenyl pyrophosphate isomerase) (Type 2 isopentenyl diphosphate isomerase) (IDI-2)	Staphylococcus aureus (strain NCTC 8325 / PS 47)	FUNCTION: Involved in the biosynthesis of isoprenoids. Catalyzes the 1,3-allylic rearrangement of the homoallylic substrate isopentenyl (IPP) to its allylic isomer, dimethylallyl diphosphate (DMAPP). {ECO:0000255|HAMAP-Rule:MF_00354}.	5.3.3.2		CATALYTIC ACTIVITY: Reaction=isopentenyl diphosphate = dimethylallyl diphosphate; Xref=Rhea:RHEA:23284, ChEBI:CHEBI:57623, ChEBI:CHEBI:128769; EC=5.3.3.2; Evidence={ECO:0000255|HAMAP-Rule:MF_00354};	isoprenoid biosynthetic process [GO:0008299]	cytoplasm [GO:0005737]	FMN binding [GO:0010181]; isopentenyl-diphosphate delta-isomerase activity [GO:0004452]; magnesium ion binding [GO:0000287]; NADPH binding [GO:0070402]; oxidoreductase activity [GO:0016491]	GO:0000287; GO:0004452; GO:0005737; GO:0008299; GO:0010181; GO:0016491; GO:0070402	IPR013785;IPR000262;IPR011179;
	Q2FWZ2	-4.1269	sao:SAOUHSC_02114;	dagK	Q2FWZ2	TRUE	Diacylglycerol kinase (DAG kinase) (DAGK) (EC 2.7.1.107)	Staphylococcus aureus (strain NCTC 8325 / PS 47)	FUNCTION: Catalyzes the phosphorylation of diacylglycerol (DAG) into phosphatidic acid. Is a key enzyme involved in the production of lipoteichoic acid by reintroducing DAG formed from the breakdown of membrane phospholipids into the phosphatidylglycerol biosynthetic pathway. {ECO:0000250|UniProtKB:Q6GFF9}.	2.7.1.107		CATALYTIC ACTIVITY: Reaction=a 1,2-diacyl-sn-glycerol + ATP = a 1,2-diacyl-sn-glycero-3-phosphate + ADP + H(+); Xref=Rhea:RHEA:10272, ChEBI:CHEBI:15378, ChEBI:CHEBI:17815, ChEBI:CHEBI:30616, ChEBI:CHEBI:58608, ChEBI:CHEBI:456216; EC=2.7.1.107; Evidence={ECO:0000250|UniProtKB:Q6GFF9};	phospholipid biosynthetic process [GO:0008654]		ATP binding [GO:0005524]; ATP-dependent diacylglycerol kinase activity [GO:0004143]; metal ion binding [GO:0046872]	GO:0004143; GO:0005524; GO:0008654; GO:0046872	IPR017438;IPR005218;IPR001206;IPR050187;IPR016064;IPR045540;
	Q2FXA5	-2.8171	sao:SAOUHSC_01960;	ABD31021.1	Q2FXA5		Coproporphyrinogen III oxidase (EC 1.3.3.15) (Coproporphyrin III synthase)	Staphylococcus aureus (strain NCTC 8325 / PS 47)	FUNCTION: Involved in coproporphyrin-dependent heme b biosynthesis (PubMed:25908396). Catalyzes the oxidation of coproporphyrinogen III to coproporphyrin III (PubMed:25908396, PubMed:27597779). Can also oxidize protoporphyrinogen IX (PubMed:27597779). {ECO:0000269|PubMed:25908396, ECO:0000269|PubMed:27597779}.	1.3.3.15	PATHWAY: Porphyrin-containing compound metabolism; protoheme biosynthesis. {ECO:0000269|PubMed:25908396}.	CATALYTIC ACTIVITY: Reaction=coproporphyrinogen III + 3 O2 = coproporphyrin III + 3 H2O2; Xref=Rhea:RHEA:43436, ChEBI:CHEBI:15379, ChEBI:CHEBI:16240, ChEBI:CHEBI:57309, ChEBI:CHEBI:131725; EC=1.3.3.15; Evidence={ECO:0000269|PubMed:25908396, ECO:0000269|PubMed:27597779}; PhysiologicalDirection=left-to-right; Xref=Rhea:RHEA:43437; Evidence={ECO:0000269|PubMed:25908396, ECO:0000269|PubMed:27597779};	heme biosynthetic process [GO:0006783]	cytoplasm [GO:0005737]	oxidoreductase activity [GO:0016491]; oxygen-dependent protoporphyrinogen oxidase activity [GO:0004729]	GO:0004729; GO:0005737; GO:0006783; GO:0016491	IPR002937;IPR036188;IPR004572;IPR050464;
	Q2FY48	-3.4563	sao:SAOUHSC_01618;	ABD30696.1	Q2FY48		Geranyltranstransferase	Staphylococcus aureus (strain NCTC 8325 / PS 47)					isoprenoid biosynthetic process [GO:0008299]	cytoplasm [GO:0005737]	geranyltranstransferase activity [GO:0004337]; prenyltransferase activity [GO:0004659]	GO:0004337; GO:0004659; GO:0005737; GO:0008299	IPR008949;IPR000092;IPR033749;IPR053378;	Q2FY48
	Q2FYG6	-2.7617	sao:SAOUHSC_01486;	ABD30571.1	Q2FYG6		Heptaprenyl diphosphate syntase component II, putative (EC 2.5.1.30)	Staphylococcus aureus (strain NCTC 8325 / PS 47)		2.5.1.30			isoprenoid biosynthetic process [GO:0008299]		heptaprenyl diphosphate synthase activity [GO:0000010]; prenyltransferase activity [GO:0004659]	GO:0000010; GO:0004659; GO:0008299	IPR008949;IPR000092;IPR033749;
Cytokinesis and cell growth regulation	O07325	-5.2976	sao:SAOUHSC_01149;	ftsA	O07325		Cell division protein FtsA	Staphylococcus aureus (strain NCTC 8325 / PS 47)	FUNCTION: Cell division protein that is involved in the assembly of the Z ring. May serve as a membrane anchor for the Z ring. {ECO:0000255|HAMAP-Rule:MF_02033}.				cell division [GO:0051301]; FtsZ-dependent cytokinesis [GO:0043093]	cell division site [GO:0032153]; cytoplasmic side of plasma membrane [GO:0009898]		GO:0009898; GO:0032153; GO:0043093; GO:0051301	IPR043129;IPR020823;IPR050696;IPR003494;	O07325
	Q2FXK8	-1.2038	sao:SAOUHSC_01827;	ezrA	Q2FXK8		Septation ring formation regulator EzrA	Staphylococcus aureus (strain NCTC 8325 / PS 47)	FUNCTION: Negative regulator of FtsZ ring formation; modulates the frequency and position of FtsZ ring formation. Inhibits FtsZ ring formation at polar sites. Interacts either with FtsZ or with one of its binding partners to promote depolymerization. {ECO:0000255|HAMAP-Rule:MF_00728}.				division septum assembly [GO:0000917]; septin ring assembly [GO:0000921]	plasma membrane [GO:0005886]; septin ring [GO:0005940]		GO:0000917; GO:0000921; GO:0005886; GO:0005940	IPR010379;
	Q2FZ64	-2.1223	sao:SAOUHSC_01187;	ABD30294.1	Q2FZ64		Uncharacterized protein	Staphylococcus aureus (strain NCTC 8325 / PS 47)				CATALYTIC ACTIVITY: Reaction=ATP + L-seryl-[protein] = ADP + H(+) + O-phospho-L-seryl-[protein]; Xref=Rhea:RHEA:17989, Rhea:RHEA-COMP:9863, Rhea:RHEA-COMP:11604, ChEBI:CHEBI:15378, ChEBI:CHEBI:29999, ChEBI:CHEBI:30616, ChEBI:CHEBI:83421, ChEBI:CHEBI:456216; EC=2.7.11.1; Evidence={ECO:0000256|ARBA:ARBA00001433}; CATALYTIC ACTIVITY: Reaction=ATP + L-threonyl-[protein] = ADP + H(+) + O-phospho-L-thr…	regulation of autophagy [GO:0010506]	membrane [GO:0016020]	ATP binding [GO:0005524]; protein serine/threonine kinase activity [GO:0004674]	GO:0004674; GO:0005524; GO:0010506; GO:0016020	IPR045269;IPR011009;IPR005543;IPR000719;IPR017441;IPR008271;
	Q2FZ89	-1.975	sao:SAOUHSC_01150;	ftsZ	Q2FZ89		Cell division protein FtsZ	Staphylococcus aureus (strain NCTC 8325 / PS 47)	FUNCTION: Essential cell division protein that forms a contractile ring structure (Z ring) at the future cell division site. The regulation of the ring assembly controls the timing and the location of cell division. One of the functions of the FtsZ ring is to recruit other cell division proteins to the septum to produce a new cell wall between the dividing cells. Binds GTP and shows GTPase activi…				cell division [GO:0051301]; division septum assembly [GO:0000917]; FtsZ-dependent cytokinesis [GO:0043093]; protein polymerization [GO:0051258]	cell division site [GO:0032153]; cytoplasm [GO:0005737]	GTP binding [GO:0005525]; GTPase activity [GO:0003924]	GO:0000917; GO:0003924; GO:0005525; GO:0005737; GO:0032153; GO:0043093; GO:0051258; GO:0051301	IPR000158;IPR020805;IPR045061;IPR024757;IPR008280;IPR037103;IPR018316;IPR036525;IPR003008;
RNA processing	Q2FWL0	-1.69	sao:SAOUHSC_02279;	ABD31317.1	Q2FWL0		Gcp-like domain-containing protein	Staphylococcus aureus (strain NCTC 8325 / PS 47)					tRNA threonylcarbamoyladenosine modification [GO:0002949]	cytosol [GO:0005829]		GO:0002949; GO:0005829	IPR043129;IPR000905;IPR022496;
	Q2FWL2	-1.7561	sao:SAOUHSC_02277;	tsaD	Q2FWL2		tRNA N6-adenosine threonylcarbamoyltransferase (EC 2.3.1.234) (N6-L-threonylcarbamoyladenine synthase) (t(6)A synthase) (t(6)A37 threonylcarbamoyladenosine biosynthesis protein TsaD) (tRNA threonylcarbamoyladenosine biosynthesis protein TsaD)	Staphylococcus aureus (strain NCTC 8325 / PS 47)	FUNCTION: Required for the formation of a threonylcarbamoyl group on adenosine at position 37 (t(6)A37) in tRNAs that read codons beginning with adenine. Is involved in the transfer of the threonylcarbamoyl moiety of threonylcarbamoyl-AMP (TC-AMP) to the N6 group of A37, together with TsaE and TsaB. TsaD likely plays a direct catalytic role in this reaction (By similarity). Critical mediator invo…	2.3.1.234		CATALYTIC ACTIVITY: Reaction=adenosine(37) in tRNA + L-threonylcarbamoyladenylate = AMP + H(+) + N(6)-L-threonylcarbamoyladenosine(37) in tRNA; Xref=Rhea:RHEA:37059, Rhea:RHEA-COMP:10162, Rhea:RHEA-COMP:10163, ChEBI:CHEBI:15378, ChEBI:CHEBI:73682, ChEBI:CHEBI:74411, ChEBI:CHEBI:74418, ChEBI:CHEBI:456215; EC=2.3.1.234; Evidence={ECO:0000255|HAMAP-Rule:MF_01445};	tRNA threonylcarbamoyladenosine modification [GO:0002949]	cytoplasm [GO:0005737]	iron ion binding [GO:0005506]; N(6)-L-threonylcarbamoyladenine synthase activity [GO:0061711]	GO:0002949; GO:0005506; GO:0005737; GO:0061711	IPR043129;IPR000905;IPR017861;IPR017860;IPR022450;
	Q2FWL4	-1.8222	sao:SAOUHSC_02275;	ABD31317.2	Q2FWL4		Uncharacterized protein	Staphylococcus aureus (strain NCTC 8325 / PS 47)
	Q2FXZ6	-1.9517	sao:SAOUHSC_01679;	ABD30753.1	Q2FXZ6	TRUE	tRNA (N(6)-L-threonylcarbamoyladenosine(37)-C(2))-methylthiotransferase (EC 2.8.4.5) (tRNA-t(6)A37 methylthiotransferase)	Staphylococcus aureus (strain NCTC 8325 / PS 47)	FUNCTION: Catalyzes the methylthiolation of N6-threonylcarbamoyladenosine (t(6)A), leading to the formation of 2-methylthio-N6-threonylcarbamoyladenosine (ms(2)t(6)A) at position 37 in tRNAs that read codons beginning with adenine. {ECO:0000256|ARBA:ARBA00002399}.	2.8.4.5		CATALYTIC ACTIVITY: Reaction=[sulfur carrier]-SH + AH2 + N(6)-L-threonylcarbamoyladenosine(37) in tRNA + 2 S-adenosyl-L-methionine = 2-methylsulfanyl-N(6)-L-threonylcarbamoyladenosine(37) in tRNA + 5'-deoxyadenosine + [sulfur carrier]-H + A + 2 H(+) + L-methionine + S-adenosyl-L-homocysteine; Xref=Rhea:RHEA:37075, Rhea:RHEA-COMP:10163, Rhea:RHEA-COMP:11092, Rhea:RHEA-COMP:14737, Rhea:RHEA-COMP:14…	tRNA methylthiolation [GO:0035600]		4 iron, 4 sulfur cluster binding [GO:0051539]; metal ion binding [GO:0046872]; N6-threonylcarbomyladenosine methylthiotransferase activity [GO:0035598]	GO:0035598; GO:0035600; GO:0046872; GO:0051539	IPR006638;IPR005839;IPR020612;IPR013848;IPR038135;IPR006467;IPR007197;IPR023404;IPR034557;IPR002792;
	Q2FZ19	-1.4818	sao:SAOUHSC_01252;	rnj2	Q2FZ19		Ribonuclease J 2 (RNase J2) (EC 3.1.-.-)	Staphylococcus aureus (strain NCTC 8325 / PS 47)	FUNCTION: An RNase that has 5'-3' exonuclease and endonuclease activity, with the exonuclease activity probably being most important in vivo. Involved in maturation of 16S rRNA, rnpB (the RNA component of RNase P) maturation and degradation, and mRNA maturation and/or decay. This subunit probably plays a structural rather than enzymatic role as mutation of its putative active site gives no phenot…	3.1.-.-			mRNA processing [GO:0006397]; rRNA processing [GO:0006364]	cytoplasm [GO:0005737]	5'-3' RNA exonuclease activity [GO:0004534]; RNA binding [GO:0003723]; RNA endonuclease activity [GO:0004521]; zinc ion binding [GO:0008270]	GO:0003723; GO:0004521; GO:0004534; GO:0005737; GO:0006364; GO:0006397; GO:0008270	IPR001279;IPR036866;IPR011108;IPR004613;IPR042173;IPR030854;IPR041636;	Q2FZ19
	Q2FZ20	-3.0252	sao:SAOUHSC_01251;	pnp	Q2FZ20		Polyribonucleotide nucleotidyltransferase (EC 2.7.7.8) (Polynucleotide phosphorylase) (PNPase)	Staphylococcus aureus (strain NCTC 8325 / PS 47)	FUNCTION: Involved in mRNA degradation. Catalyzes the phosphorolysis of single-stranded polyribonucleotides processively in the 3'- to 5'-direction. {ECO:0000255|HAMAP-Rule:MF_01595}.	2.7.7.8		CATALYTIC ACTIVITY: Reaction=phosphate + RNA(n+1) = a ribonucleoside 5'-diphosphate + RNA(n); Xref=Rhea:RHEA:22096, Rhea:RHEA-COMP:14527, Rhea:RHEA-COMP:17342, ChEBI:CHEBI:43474, ChEBI:CHEBI:57930, ChEBI:CHEBI:140395; EC=2.7.7.8; Evidence={ECO:0000255|HAMAP-Rule:MF_01595};	mRNA catabolic process [GO:0006402]; RNA catabolic process [GO:0006401]; RNA processing [GO:0006396]	cytosol [GO:0005829]	3'-5'-RNA exonuclease activity [GO:0000175]; magnesium ion binding [GO:0000287]; polyribonucleotide nucleotidyltransferase activity [GO:0004654]; RNA binding [GO:0003723]	GO:0000175; GO:0000287; GO:0003723; GO:0004654; GO:0005829; GO:0006396; GO:0006401; GO:0006402	IPR001247;IPR015847;IPR036345;IPR004087;IPR004088;IPR036612;IPR012340;IPR012162;IPR027408;IPR015848;IPR036456;IPR020568;IPR003029;
	Q2FZ68	-2.1972	sao:SAOUHSC_01183;	fmt	Q2FZ68		Methionyl-tRNA formyltransferase (EC 2.1.2.9)	Staphylococcus aureus (strain NCTC 8325 / PS 47)	FUNCTION: Attaches a formyl group to the free amino group of methionyl-tRNA(fMet). The formyl group appears to play a dual role in the initiator identity of N-formylmethionyl-tRNA by promoting its recognition by IF2 and preventing the misappropriation of this tRNA by the elongation apparatus. {ECO:0000255|HAMAP-Rule:MF_00182}.	2.1.2.9		CATALYTIC ACTIVITY: Reaction=(6R)-10-formyltetrahydrofolate + L-methionyl-tRNA(fMet) = (6S)-5,6,7,8-tetrahydrofolate + H(+) + N-formyl-L-methionyl-tRNA(fMet); Xref=Rhea:RHEA:24380, Rhea:RHEA-COMP:9952, Rhea:RHEA-COMP:9953, ChEBI:CHEBI:15378, ChEBI:CHEBI:57453, ChEBI:CHEBI:78530, ChEBI:CHEBI:78844, ChEBI:CHEBI:195366; EC=2.1.2.9; Evidence={ECO:0000255|HAMAP-Rule:MF_00182};	conversion of methionyl-tRNA to N-formyl-methionyl-tRNA [GO:0071951]	cytosol [GO:0005829]	methionyl-tRNA formyltransferase activity [GO:0004479]	GO:0004479; GO:0005829; GO:0071951	IPR005794;IPR005793;IPR037022;IPR002376;IPR036477;IPR011034;IPR001555;IPR044135;IPR041711;
	Q2FZE0	-2.3957	sao:SAOUHSC_01091;	ABD30206.1	Q2FZE0		RNA 2-O ribose methyltransferase substrate binding domain-containing protein	Staphylococcus aureus (strain NCTC 8325 / PS 47)					RNA processing [GO:0006396]	cytoplasm [GO:0005737]	RNA binding [GO:0003723]; RNA methyltransferase activity [GO:0008173]	GO:0003723; GO:0005737; GO:0006396; GO:0008173	IPR029028;IPR053888;IPR029064;IPR051259;IPR001537;IPR013123;IPR029026;
	Q2FZG9	-1.8321	sao:SAOUHSC_01035;	rnj1	Q2FZG9		Ribonuclease J 1 (RNase J1) (EC 3.1.-.-)	Staphylococcus aureus (strain NCTC 8325 / PS 47)	FUNCTION: An RNase that has 5'-3' exonuclease and endonuclease activity, with the exonuclease activity probably being most important in vivo. Involved in maturation of 16S rRNA, rnpB (the RNA component of RNase P) maturation and degradation, and mRNA maturation and/or decay. This subunit has the exonuclease activity. {ECO:0000269|PubMed:24586213}.	3.1.-.-			mRNA processing [GO:0006397]; rRNA processing [GO:0006364]	cytoplasm [GO:0005737]	5'-3' RNA exonuclease activity [GO:0004534]; RNA binding [GO:0003723]; RNA endonuclease activity [GO:0004521]; zinc ion binding [GO:0008270]	GO:0003723; GO:0004521; GO:0004534; GO:0005737; GO:0006364; GO:0006397; GO:0008270	IPR001279;IPR036866;IPR011108;IPR004613;IPR042173;IPR030854;IPR041636;IPR001587;
DNA metabolism	Q2FV02	-1.0808	sao:SAOUHSC_02942;	ABD31936.1	Q2FV02	TRUE	Anaerobic ribonucleoside-triphosphate reductase, putative (EC 1.17.4.2)	Staphylococcus aureus (strain NCTC 8325 / PS 47)		1.17.4.2			2'-deoxyribonucleotide biosynthetic process [GO:0009265]; DNA replication [GO:0006260]	anaerobic ribonucleoside-triphosphate reductase complex [GO:0031250]	ribonucleoside-triphosphate reductase activity [GO:0008998]	GO:0006260; GO:0008998; GO:0009265; GO:0031250	IPR019777;IPR001150;IPR012833;
	Q2FXN9	-3.8278	sao:SAOUHSC_01797;	polA	Q2FXN9		DNA polymerase I (EC 2.7.7.7)	Staphylococcus aureus (strain NCTC 8325 / PS 47)		2.7.7.7		CATALYTIC ACTIVITY: Reaction=a 2'-deoxyribonucleoside 5'-triphosphate + DNA(n) = diphosphate + DNA(n+1); Xref=Rhea:RHEA:22508, Rhea:RHEA-COMP:17339, Rhea:RHEA-COMP:17340, ChEBI:CHEBI:33019, ChEBI:CHEBI:61560, ChEBI:CHEBI:173112; EC=2.7.7.7; Evidence={ECO:0000256|ARBA:ARBA00024632, ECO:0000256|RuleBase:RU004460};	DNA-templated DNA replication [GO:0006261]; double-strand break repair [GO:0006302]		3'-5' exonuclease activity [GO:0008408]; 5'-3' exonuclease activity [GO:0008409]; DNA binding [GO:0003677]; DNA-directed DNA polymerase activity [GO:0003887]	GO:0003677; GO:0003887; GO:0006261; GO:0006302; GO:0008408; GO:0008409	IPR002562;IPR020046;IPR002421;IPR036279;IPR019760;IPR001098;IPR043502;IPR020045;IPR018320;IPR002298;IPR008918;IPR029060;IPR012337;IPR036397;
	Q2FXT3	-2.7081	sao:SAOUHSC_01751;	ruvA	Q2FXT3		Holliday junction branch migration complex subunit RuvA	Staphylococcus aureus (strain NCTC 8325 / PS 47)	FUNCTION: The RuvA-RuvB-RuvC complex processes Holliday junction (HJ) DNA during genetic recombination and DNA repair, while the RuvA-RuvB complex plays an important role in the rescue of blocked DNA replication forks via replication fork reversal (RFR). RuvA specifically binds to HJ cruciform DNA, conferring on it an open structure. The RuvB hexamer acts as an ATP-dependent pump, pulling dsDNA i…				DNA recombination [GO:0006310]; DNA repair [GO:0006281]	cytoplasm [GO:0005737]; Holliday junction helicase complex [GO:0009379]; Holliday junction resolvase complex [GO:0048476]	ATP binding [GO:0005524]; four-way junction DNA binding [GO:0000400]; four-way junction helicase activity [GO:0009378]	GO:0000400; GO:0005524; GO:0005737; GO:0006281; GO:0006310; GO:0009378; GO:0009379; GO:0048476	IPR013849;IPR003583;IPR012340;IPR000085;IPR010994;IPR011114;IPR036267;
	Q2FY46	-2.9012	sao:SAOUHSC_01620;	xseA	Q2FY46		Exodeoxyribonuclease 7 large subunit (EC 3.1.11.6) (Exodeoxyribonuclease VII large subunit) (Exonuclease VII large subunit)	Staphylococcus aureus (strain NCTC 8325 / PS 47)	FUNCTION: Bidirectionally degrades single-stranded DNA into large acid-insoluble oligonucleotides, which are then degraded further into small acid-soluble oligonucleotides. {ECO:0000255|HAMAP-Rule:MF_00378}.	3.1.11.6		CATALYTIC ACTIVITY: Reaction=Exonucleolytic cleavage in either 5'- to 3'- or 3'- to 5'-direction to yield nucleoside 5'-phosphates.; EC=3.1.11.6; Evidence={ECO:0000255|HAMAP-Rule:MF_00378};	DNA catabolic process [GO:0006308]	cytoplasm [GO:0005737]; exodeoxyribonuclease VII complex [GO:0009318]	exodeoxyribonuclease VII activity [GO:0008855]; nucleic acid binding [GO:0003676]	GO:0003676; GO:0005737; GO:0006308; GO:0008855; GO:0009318	IPR003753;IPR020579;IPR025824;	Q2FY46
	Q2FYS5	-1.4101	sao:SAOUHSC_01351;	parE	Q2FYS5		DNA topoisomerase 4 subunit B (EC 5.6.2.2) (Topoisomerase IV subunit B)	Staphylococcus aureus (strain NCTC 8325 / PS 47)	FUNCTION: Topoisomerase IV is essential for chromosome segregation. It relaxes supercoiled DNA. Performs the decatenation events required during the replication of a circular DNA molecule. {ECO:0000255|HAMAP-Rule:MF_00939}.	5.6.2.2		CATALYTIC ACTIVITY: Reaction=ATP-dependent breakage, passage and rejoining of double-stranded DNA.; EC=5.6.2.2; Evidence={ECO:0000255|HAMAP-Rule:MF_00939};	chromosome segregation [GO:0007059]; DNA topological change [GO:0006265]	chromosome [GO:0005694]	ATP binding [GO:0005524]; DNA binding [GO:0003677]; DNA topoisomerase type II (double strand cut, ATP-hydrolyzing) activity [GO:0003918]; metal ion binding [GO:0046872]	GO:0003677; GO:0003918; GO:0005524; GO:0005694; GO:0006265; GO:0007059; GO:0046872	IPR002288;IPR003594;IPR036890;IPR005740;IPR020568;IPR014721;IPR001241;IPR013760;IPR000565;IPR013759;IPR013506;IPR018522;IPR006171;
	Q2FZ49	-2.2532	sao:SAOUHSC_01204;	smc	Q2FZ49	TRUE	Chromosome partition protein Smc	Staphylococcus aureus (strain NCTC 8325 / PS 47)	FUNCTION: Required for chromosome condensation and partitioning. {ECO:0000256|HAMAP-Rule:MF_01894}.				chromosome condensation [GO:0030261]; chromosome segregation [GO:0007059]; DNA replication [GO:0006260]; sister chromatid cohesion [GO:0007062]	chromosome [GO:0005694]; cytoplasm [GO:0005737]	ATP binding [GO:0005524]; ATP hydrolysis activity [GO:0016887]; DNA binding [GO:0003677]	GO:0003677; GO:0005524; GO:0005694; GO:0005737; GO:0006260; GO:0007059; GO:0007062; GO:0016887; GO:0030261	IPR027417;IPR003395;IPR024704;IPR010935;IPR036277;IPR011890;	Q2FZ49	Q2FZ49
	Q2G046	-3.3223	sao:SAOUHSC_00780;	uvrA	Q2G046		UvrABC system protein A (UvrA protein) (Excinuclease ABC subunit A)	Staphylococcus aureus (strain NCTC 8325 / PS 47)	FUNCTION: The UvrABC repair system catalyzes the recognition and processing of DNA lesions. UvrA is an ATPase and a DNA-binding protein. A damage recognition complex composed of 2 UvrA and 2 UvrB subunits scans DNA for abnormalities. When the presence of a lesion has been verified by UvrB, the UvrA molecules dissociate. {ECO:0000256|HAMAP-Rule:MF_00205}.				nucleotide-excision repair [GO:0006289]; SOS response [GO:0009432]	cytoplasm [GO:0005737]; excinuclease repair complex [GO:0009380]	ATP binding [GO:0005524]; ATP hydrolysis activity [GO:0016887]; DNA binding [GO:0003677]; excinuclease ABC activity [GO:0009381]; zinc ion binding [GO:0008270]	GO:0003677; GO:0005524; GO:0005737; GO:0006289; GO:0008270; GO:0009380; GO:0009381; GO:0009432; GO:0016887	IPR003439;IPR017871;IPR013815;IPR027417;IPR004602;IPR041552;IPR041102;	Q2G046
	Q2G078	-1.3481	sao:SAOUHSC_00742;	ABD29875.1	Q2G078		Ribonucleoside-diphosphate reductase (EC 1.17.4.1)	Staphylococcus aureus (strain NCTC 8325 / PS 47)	FUNCTION: Provides the precursors necessary for DNA synthesis. Catalyzes the biosynthesis of deoxyribonucleotides from the corresponding ribonucleotides. {ECO:0000256|RuleBase:RU003410}.	1.17.4.1		CATALYTIC ACTIVITY: Reaction=[thioredoxin]-disulfide + a 2'-deoxyribonucleoside 5'-diphosphate + H2O = [thioredoxin]-dithiol + a ribonucleoside 5'-diphosphate; Xref=Rhea:RHEA:23252, Rhea:RHEA-COMP:10698, Rhea:RHEA-COMP:10700, ChEBI:CHEBI:15377, ChEBI:CHEBI:29950, ChEBI:CHEBI:50058, ChEBI:CHEBI:57930, ChEBI:CHEBI:73316; EC=1.17.4.1; Evidence={ECO:0000256|ARBA:ARBA00000206, ECO:0000256|RuleBase:RU0…	deoxyribonucleotide biosynthetic process [GO:0009263]	ribonucleoside-diphosphate reductase complex [GO:0005971]	ATP binding [GO:0005524]; ribonucleoside-diphosphate reductase activity, thioredoxin disulfide as acceptor [GO:0004748]	GO:0004748; GO:0005524; GO:0005971; GO:0009263	IPR013346;IPR026459;IPR000788;IPR013509;IPR013554;IPR008926;IPR039718;
	Q2G0K5	-3.9225	sao:SAOUHSC_00555;	ABD29702.1	Q2G0K5	TRUE	Hydrolase, haloacid dehalogenase-like	Staphylococcus aureus (strain NCTC 8325 / PS 47)					DNA repair [GO:0006281]	cytosol [GO:0005829]	phosphoglycolate phosphatase activity [GO:0008967]	GO:0005829; GO:0006281; GO:0008967	IPR050155;IPR036412;IPR006439;IPR006549;IPR041492;IPR023214;IPR023198;
	Q2G0X6	-4.057	sao:SAOUHSC_00397;	ABD29560.1	Q2G0X6	TRUE	site-specific DNA-methyltransferase (adenine-specific) (EC 2.1.1.72)	Staphylococcus aureus (strain NCTC 8325 / PS 47)		2.1.1.72		CATALYTIC ACTIVITY: Reaction=a 2'-deoxyadenosine in DNA + S-adenosyl-L-methionine = an N(6)-methyl-2'-deoxyadenosine in DNA + H(+) + S-adenosyl-L-homocysteine; Xref=Rhea:RHEA:15197, Rhea:RHEA-COMP:12418, Rhea:RHEA-COMP:12419, ChEBI:CHEBI:15378, ChEBI:CHEBI:57856, ChEBI:CHEBI:59789, ChEBI:CHEBI:90615, ChEBI:CHEBI:90616; EC=2.1.1.72; Evidence={ECO:0000256|ARBA:ARBA00001279};	DNA restriction-modification system [GO:0009307]; methylation [GO:0032259]		DNA binding [GO:0003677]; N-methyltransferase activity [GO:0008170]; site-specific DNA-methyltransferase (adenine-specific) activity [GO:0009007]	GO:0003677; GO:0008170; GO:0009007; GO:0009307; GO:0032259	IPR022749;IPR051537;IPR003356;IPR002052;IPR004546;IPR029063;IPR038333;
	Q2G1Y0	-1.7955	sao:SAOUHSC_02122;	ligA	Q2G1Y0		DNA ligase (EC 6.5.1.2) (Polydeoxyribonucleotide synthase [NAD(+)])	Staphylococcus aureus (strain NCTC 8325 / PS 47)	FUNCTION: DNA ligase that catalyzes the formation of phosphodiester linkages between 5'-phosphoryl and 3'-hydroxyl groups in double-stranded DNA using NAD as a coenzyme and as the energy source for the reaction. It is essential for DNA replication and repair of damaged DNA. {ECO:0000255|HAMAP-Rule:MF_01588}.	6.5.1.2		CATALYTIC ACTIVITY: Reaction=NAD(+) + (deoxyribonucleotide)n-3'-hydroxyl + 5'-phospho-(deoxyribonucleotide)m = (deoxyribonucleotide)n+m + AMP + beta-nicotinamide D-nucleotide.; EC=6.5.1.2; Evidence={ECO:0000255|HAMAP-Rule:MF_01588};	base-excision repair, DNA ligation [GO:0006288]; DNA replication [GO:0006260]	cytosol [GO:0005829]	DNA binding [GO:0003677]; DNA ligase (NAD+) activity [GO:0003911]; metal ion binding [GO:0046872]	GO:0003677; GO:0003911; GO:0005829; GO:0006260; GO:0006288; GO:0046872	IPR001357;IPR036420;IPR041663;IPR001679;IPR018239;IPR033136;IPR013839;IPR013840;IPR003583;IPR012340;IPR004150;IPR010994;IPR004149;
	Q2G274	-1.205	sao:SAOUHSC_00005;	gyrB	Q2G274		DNA gyrase subunit B (EC 5.6.2.2)	Staphylococcus aureus (strain NCTC 8325 / PS 47)	FUNCTION: A type II topoisomerase that negatively supercoils closed circular double-stranded (ds) DNA in an ATP-dependent manner to modulate DNA topology and maintain chromosomes in an underwound state. Negative supercoiling favors strand separation, and DNA replication, transcription, recombination and repair, all of which involve strand separation. Also able to catalyze the interconversion of o…	5.6.2.2		CATALYTIC ACTIVITY: Reaction=ATP-dependent breakage, passage and rejoining of double-stranded DNA.; EC=5.6.2.2; Evidence={ECO:0000256|ARBA:ARBA00000185, ECO:0000256|HAMAP-Rule:MF_01898};	DNA topological change [GO:0006265]; DNA-templated DNA replication [GO:0006261]	chromosome [GO:0005694]; cytoplasm [GO:0005737]	ATP binding [GO:0005524]; DNA binding [GO:0003677]; DNA topoisomerase type II (double strand cut, ATP-hydrolyzing) activity [GO:0003918]; metal ion binding [GO:0046872]	GO:0003677; GO:0003918; GO:0005524; GO:0005694; GO:0005737; GO:0006261; GO:0006265; GO:0046872	IPR002288;IPR011557;IPR003594;IPR036890;IPR020568;IPR014721;IPR001241;IPR013760;IPR000565;IPR013759;IPR013506;IPR018522;IPR006171;IPR034160;	Q2G274
	Q2G2H4	-1.8651	sao:SAOUHSC_00002;	ABD29193.1	Q2G2H4		Beta sliding clamp	Staphylococcus aureus (strain NCTC 8325 / PS 47)	FUNCTION: Confers DNA tethering and processivity to DNA polymerases and other proteins. Acts as a clamp, forming a ring around DNA (a reaction catalyzed by the clamp-loading complex) which diffuses in an ATP-independent manner freely and bidirectionally along dsDNA. Initially characterized for its ability to contact the catalytic subunit of DNA polymerase III (Pol III), a complex, multichain enzy…				DNA strand elongation involved in DNA replication [GO:0006271]	cytoplasm [GO:0005737]; DNA polymerase III complex [GO:0009360]	3'-5' exonuclease activity [GO:0008408]; DNA binding [GO:0003677]; DNA-directed DNA polymerase activity [GO:0003887]	GO:0003677; GO:0003887; GO:0005737; GO:0006271; GO:0008408; GO:0009360	IPR046938;IPR001001;IPR022635;IPR022637;IPR022634;
	Q2G2H5	-2.5226	sao:SAOUHSC_00001;	dnaA	Q2G2H5		Chromosomal replication initiator protein DnaA	Staphylococcus aureus (strain NCTC 8325 / PS 47)	FUNCTION: Plays an important role in the initiation and regulation of chromosomal replication. Binds to the origin of replication; it binds specifically double-stranded DNA at a 9 bp consensus (dnaA box): 5'-TTATC[CA]A[CA]A-3'. DnaA binds to ATP and to acidic phospholipids. {ECO:0000255|HAMAP-Rule:MF_00377}.				DNA replication [GO:0006260]; DNA replication initiation [GO:0006270]; regulation of DNA replication [GO:0006275]	cytoplasm [GO:0005737]; plasma membrane [GO:0005886]	ATP binding [GO:0005524]; ATP hydrolysis activity [GO:0016887]; DNA replication origin binding [GO:0003688]	GO:0003688; GO:0005524; GO:0005737; GO:0005886; GO:0006260; GO:0006270; GO:0006275; GO:0016887	IPR003593;IPR001957;IPR020591;IPR018312;IPR013159;IPR013317;IPR024633;IPR038454;IPR027417;IPR010921;
	Q2G2Q0	-1.4176	sao:SAOUHSC_00006;	gyrA	Q2G2Q0		DNA gyrase subunit A (EC 5.6.2.2)	Staphylococcus aureus (strain NCTC 8325 / PS 47)	FUNCTION: A type II topoisomerase that negatively supercoils closed circular double-stranded (ds) DNA in an ATP-dependent manner to modulate DNA topology and maintain chromosomes in an underwound state. Negative supercoiling favors strand separation, and DNA replication, transcription, recombination and repair, all of which involve strand separation. Also able to catalyze the interconversion of o…	5.6.2.2		CATALYTIC ACTIVITY: Reaction=ATP-dependent breakage, passage and rejoining of double-stranded DNA.; EC=5.6.2.2; Evidence={ECO:0000255|HAMAP-Rule:MF_01897};	DNA topological change [GO:0006265]; DNA-templated DNA replication [GO:0006261]; response to antibiotic [GO:0046677]	chromosome [GO:0005694]; cytoplasm [GO:0005737]; DNA topoisomerase type II (double strand cut, ATP-hydrolyzing) complex [GO:0009330]	ATP binding [GO:0005524]; DNA binding [GO:0003677]; DNA negative supercoiling activity [GO:0034335]	GO:0003677; GO:0005524; GO:0005694; GO:0005737; GO:0006261; GO:0006265; GO:0009330; GO:0034335; GO:0046677	IPR005743;IPR006691;IPR035516;IPR013760;IPR013758;IPR013757;IPR002205;IPR050220;	Q2G2Q0
	Q2G2S7	-2.7174	sao:SAOUHSC_01975;	ABD31034.1	Q2G2S7		Calcineurin-like phosphoesterase domain-containing protein	Staphylococcus aureus (strain NCTC 8325 / PS 47)					DNA repair [GO:0006281]		DNA binding [GO:0003677]; DNA exonuclease activity [GO:0004529]	GO:0003677; GO:0004529; GO:0006281	IPR004843;IPR050535;IPR029052;IPR041796;IPR014576;		Q2G2S7
	Q53727	-2.2503	sao:SAOUHSC_02123;	pcrA	Q53727		ATP-dependent DNA helicase PcrA (EC 5.6.2.4) (DNA 3'-5' helicase PcrA)	Staphylococcus aureus (strain NCTC 8325 / PS 47)	FUNCTION: Essential helicase. May act as a helicase in plasmid pT181 replication.	5.6.2.4		CATALYTIC ACTIVITY: Reaction=Couples ATP hydrolysis with the unwinding of duplex DNA by translocating in the 3'-5' direction.; EC=5.6.2.4; CATALYTIC ACTIVITY: Reaction=ATP + H2O = ADP + H(+) + phosphate; Xref=Rhea:RHEA:13065, ChEBI:CHEBI:15377, ChEBI:CHEBI:15378, ChEBI:CHEBI:30616, ChEBI:CHEBI:43474, ChEBI:CHEBI:456216; EC=5.6.2.4;	DNA unwinding involved in DNA replication [GO:0006268]; recombinational repair [GO:0000725]	cytosol [GO:0005829]; DNA helicase complex [GO:0033202]	3'-5' DNA helicase activity [GO:0043138]; ATP binding [GO:0005524]; ATP hydrolysis activity [GO:0016887]; DNA binding [GO:0003677]; isomerase activity [GO:0016853]	GO:0000725; GO:0003677; GO:0005524; GO:0005829; GO:0006268; GO:0016853; GO:0016887; GO:0033202; GO:0043138	IPR005751;IPR013986;IPR014017;IPR000212;IPR027417;IPR014016;
Phosphorus metabolism	Q2FVX8	-1.0586	sao:SAOUHSC_02544;	ABD31558.1	Q2FVX8	TRUE	Molybdenum cofactor biosynthesis protein B	Staphylococcus aureus (strain NCTC 8325 / PS 47)	FUNCTION: May be involved in the biosynthesis of molybdopterin. {ECO:0000256|ARBA:ARBA00003487, ECO:0000256|PIRNR:PIRNR006443}.		PATHWAY: Cofactor biosynthesis; molybdopterin biosynthesis. {ECO:0000256|ARBA:ARBA00005046, ECO:0000256|PIRNR:PIRNR006443}.		Mo-molybdopterin cofactor biosynthetic process [GO:0006777]	cytosol [GO:0005829]		GO:0005829; GO:0006777	IPR012245;IPR036425;IPR001453;IPR008284;	Q2FVX8
	Q2FWJ3	-2.5911	sao:SAOUHSC_02299;	rsbW	Q2FWJ3		Serine-protein kinase RsbW (EC 2.7.11.1) (Anti-sigma-B factor) (Sigma-B negative effector RsbW)	Staphylococcus aureus (strain NCTC 8325 / PS 47)	FUNCTION: Negative regulator of sigma-B activity. Phosphorylates and inactivates its specific antagonist protein, RsbV. Upon phosphorylation of RsbV, RsbW is released and binds to sigma-B, thereby blocking its ability to form an RNA polymerase holoenzyme (E-sigma-B) (By similarity). {ECO:0000250}.	2.7.11.1		CATALYTIC ACTIVITY: Reaction=ATP + L-seryl-[protein] = ADP + H(+) + O-phospho-L-seryl-[protein]; Xref=Rhea:RHEA:17989, Rhea:RHEA-COMP:9863, Rhea:RHEA-COMP:11604, ChEBI:CHEBI:15378, ChEBI:CHEBI:29999, ChEBI:CHEBI:30616, ChEBI:CHEBI:83421, ChEBI:CHEBI:456216; EC=2.7.11.1; CATALYTIC ACTIVITY: Reaction=ATP + L-threonyl-[protein] = ADP + H(+) + O-phospho-L-threonyl-[protein]; Xref=Rhea:RHEA:46608, Rhe…			ATP binding [GO:0005524]; protein serine kinase activity [GO:0106310]; protein serine/threonine kinase activity [GO:0004674]; sigma factor antagonist activity [GO:0016989]	GO:0004674; GO:0005524; GO:0016989; GO:0106310	IPR050267;IPR003594;IPR036890;IPR010193;	Q2FWJ3
	Q2FYK7	-2.8384	sao:SAOUHSC_01433;	ABD30525.1	Q2FYK7		DegV family protein	Staphylococcus aureus (strain NCTC 8325 / PS 47)	FUNCTION: May bind long-chain fatty acids, such as palmitate, and may play a role in lipid transport or fatty acid metabolism. {ECO:0000256|ARBA:ARBA00003238}.						lipid binding [GO:0008289]	GO:0008289	IPR003797;IPR043168;IPR050270;
	Q2FYL0	-1.4225	sao:SAOUHSC_01430;	ABD30522.1	Q2FYL0		PTS system glucose-specific EIIA component (EIIA-Glc) (EIII-Glc) (Glucose-specific phosphotransferase enzyme IIA component)	Staphylococcus aureus (strain NCTC 8325 / PS 47)	FUNCTION: The phosphoenolpyruvate-dependent sugar phosphotransferase system (sugar PTS), a major carbohydrate active transport system, catalyzes the phosphorylation of incoming sugar substrates concomitantly with their translocation across the cell membrane. The enzyme II complex composed of PtsG and Crr is involved in glucose transport. {ECO:0000256|ARBA:ARBA00037252}.				phosphoenolpyruvate-dependent sugar phosphotransferase system [GO:0009401]	cytoplasm [GO:0005737]	kinase activity [GO:0016301]	GO:0005737; GO:0009401; GO:0016301	IPR011055;IPR001127;IPR050890;	Q2FYL0
	Q2FZH5	-5.1026	sao:SAOUHSC_01029;	ABD30150.1	Q2FZH5		Phosphoenolpyruvate-protein phosphotransferase (EC 2.7.3.9) (Phosphotransferase system, enzyme I)	Staphylococcus aureus (strain NCTC 8325 / PS 47)	FUNCTION: General (non sugar-specific) component of the phosphoenolpyruvate-dependent sugar phosphotransferase system (sugar PTS). This major carbohydrate active-transport system catalyzes the phosphorylation of incoming sugar substrates concomitantly with their translocation across the cell membrane. Enzyme I transfers the phosphoryl group from phosphoenolpyruvate (PEP) to the phosphoryl carrier…	2.7.3.9		CATALYTIC ACTIVITY: Reaction=L-histidyl-[protein] + phosphoenolpyruvate = N(pros)-phospho-L-histidyl-[protein] + pyruvate; Xref=Rhea:RHEA:23880, Rhea:RHEA-COMP:9745, Rhea:RHEA-COMP:9746, ChEBI:CHEBI:15361, ChEBI:CHEBI:29979, ChEBI:CHEBI:58702, ChEBI:CHEBI:64837; EC=2.7.3.9; Evidence={ECO:0000256|ARBA:ARBA00000683, ECO:0000256|PIRNR:PIRNR000732};	phosphoenolpyruvate-dependent sugar phosphotransferase system [GO:0009401]	cytoplasm [GO:0005737]	kinase activity [GO:0016301]; metal ion binding [GO:0046872]; phosphoenolpyruvate-protein phosphotransferase activity [GO:0008965]	GO:0005737; GO:0008965; GO:0009401; GO:0016301; GO:0046872	IPR008279;IPR050499;IPR018274;IPR000121;IPR023151;IPR036637;IPR024692;IPR006318;IPR008731;IPR036618;IPR015813;IPR040442;	Q2FZH5
	Q2G1G8	-3.7414	sao:SAOUHSC_00155;	ptsG	Q2G1G8		PTS system glucose-specific EIICBA component (EC 2.7.1.199) (EIICBA-Glc) (EII-Glc) (EIICBA-Glc 1) [Includes: Glucose permease IIC component (PTS system glucose-specific EIIC component); Glucose-specific phosphotransferase enzyme IIB component (PTS system glucose-specific EIIB component); Glucose-specific phosphotransferase enzyme IIA component (PTS system glucose-specific EIIA component)]	Staphylococcus aureus (strain NCTC 8325 / PS 47)	FUNCTION: The phosphoenolpyruvate-dependent sugar phosphotransferase system (sugar PTS), a major carbohydrate active transport system, catalyzes the phosphorylation of incoming sugar substrates concomitantly with their translocation across the cell membrane. This system is involved in glucose transport. {ECO:0000250|UniProtKB:Q57071}.	2.7.1.199		CATALYTIC ACTIVITY: Reaction=D-glucose(out) + N(pros)-phospho-L-histidyl-[protein] = D-glucose 6-phosphate(in) + L-histidyl-[protein]; Xref=Rhea:RHEA:33367, Rhea:RHEA-COMP:9745, Rhea:RHEA-COMP:9746, ChEBI:CHEBI:4167, ChEBI:CHEBI:29979, ChEBI:CHEBI:61548, ChEBI:CHEBI:64837; EC=2.7.1.199; Evidence={ECO:0000250|UniProtKB:Q57071};	phosphoenolpyruvate-dependent sugar phosphotransferase system [GO:0009401]	plasma membrane [GO:0005886]	glucose transmembrane transporter activity [GO:0005355]; kinase activity [GO:0016301]; protein-N(PI)-phosphohistidine-sugar phosphotransferase activity [GO:0008982]; protein-phosphocysteine-sugar phosphotransferase activity [GO:0090563]	GO:0005355; GO:0005886; GO:0008982; GO:0009401; GO:0016301; GO:0090563	IPR011055;IPR036878;IPR018113;IPR001127;IPR003352;IPR013013;IPR050429;IPR001996;IPR011299;	Q2G1G8
Response to stress	O05204	-3.0029	sao:SAOUHSC_00364;	ahpF	O05204		Alkyl hydroperoxide reductase subunit F (EC 1.8.1.-)	Staphylococcus aureus (strain NCTC 8325 / PS 47)	FUNCTION: Serves to protect the cell against DNA damage by alkyl hydroperoxides. It can use either NADH or NADPH as electron donor for direct reduction of redox dyes or of alkyl hydroperoxides when combined with the AhpC protein (By similarity). {ECO:0000250}.	1.8.1.-			cell redox homeostasis [GO:0045454]; response to reactive oxygen species [GO:0000302]	cytosol [GO:0005829]	alkyl hydroperoxide reductase activity [GO:0008785]; flavin adenine dinucleotide binding [GO:0050660]; NAD binding [GO:0051287]; thioredoxin-disulfide reductase (NADPH) activity [GO:0004791]	GO:0000302; GO:0004791; GO:0005829; GO:0008785; GO:0045454; GO:0050660; GO:0051287	IPR044141;IPR044142;IPR012081;IPR036188;IPR023753;IPR050097;IPR008255;IPR012336;IPR036249;
	P0A0B7	-1.3938	sao:SAOUHSC_00365;	ahpC	P0A0B7		Alkyl hydroperoxide reductase C (EC 1.11.1.26) (Peroxiredoxin) (Thioredoxin peroxidase)	Staphylococcus aureus (strain NCTC 8325 / PS 47)	FUNCTION: Thiol-specific peroxidase that catalyzes the reduction of hydrogen peroxide and organic hydroperoxides to water and alcohols, respectively. Plays a role in cell protection against oxidative stress by detoxifying peroxides. Is important for survival under desiccation conditions. Not required for virulence although is necessary for nasal colonization. {ECO:0000269|PubMed:17114262}.	1.11.1.26		CATALYTIC ACTIVITY: Reaction=a hydroperoxide + H(+) + NADH = an alcohol + H2O + NAD(+); Xref=Rhea:RHEA:62628, ChEBI:CHEBI:15377, ChEBI:CHEBI:15378, ChEBI:CHEBI:30879, ChEBI:CHEBI:35924, ChEBI:CHEBI:57540, ChEBI:CHEBI:57945; EC=1.11.1.26; Evidence={ECO:0000250|UniProtKB:P0A251};	cell redox homeostasis [GO:0045454]; hydrogen peroxide catabolic process [GO:0042744]; response to oxidative stress [GO:0006979]	cytosol [GO:0005829]	NADH-dependent peroxiredoxin activity [GO:0102039]; thioredoxin peroxidase activity [GO:0008379]	GO:0005829; GO:0006979; GO:0008379; GO:0042744; GO:0045454; GO:0102039	IPR017559;IPR000866;IPR050217;IPR024706;IPR019479;IPR036249;IPR013766;
	Q2FY15	-1.5446	sao:SAOUHSC_01659;	cshB	Q2FY15		DEAD-box ATP-dependent RNA helicase CshB (EC 3.6.4.13)	Staphylococcus aureus (strain NCTC 8325 / PS 47)	FUNCTION: Probable DEAD-box RNA helicase. May work in conjunction with the cold shock proteins to ensure proper initiation of transcription at low and optimal temperatures. {ECO:0000255|HAMAP-Rule:MF_01494}.	3.6.4.13		CATALYTIC ACTIVITY: Reaction=ATP + H2O = ADP + H(+) + phosphate; Xref=Rhea:RHEA:13065, ChEBI:CHEBI:15377, ChEBI:CHEBI:15378, ChEBI:CHEBI:30616, ChEBI:CHEBI:43474, ChEBI:CHEBI:456216; EC=3.6.4.13; Evidence={ECO:0000255|HAMAP-Rule:MF_01494};	response to cold [GO:0009409]; RNA catabolic process [GO:0006401]	cytosol [GO:0005829]	ATP binding [GO:0005524]; ATP hydrolysis activity [GO:0016887]; RNA helicase activity [GO:0003724]; RNA strand annealing activity [GO:0033592]	GO:0003724; GO:0005524; GO:0005829; GO:0006401; GO:0009409; GO:0016887; GO:0033592	IPR030881;IPR011545;IPR050547;IPR014001;IPR001650;IPR027417;IPR014014;
	Q2G041	-1.3847	sao:SAOUHSC_00785;	ABD29914.1	Q2G041		Thioredoxin reductase (EC 1.8.1.9)	Staphylococcus aureus (strain NCTC 8325 / PS 47)		1.8.1.9		CATALYTIC ACTIVITY: Reaction=[thioredoxin]-dithiol + NADP(+) = [thioredoxin]-disulfide + H(+) + NADPH; Xref=Rhea:RHEA:20345, Rhea:RHEA-COMP:10698, Rhea:RHEA-COMP:10700, ChEBI:CHEBI:15378, ChEBI:CHEBI:29950, ChEBI:CHEBI:50058, ChEBI:CHEBI:57783, ChEBI:CHEBI:58349; EC=1.8.1.9; Evidence={ECO:0000256|ARBA:ARBA00000849, ECO:0000256|RuleBase:RU003880};	cell redox homeostasis [GO:0045454]; removal of superoxide radicals [GO:0019430]	cytoplasm [GO:0005737]	thioredoxin-disulfide reductase (NADPH) activity [GO:0004791]	GO:0004791; GO:0005737; GO:0019430; GO:0045454	IPR036188;IPR023753;IPR050097;IPR008255;IPR005982;
	Q2G2P2	-5.2002	sao:SAOUHSC_00204;	ABD29382.1	Q2G2P2		nitric oxide dioxygenase (EC 1.14.12.17)	Staphylococcus aureus (strain NCTC 8325 / PS 47)		1.14.12.17		CATALYTIC ACTIVITY: Reaction=NADH + 2 nitric oxide + 2 O2 = H(+) + NAD(+) + 2 nitrate; Xref=Rhea:RHEA:19469, ChEBI:CHEBI:15378, ChEBI:CHEBI:15379, ChEBI:CHEBI:16480, ChEBI:CHEBI:17632, ChEBI:CHEBI:57540, ChEBI:CHEBI:57945; EC=1.14.12.17; Evidence={ECO:0000256|ARBA:ARBA00000126}; CATALYTIC ACTIVITY: Reaction=NADPH + 2 nitric oxide + 2 O2 = H(+) + NADP(+) + 2 nitrate; Xref=Rhea:RHEA:19465, ChEBI:CH…	cellular response to nitrosative stress [GO:0071500]; nitric oxide catabolic process [GO:0046210]		FAD binding [GO:0071949]; heme binding [GO:0020037]; nitric oxide dioxygenase NAD(P)H activity [GO:0008941]; oxygen binding [GO:0019825]; oxygen carrier activity [GO:0005344]	GO:0005344; GO:0008941; GO:0019825; GO:0020037; GO:0046210; GO:0071500; GO:0071949	IPR008333;IPR017927;IPR039261;IPR000971;IPR009050;IPR012292;IPR001433;IPR017938;	Q2G2P2
	Q2G2U1	-4.0189	sao:SAOUHSC_00714;	saeS	Q2G2U1	TRUE	Histidine protein kinase SaeS (EC 2.7.13.3) (Sensor protein SaeS) (Staphylococcus exoprotein expression protein S)	Staphylococcus aureus (strain NCTC 8325 / PS 47)	FUNCTION: Member of the two-component regulatory system SaeR/SaeS involved in the regulation of staphylococcal virulence factors in a strain-dependent fashion. Probably functions as a membrane-associated protein kinase that upon sensing the appropriate signal, autophosphorylates and in turn activates the cytosolic response regulator SaeR. SaeR/SaeS activates the expression of exoproteins involved…	2.7.13.3		CATALYTIC ACTIVITY: Reaction=ATP + protein L-histidine = ADP + protein N-phospho-L-histidine.; EC=2.7.13.3;	osmosensory signaling via phosphorelay pathway [GO:0007234]	plasma membrane [GO:0005886]	ATP binding [GO:0005524]; phosphorelay response regulator activity [GO:0000156]; phosphorelay sensor kinase activity [GO:0000155]; protein kinase activator activity [GO:0030295]	GO:0000155; GO:0000156; GO:0005524; GO:0005886; GO:0007234; GO:0030295	IPR050398;IPR003660;IPR003594;IPR036890;IPR005467;IPR003661;IPR036097;IPR004358;
Transcriptional regulation	P60611	-2.0913	sao:SAOUHSC_00231;	lytR	P60611	TRUE	Transcriptional regulatory protein LytR	Staphylococcus aureus (strain NCTC 8325 / PS 47)	FUNCTION: Member of the two-component regulatory system LytR/LytS that regulates genes involved in autolysis, programmed cell death, biofilm formation and cell wall metabolism (PubMed:19502411). Participates also in sensing and responding to host defense cationic antimicrobial peptides (HDPs) (PubMed:23733465). Upon phosphorylation by LytS, functions as a transcription regulator by direct binding…				regulation of DNA-templated transcription [GO:0006355]	cytosol [GO:0005829]; protein-DNA complex [GO:0032993]	phosphorelay response regulator activity [GO:0000156]; transcription cis-regulatory region binding [GO:0000976]	GO:0000156; GO:0000976; GO:0005829; GO:0006355; GO:0032993	IPR011006;IPR046947;IPR007492;IPR001789;
	Q2FXV9	-4.4105	sao:SAOUHSC_01722;	alaS	Q2FXV9		Alanine--tRNA ligase (EC 6.1.1.7) (Alanyl-tRNA synthetase) (AlaRS)	Staphylococcus aureus (strain NCTC 8325 / PS 47)	FUNCTION: Catalyzes the attachment of alanine to tRNA(Ala) in a two-step reaction: alanine is first activated by ATP to form Ala-AMP and then transferred to the acceptor end of tRNA(Ala). Also edits incorrectly charged Ser-tRNA(Ala) and Gly-tRNA(Ala) via its editing domain. {ECO:0000255|HAMAP-Rule:MF_00036}.	6.1.1.7		CATALYTIC ACTIVITY: Reaction=ATP + L-alanine + tRNA(Ala) = AMP + diphosphate + L-alanyl-tRNA(Ala); Xref=Rhea:RHEA:12540, Rhea:RHEA-COMP:9657, Rhea:RHEA-COMP:9923, ChEBI:CHEBI:30616, ChEBI:CHEBI:33019, ChEBI:CHEBI:57972, ChEBI:CHEBI:78442, ChEBI:CHEBI:78497, ChEBI:CHEBI:456215; EC=6.1.1.7; Evidence={ECO:0000255|HAMAP-Rule:MF_00036};	alanyl-tRNA aminoacylation [GO:0006419]	cytosol [GO:0005829]	alanine-tRNA ligase activity [GO:0004813]; aminoacyl-tRNA editing activity [GO:0002161]; ATP binding [GO:0005524]; transferase activity [GO:0016740]; tRNA binding [GO:0000049]; zinc ion binding [GO:0008270]	GO:0000049; GO:0002161; GO:0004813; GO:0005524; GO:0005829; GO:0006419; GO:0008270; GO:0016740	IPR045864;IPR002318;IPR018162;IPR018165;IPR018164;IPR050058;IPR023033;IPR003156;IPR018163;IPR009000;IPR012947;
	Q2FZ17	-1.4338	sao:SAOUHSC_01254;	ABD30355.1	Q2FZ17		HTH gntR-type domain-containing protein	Staphylococcus aureus (strain NCTC 8325 / PS 47)					negative regulation of DNA-templated transcription [GO:0045892]		DNA binding [GO:0003677]; DNA-binding transcription factor activity [GO:0003700]	GO:0003677; GO:0003700; GO:0045892	IPR050679;IPR028978;IPR000524;IPR011663;IPR036388;IPR036390;
	Q2FZ27	-1.4653	sao:SAOUHSC_01228;	codY	Q2FZ27		Global transcriptional regulator CodY	Staphylococcus aureus (strain NCTC 8325 / PS 47)	FUNCTION: DNA-binding global transcriptional regulator which is involved in the adaptive response to starvation and acts by directly or indirectly controlling the expression of numerous genes in response to nutrient availability. During rapid exponential growth, CodY is highly active and represses genes whose products allow adaptation to nutrient depletion. {ECO:0000255|HAMAP-Rule:MF_00621, ECO:0…				negative regulation of DNA-templated transcription [GO:0045892]; regulation of DNA-templated transcription [GO:0006355]	cytoplasm [GO:0005737]	DNA binding [GO:0003677]; DNA-binding transcription factor activity [GO:0003700]; GTP binding [GO:0005525]	GO:0003677; GO:0003700; GO:0005525; GO:0005737; GO:0006355; GO:0045892	IPR014154;IPR029016;IPR013198;IPR010312;IPR036388;IPR036390;	Q2FZ27
	Q2G0D0	-2.0124	sao:SAOUHSC_00675;	ABD29808.1	Q2G0D0	TRUE	Probable transcriptional regulatory protein SAOUHSC_00675	Staphylococcus aureus (strain NCTC 8325 / PS 47)					regulation of DNA-templated transcription [GO:0006355]	cytosol [GO:0005829]	DNA binding [GO:0003677]	GO:0003677; GO:0005829; GO:0006355	IPR017856;IPR048300;IPR049083;IPR002876;IPR026564;IPR026562;IPR029072;
	Q2G295	-1.0713	sao:SAOUHSC_01850;	ABD30916.1	Q2G295		Catabolite control protein A	Staphylococcus aureus (strain NCTC 8325 / PS 47)	FUNCTION: Global transcriptional regulator of carbon catabolite repression (CCR) and carbon catabolite activation (CCA), which ensures optimal energy usage under diverse conditions. {ECO:0000256|ARBA:ARBA00002629, ECO:0000256|RuleBase:RU368079}.				negative regulation of DNA-templated transcription [GO:0045892]; regulation of DNA-templated transcription [GO:0006355]		DNA-binding transcription factor activity [GO:0003700]; transcription cis-regulatory region binding [GO:0000976]	GO:0000976; GO:0003700; GO:0006355; GO:0045892	IPR006377;IPR000843;IPR046335;IPR010982;IPR028082;
Generation of precursor metabolites and energy	Q2FZ36	-2.5782	sao:SAOUHSC_01218;	sucD	Q2FZ36		Succinate--CoA ligase [ADP-forming] subunit alpha (EC 6.2.1.5) (Succinyl-CoA synthetase subunit alpha) (SCS-alpha)	Staphylococcus aureus (strain NCTC 8325 / PS 47)	FUNCTION: Succinyl-CoA synthetase functions in the citric acid cycle (TCA), coupling the hydrolysis of succinyl-CoA to the synthesis of either ATP or GTP and thus represents the only step of substrate-level phosphorylation in the TCA. The alpha subunit of the enzyme binds the substrates coenzyme A and phosphate, while succinate binding and nucleotide specificity is provided by the beta subunit. {…	6.2.1.5	PATHWAY: Carbohydrate metabolism; tricarboxylic acid cycle; succinate from succinyl-CoA (ligase route): step 1/1. {ECO:0000256|HAMAP-Rule:MF_01988, ECO:0000256|RuleBase:RU000699}.	CATALYTIC ACTIVITY: Reaction=ATP + CoA + succinate = ADP + phosphate + succinyl-CoA; Xref=Rhea:RHEA:17661, ChEBI:CHEBI:30031, ChEBI:CHEBI:30616, ChEBI:CHEBI:43474, ChEBI:CHEBI:57287, ChEBI:CHEBI:57292, ChEBI:CHEBI:456216; EC=6.2.1.5; Evidence={ECO:0000256|HAMAP-Rule:MF_01988, ECO:0000256|RuleBase:RU000699}; CATALYTIC ACTIVITY: Reaction=CoA + GTP + succinate = GDP + phosphate + succinyl-CoA; Xref=…	tricarboxylic acid cycle [GO:0006099]	succinate-CoA ligase complex (ADP-forming) [GO:0009361]	nucleotide binding [GO:0000166]; succinate-CoA ligase (ADP-forming) activity [GO:0004775]; succinate-CoA ligase (GDP-forming) activity [GO:0004776]	GO:0000166; GO:0004775; GO:0004776; GO:0006099; GO:0009361	IPR017440;IPR033847;IPR003781;IPR005810;IPR036291;IPR005811;IPR016102;	Q2FZ36
	Q2FZ37	-3.9255	sao:SAOUHSC_01216;	sucC	Q2FZ37		Succinate--CoA ligase [ADP-forming] subunit beta (EC 6.2.1.5) (Succinyl-CoA synthetase subunit beta) (SCS-beta)	Staphylococcus aureus (strain NCTC 8325 / PS 47)	FUNCTION: Succinyl-CoA synthetase functions in the citric acid cycle (TCA), coupling the hydrolysis of succinyl-CoA to the synthesis of either ATP or GTP and thus represents the only step of substrate-level phosphorylation in the TCA. The beta subunit provides nucleotide specificity of the enzyme and binds the substrate succinate, while the binding sites for coenzyme A and phosphate are found in …	6.2.1.5	PATHWAY: Carbohydrate metabolism; tricarboxylic acid cycle; succinate from succinyl-CoA (ligase route): step 1/1. {ECO:0000255|HAMAP-Rule:MF_00558}.	CATALYTIC ACTIVITY: Reaction=ATP + CoA + succinate = ADP + phosphate + succinyl-CoA; Xref=Rhea:RHEA:17661, ChEBI:CHEBI:30031, ChEBI:CHEBI:30616, ChEBI:CHEBI:43474, ChEBI:CHEBI:57287, ChEBI:CHEBI:57292, ChEBI:CHEBI:456216; EC=6.2.1.5; Evidence={ECO:0000255|HAMAP-Rule:MF_00558}; PhysiologicalDirection=right-to-left; Xref=Rhea:RHEA:17663; Evidence={ECO:0000255|HAMAP-Rule:MF_00558}; CATALYTIC ACTIVIT…	succinyl-CoA metabolic process [GO:0006104]; tricarboxylic acid cycle [GO:0006099]	cytosol [GO:0005829]; succinate-CoA ligase complex [GO:0042709]	ATP binding [GO:0005524]; magnesium ion binding [GO:0000287]; succinate-CoA ligase (ADP-forming) activity [GO:0004775]; succinate-CoA ligase (GDP-forming) activity [GO:0004776]	GO:0000287; GO:0004775; GO:0004776; GO:0005524; GO:0005829; GO:0006099; GO:0006104; GO:0042709	IPR011761;IPR013650;IPR013815;IPR017866;IPR005811;IPR005809;IPR016102;	Q2FZ37
	Q2FZK0	-2.7598	sao:SAOUHSC_01001;	qoxB	Q2FZK0	TRUE	Probable quinol oxidase subunit 1 (EC 1.10.3.-) (Quinol oxidase polypeptide I)	Staphylococcus aureus (strain NCTC 8325 / PS 47)	FUNCTION: Catalyzes quinol oxidation with the concomitant reduction of oxygen to water. {ECO:0000250}.	1.10.3.-	PATHWAY: Energy metabolism; oxidative phosphorylation.	CATALYTIC ACTIVITY: Reaction=2 a quinol + O2 = 2 a quinone + 2 H2O; Xref=Rhea:RHEA:55376, ChEBI:CHEBI:15377, ChEBI:CHEBI:15379, ChEBI:CHEBI:24646, ChEBI:CHEBI:132124;	aerobic respiration [GO:0009060]; electron transport coupled proton transport [GO:0015990]; oxidative phosphorylation [GO:0006119]; respiratory electron transport chain [GO:0022904]	plasma membrane [GO:0005886]; respirasome [GO:0070469]	copper ion binding [GO:0005507]; cytochrome-c oxidase activity [GO:0004129]; heme binding [GO:0020037]; oxidoreductase activity, acting on diphenols and related substances as donors, oxygen as acceptor [GO:0016682]	GO:0004129; GO:0005507; GO:0005886; GO:0006119; GO:0009060; GO:0015990; GO:0016682; GO:0020037; GO:0022904; GO:0070469	IPR023616;IPR036927;IPR000883;IPR023615;IPR014233;
	Q2FZV7	-1.5647	sao:SAOUHSC_00878;	ABD30003.1	Q2FZV7		Type II NADH:quinone oxidoreductase (EC 1.6.5.9) (NDH-2)	Staphylococcus aureus (strain NCTC 8325 / PS 47)	FUNCTION: Alternative, nonproton pumping NADH:quinone oxidoreductase that delivers electrons to the respiratory chain by oxidation of NADH and reduction of quinones, and contributes to the regeneration of NAD(+) (PubMed:26172206, PubMed:28801048). Can use DMN, a menaquinone analog, 2,3-dimethoxy-5,6-dimethyl-benzoquinone (DDB), an ubiquinone analog, or 2,3,5,6-tetramethyl-1,4-benzoquinone (Duroqu…	1.6.5.9		CATALYTIC ACTIVITY: Reaction=a quinone + H(+) + NADH = a quinol + NAD(+); Xref=Rhea:RHEA:46160, ChEBI:CHEBI:15378, ChEBI:CHEBI:24646, ChEBI:CHEBI:57540, ChEBI:CHEBI:57945, ChEBI:CHEBI:132124; EC=1.6.5.9; Evidence={ECO:0000269|PubMed:26172206, ECO:0000269|PubMed:28801048, ECO:0000269|PubMed:29524843}; CATALYTIC ACTIVITY: Reaction=a menaquinone + H(+) + NADH = a menaquinol + NAD(+); Xref=Rhea:RHEA:…	aerobic electron transport chain [GO:0019646]	plasma membrane [GO:0005886]	NAD(P)H dehydrogenase (quinone) activity [GO:0003955]; NADH:ubiquinone reductase (non-electrogenic) activity [GO:0050136]	GO:0003955; GO:0005886; GO:0019646; GO:0050136	IPR036188;IPR023753;IPR051169;	Q2FZV7
	Q2G2A4	-1.248	sao:SAOUHSC_01042;	ABD30162.1	Q2G2A4		Dihydrolipoamide acetyltransferase component of pyruvate dehydrogenase complex (EC 2.3.1.-)	Staphylococcus aureus (strain NCTC 8325 / PS 47)	FUNCTION: The pyruvate dehydrogenase complex catalyzes the overall conversion of pyruvate to acetyl-CoA and CO(2). It contains multiple copies of three enzymatic components: pyruvate dehydrogenase (E1), dihydrolipoamide acetyltransferase (E2) and lipoamide dehydrogenase (E3). {ECO:0000256|ARBA:ARBA00025211}.	2.3.1.-		CATALYTIC ACTIVITY: Reaction=acetyl-CoA + N(6)-[(R)-dihydrolipoyl]-L-lysyl-[protein] = CoA + N(6)-[(R)-S(8)-acetyldihydrolipoyl]-L-lysyl-[protein]; Xref=Rhea:RHEA:17017, Rhea:RHEA-COMP:10475, Rhea:RHEA-COMP:10478, ChEBI:CHEBI:57287, ChEBI:CHEBI:57288, ChEBI:CHEBI:83100, ChEBI:CHEBI:83111; EC=2.3.1.12; Evidence={ECO:0000256|ARBA:ARBA00043782};	tricarboxylic acid cycle [GO:0006099]	cytosol [GO:0005829]	dihydrolipoyllysine-residue acetyltransferase activity [GO:0004742]; dihydrolipoyllysine-residue succinyltransferase activity [GO:0004149]	GO:0004149; GO:0004742; GO:0005829; GO:0006099	IPR003016;IPR001078;IPR050743;IPR000089;IPR023213;IPR036625;IPR004167;IPR011053;	Q2G2A4
Amino-acid metabolism	Q2FXX8	-3.4264	sao:SAOUHSC_01702;	mtnN	Q2FXX8		5'-methylthioadenosine/S-adenosylhomocysteine nucleosidase (MTA/SAH nucleosidase) (MTAN) (EC 3.2.2.9) (5'-deoxyadenosine nucleosidase) (DOA nucleosidase) (dAdo nucleosidase) (5'-methylthioadenosine nucleosidase) (MTA nucleosidase) (S-adenosylhomocysteine nucleosidase) (AdoHcy nucleosidase) (SAH nucleosidase) (SRH nucleosidase)	Staphylococcus aureus (strain NCTC 8325 / PS 47)	FUNCTION: Catalyzes the irreversible cleavage of the glycosidic bond in both 5'-methylthioadenosine (MTA) and S-adenosylhomocysteine (SAH/AdoHcy) to adenine and the corresponding thioribose, 5'-methylthioribose and S-ribosylhomocysteine, respectively. Also cleaves 5'-deoxyadenosine, a toxic by-product of radical S-adenosylmethionine (SAM) enzymes, into 5-deoxyribose and adenine. {ECO:0000255|HAMA…	3.2.2.9	PATHWAY: Amino-acid biosynthesis; L-methionine biosynthesis via salvage pathway; S-methyl-5-thio-alpha-D-ribose 1-phosphate from S-methyl-5'-thioadenosine (hydrolase route): step 1/2. {ECO:0000255|HAMAP-Rule:MF_01684}.	CATALYTIC ACTIVITY: Reaction=H2O + S-adenosyl-L-homocysteine = adenine + S-(5-deoxy-D-ribos-5-yl)-L-homocysteine; Xref=Rhea:RHEA:17805, ChEBI:CHEBI:15377, ChEBI:CHEBI:16708, ChEBI:CHEBI:57856, ChEBI:CHEBI:58195; EC=3.2.2.9; Evidence={ECO:0000255|HAMAP-Rule:MF_01684}; CATALYTIC ACTIVITY: Reaction=H2O + S-methyl-5'-thioadenosine = 5-(methylsulfanyl)-D-ribose + adenine; Xref=Rhea:RHEA:13617, ChEBI:C…	L-methionine salvage from methylthioadenosine [GO:0019509]; L-methionine salvage from S-adenosylmethionine [GO:0019284]; nucleoside catabolic process [GO:0009164]	cytosol [GO:0005829]	adenosylhomocysteine nucleosidase activity [GO:0008782]; methylthioadenosine nucleosidase activity [GO:0008930]	GO:0005829; GO:0008782; GO:0008930; GO:0009164; GO:0019284; GO:0019509	IPR010049;IPR000845;IPR035994;
	Q2FYP0	-3.8456	sao:SAOUHSC_01395;	asd	Q2FYP0		Aspartate-semialdehyde dehydrogenase (ASA dehydrogenase) (ASADH) (EC 1.2.1.11) (Aspartate-beta-semialdehyde dehydrogenase)	Staphylococcus aureus (strain NCTC 8325 / PS 47)	FUNCTION: Catalyzes the NADPH-dependent formation of L-aspartate-semialdehyde (L-ASA) by the reductive dephosphorylation of L-aspartyl-4-phosphate. {ECO:0000256|HAMAP-Rule:MF_02121}.	1.2.1.11	PATHWAY: Amino-acid biosynthesis; L-lysine biosynthesis via DAP pathway; (S)-tetrahydrodipicolinate from L-aspartate: step 2/4. {ECO:0000256|ARBA:ARBA00005076, ECO:0000256|HAMAP-Rule:MF_02121}.; PATHWAY: Amino-acid biosynthesis; L-methionine biosynthesis via de novo pathway; L-homoserine from L-aspartate: step 2/3. {ECO:0000256|ARBA:ARBA00005021, ECO:0000256|HAMAP-Rule:MF_02121}.; PATHWAY: Amino-…	CATALYTIC ACTIVITY: Reaction=L-aspartate 4-semialdehyde + NADP(+) + phosphate = 4-phospho-L-aspartate + H(+) + NADPH; Xref=Rhea:RHEA:24284, ChEBI:CHEBI:15378, ChEBI:CHEBI:43474, ChEBI:CHEBI:57535, ChEBI:CHEBI:57783, ChEBI:CHEBI:58349, ChEBI:CHEBI:537519; EC=1.2.1.11; Evidence={ECO:0000256|ARBA:ARBA00001636, ECO:0000256|HAMAP-Rule:MF_02121};	'de novo' L-methionine biosynthetic process [GO:0071266]; diaminopimelate biosynthetic process [GO:0019877]; isoleucine biosynthetic process [GO:0009097]; lysine biosynthetic process via diaminopimelate [GO:0009089]; threonine biosynthetic process [GO:0009088]		aspartate-semialdehyde dehydrogenase activity [GO:0004073]; NAD binding [GO:0051287]; NADP binding [GO:0050661]; protein dimerization activity [GO:0046983]	GO:0004073; GO:0009088; GO:0009089; GO:0009097; GO:0019877; GO:0046983; GO:0050661; GO:0051287; GO:0071266	IPR012080;IPR005986;IPR036291;IPR000534;IPR012280;
	Q2FZU1	-1.8553	sao:SAOUHSC_00899;	argG	Q2FZU1		Argininosuccinate synthase (EC 6.3.4.5) (Citrulline--aspartate ligase)	Staphylococcus aureus (strain NCTC 8325 / PS 47)		6.3.4.5	PATHWAY: Amino-acid biosynthesis; L-arginine biosynthesis; L-arginine from L-ornithine and carbamoyl phosphate: step 2/3. {ECO:0000255|HAMAP-Rule:MF_00005}.	CATALYTIC ACTIVITY: Reaction=ATP + L-aspartate + L-citrulline = 2-(N(omega)-L-arginino)succinate + AMP + diphosphate + H(+); Xref=Rhea:RHEA:10932, ChEBI:CHEBI:15378, ChEBI:CHEBI:29991, ChEBI:CHEBI:30616, ChEBI:CHEBI:33019, ChEBI:CHEBI:57472, ChEBI:CHEBI:57743, ChEBI:CHEBI:456215; EC=6.3.4.5; Evidence={ECO:0000255|HAMAP-Rule:MF_00005};	arginine biosynthetic process [GO:0006526]; argininosuccinate metabolic process [GO:0000053]; urea cycle [GO:0000050]	cytoplasm [GO:0005737]	argininosuccinate synthase activity [GO:0004055]; ATP binding [GO:0005524]	GO:0000050; GO:0000053; GO:0004055; GO:0005524; GO:0005737; GO:0006526	IPR048268;IPR048267;IPR001518;IPR018223;IPR023434;IPR024074;IPR014729;
	Q2FZY5	-2.3706	sao:SAOUHSC_00849;	ABD29975.1	Q2FZY5		Probable cysteine desulfurase (EC 2.8.1.7)	Staphylococcus aureus (strain NCTC 8325 / PS 47)	FUNCTION: Catalyzes the removal of elemental sulfur and selenium atoms from L-cysteine, L-cystine, L-selenocysteine, and L-selenocystine to produce L-alanine. {ECO:0000256|ARBA:ARBA00002824}.	2.8.1.7		CATALYTIC ACTIVITY: Reaction=[sulfur carrier]-H + L-cysteine = [sulfur carrier]-SH + L-alanine; Xref=Rhea:RHEA:43892, Rhea:RHEA-COMP:14737, Rhea:RHEA-COMP:14739, ChEBI:CHEBI:29917, ChEBI:CHEBI:35235, ChEBI:CHEBI:57972, ChEBI:CHEBI:64428; EC=2.8.1.7; Evidence={ECO:0000256|ARBA:ARBA00001357};	cysteine metabolic process [GO:0006534]		cysteine desulfurase activity [GO:0031071]; pyridoxal phosphate binding [GO:0030170]; transaminase activity [GO:0008483]	GO:0006534; GO:0008483; GO:0030170; GO:0031071	IPR000192;IPR010970;IPR016454;IPR015424;IPR015421;IPR015422;
Iron-sulfur cluster assembly	Q2FZY6	-1.6655	sao:SAOUHSC_00848;	ABD29974.1	Q2FZY6		SUF system FeS cluster assembly SufBD N-terminal domain-containing protein	Staphylococcus aureus (strain NCTC 8325 / PS 47)					iron-sulfur cluster assembly [GO:0016226]			GO:0016226	IPR000825;IPR037284;IPR011542;IPR045595;
	Q2FZY3	-2.8986	sao:SAOUHSC_00851;	ABD29977.1	Q2FZY3		Iron-sulfur cluster assembly SufBD family protein SAOUHSC_00851	Staphylococcus aureus (strain NCTC 8325 / PS 47)					iron-sulfur cluster assembly [GO:0016226]			GO:0016226	IPR010231;IPR000825;IPR037284;IPR045595;	Q2FZY3
Organic acid metabolism	Q05615	-2.881	sao:SAOUHSC_01481;	aroA	Q05615	TRUE	3-phosphoshikimate 1-carboxyvinyltransferase (EC 2.5.1.19) (5-enolpyruvylshikimate-3-phosphate synthase) (EPSP synthase) (EPSPS)	Staphylococcus aureus (strain NCTC 8325 / PS 47)	FUNCTION: Catalyzes the transfer of the enolpyruvyl moiety of phosphoenolpyruvate (PEP) to the 5-hydroxyl of shikimate-3-phosphate (S3P) to produce enolpyruvyl shikimate-3-phosphate and inorganic phosphate. {ECO:0000255|HAMAP-Rule:MF_00210}.	2.5.1.19	PATHWAY: Metabolic intermediate biosynthesis; chorismate biosynthesis; chorismate from D-erythrose 4-phosphate and phosphoenolpyruvate: step 6/7. {ECO:0000255|HAMAP-Rule:MF_00210}.	CATALYTIC ACTIVITY: Reaction=3-phosphoshikimate + phosphoenolpyruvate = 5-O-(1-carboxyvinyl)-3-phosphoshikimate + phosphate; Xref=Rhea:RHEA:21256, ChEBI:CHEBI:43474, ChEBI:CHEBI:57701, ChEBI:CHEBI:58702, ChEBI:CHEBI:145989; EC=2.5.1.19; Evidence={ECO:0000255|HAMAP-Rule:MF_00210}; PhysiologicalDirection=left-to-right; Xref=Rhea:RHEA:21257; Evidence={ECO:0000255|HAMAP-Rule:MF_00210};	amino acid biosynthetic process [GO:0008652]; aromatic amino acid family biosynthetic process [GO:0009073]; chorismate biosynthetic process [GO:0009423]	cytoplasm [GO:0005737]	3-phosphoshikimate 1-carboxyvinyltransferase activity [GO:0003866]	GO:0003866; GO:0005737; GO:0008652; GO:0009073; GO:0009423	IPR001986;IPR036968;IPR006264;IPR023193;IPR013792;
	Q2FV20	-1.8392	sao:SAOUHSC_02920;	ABD31915.1	Q2FV20	TRUE	2-dehydropantoate 2-reductase (EC 1.1.1.169) (Ketopantoate reductase)	Staphylococcus aureus (strain NCTC 8325 / PS 47)	FUNCTION: Catalyzes the NADPH-dependent reduction of ketopantoate into pantoic acid. {ECO:0000256|ARBA:ARBA00002919, ECO:0000256|RuleBase:RU362068}.	1.1.1.169	PATHWAY: Cofactor biosynthesis; (R)-pantothenate biosynthesis; (R)-pantoate from 3-methyl-2-oxobutanoate: step 2/2. {ECO:0000256|ARBA:ARBA00004994, ECO:0000256|RuleBase:RU362068}.	CATALYTIC ACTIVITY: Reaction=(R)-pantoate + NADP(+) = 2-dehydropantoate + H(+) + NADPH; Xref=Rhea:RHEA:16233, ChEBI:CHEBI:11561, ChEBI:CHEBI:15378, ChEBI:CHEBI:15980, ChEBI:CHEBI:57783, ChEBI:CHEBI:58349; EC=1.1.1.169; Evidence={ECO:0000256|ARBA:ARBA00000784, ECO:0000256|RuleBase:RU362068};	pantothenate biosynthetic process [GO:0015940]	cytoplasm [GO:0005737]	2-dehydropantoate 2-reductase activity [GO:0008677]; NADP binding [GO:0050661]; phosphogluconate dehydrogenase (decarboxylating) activity [GO:0004616]	GO:0004616; GO:0005737; GO:0008677; GO:0015940; GO:0050661	IPR008927;IPR013328;IPR003710;IPR050838;IPR013752;IPR013332;IPR036291;
	Q2FVL8	-2.6019	sao:SAOUHSC_02684;	ABD31692.1	Q2FVL8		Assimilatory nitrite reductase [NAD(P)H], large subunit, putative (EC 1.7.1.4)	Staphylococcus aureus (strain NCTC 8325 / PS 47)		1.7.1.4	PATHWAY: Nitrogen metabolism; nitrate reduction (assimilation). {ECO:0000256|ARBA:ARBA00005096}.		nitrate assimilation [GO:0042128]		4 iron, 4 sulfur cluster binding [GO:0051539]; flavin adenine dinucleotide binding [GO:0050660]; heme binding [GO:0020037]; metal ion binding [GO:0046872]; NADP binding [GO:0050661]; oxidoreductase activity [GO:0016491]	GO:0016491; GO:0020037; GO:0042128; GO:0046872; GO:0050660; GO:0050661; GO:0051539	IPR007419;IPR041854;IPR036188;IPR023753;IPR016156;IPR005117;IPR036136;IPR012744;IPR052034;IPR017121;IPR006067;IPR045854;IPR006066;IPR041575;		Q2FVL8
	Q2FVM1	-1.8459	sao:SAOUHSC_02681;	ABD31689.1	Q2FVM1		nitrate reductase (quinone) (EC 1.7.5.1)	Staphylococcus aureus (strain NCTC 8325 / PS 47)		1.7.5.1		CATALYTIC ACTIVITY: Reaction=a quinol + nitrate = a quinone + H2O + nitrite; Xref=Rhea:RHEA:56144, ChEBI:CHEBI:15377, ChEBI:CHEBI:16301, ChEBI:CHEBI:17632, ChEBI:CHEBI:24646, ChEBI:CHEBI:132124; EC=1.7.5.1; Evidence={ECO:0000256|ARBA:ARBA00001854};	anaerobic respiration [GO:0009061]; nitrate metabolic process [GO:0042126]	membrane [GO:0016020]; nitrate reductase complex [GO:0009325]; plasma membrane [GO:0005886]	4 iron, 4 sulfur cluster binding [GO:0051539]; metal ion binding [GO:0046872]; molybdopterin cofactor binding [GO:0043546]; nitrate reductase (quinone) activity [GO:0160182]	GO:0005886; GO:0009061; GO:0009325; GO:0016020; GO:0042126; GO:0043546; GO:0046872; GO:0051539; GO:0160182	IPR009010;IPR037943;IPR006657;IPR006656;IPR006963;IPR006655;IPR027467;IPR006468;IPR028189;IPR044906;IPR050123;
	Q2FVM2	-1.9042	sao:SAOUHSC_02680;	ABD31688.1	Q2FVM2		Nitrate reductase, beta subunit (EC 1.7.99.4)	Staphylococcus aureus (strain NCTC 8325 / PS 47)		1.7.99.4			anaerobic respiration [GO:0009061]; nitrate metabolic process [GO:0042126]	membrane [GO:0016020]; nitrate reductase complex [GO:0009325]	4 iron, 4 sulfur cluster binding [GO:0051539]; electron transfer activity [GO:0009055]; metal ion binding [GO:0046872]; nitrate reductase activity [GO:0008940]	GO:0008940; GO:0009055; GO:0009061; GO:0009325; GO:0016020; GO:0042126; GO:0046872; GO:0051539	IPR017896;IPR029263;IPR038262;IPR006547;
	Q2FWD1	-1.6502	sao:SAOUHSC_02368;	pyrG	Q2FWD1		CTP synthase (EC 6.3.4.2) (Cytidine 5'-triphosphate synthase) (Cytidine triphosphate synthetase) (CTP synthetase) (CTPS) (UTP--ammonia ligase)	Staphylococcus aureus (strain NCTC 8325 / PS 47)	FUNCTION: Catalyzes the ATP-dependent amination of UTP to CTP with either L-glutamine or ammonia as the source of nitrogen. Regulates intracellular CTP levels through interactions with the four ribonucleotide triphosphates. {ECO:0000255|HAMAP-Rule:MF_01227}.	6.3.4.2	PATHWAY: Pyrimidine metabolism; CTP biosynthesis via de novo pathway; CTP from UDP: step 2/2. {ECO:0000255|HAMAP-Rule:MF_01227}.	CATALYTIC ACTIVITY: Reaction=ATP + H2O + L-glutamine + UTP = ADP + CTP + 2 H(+) + L-glutamate + phosphate; Xref=Rhea:RHEA:26426, ChEBI:CHEBI:15377, ChEBI:CHEBI:15378, ChEBI:CHEBI:29985, ChEBI:CHEBI:30616, ChEBI:CHEBI:37563, ChEBI:CHEBI:43474, ChEBI:CHEBI:46398, ChEBI:CHEBI:58359, ChEBI:CHEBI:456216; EC=6.3.4.2; Evidence={ECO:0000255|HAMAP-Rule:MF_01227}; CATALYTIC ACTIVITY: Reaction=H2O + L-gluta…	'de novo' CTP biosynthetic process [GO:0044210]; CTP biosynthetic process [GO:0006241]; glutamine metabolic process [GO:0006541]; pyrimidine nucleobase biosynthetic process [GO:0019856]	cytosol [GO:0005829]	ATP binding [GO:0005524]; CTP synthase activity [GO:0003883]; glutaminase activity [GO:0004359]; identical protein binding [GO:0042802]; metal ion binding [GO:0046872]	GO:0003883; GO:0004359; GO:0005524; GO:0005829; GO:0006241; GO:0006541; GO:0019856; GO:0042802; GO:0044210; GO:0046872	IPR029062;IPR004468;IPR017456;IPR017926;IPR033828;IPR027417;
	Q2FWE5	-1.8487	sao:SAOUHSC_02354;	glyA	Q2FWE5		Serine hydroxymethyltransferase (SHMT) (Serine methylase) (EC 2.1.2.1)	Staphylococcus aureus (strain NCTC 8325 / PS 47)	FUNCTION: Catalyzes the reversible interconversion of serine and glycine with tetrahydrofolate (THF) serving as the one-carbon carrier. This reaction serves as the major source of one-carbon groups required for the biosynthesis of purines, thymidylate, methionine, and other important biomolecules. Also exhibits THF-independent aldolase activity toward beta-hydroxyamino acids, producing glycine an…	2.1.2.1	PATHWAY: One-carbon metabolism; tetrahydrofolate interconversion. {ECO:0000255|HAMAP-Rule:MF_00051}.; PATHWAY: Amino-acid biosynthesis; glycine biosynthesis; glycine from L-serine: step 1/1. {ECO:0000255|HAMAP-Rule:MF_00051}.	CATALYTIC ACTIVITY: Reaction=(6R)-5,10-methylene-5,6,7,8-tetrahydrofolate + glycine + H2O = (6S)-5,6,7,8-tetrahydrofolate + L-serine; Xref=Rhea:RHEA:15481, ChEBI:CHEBI:15377, ChEBI:CHEBI:15636, ChEBI:CHEBI:33384, ChEBI:CHEBI:57305, ChEBI:CHEBI:57453; EC=2.1.2.1; Evidence={ECO:0000255|HAMAP-Rule:MF_00051};	glycine biosynthetic process from serine [GO:0019264]; tetrahydrofolate interconversion [GO:0035999]; tetrahydrofolate metabolic process [GO:0046653]	cytoplasm [GO:0005737]; cytosol [GO:0005829]	glycine hydroxymethyltransferase activity [GO:0004372]; pyridoxal phosphate binding [GO:0030170]	GO:0004372; GO:0005737; GO:0005829; GO:0019264; GO:0030170; GO:0035999; GO:0046653	IPR015424;IPR015421;IPR015422;IPR001085;IPR049943;IPR019798;IPR039429;	Q2FWE5
	Q2FXH9	-2.8258	sao:SAOUHSC_01868;	ABD30933.1	Q2FXH9		Putative dipeptidase SAOUHSC_01868 (EC 3.4.13.-)	Staphylococcus aureus (strain NCTC 8325 / PS 47)		3.4.13.-			arginine biosynthetic process [GO:0006526]; proteolysis [GO:0006508]		acetylornithine deacetylase activity [GO:0008777]; dipeptidase activity [GO:0016805]; metallopeptidase activity [GO:0008237]; zinc ion binding [GO:0008270]	GO:0006508; GO:0006526; GO:0008237; GO:0008270; GO:0008777; GO:0016805	IPR036264;IPR010964;IPR002933;IPR050072;
	Q2FXI0	-2.6495	sao:SAOUHSC_01867;	ABD30932.1	Q2FXI0		D-alanine aminotransferase (EC 2.6.1.21)	Staphylococcus aureus (strain NCTC 8325 / PS 47)	FUNCTION: Acts on the D-isomers of alanine, leucine, aspartate, glutamate, aminobutyrate, norvaline and asparagine. The enzyme transfers an amino group from a substrate D-amino acid to the pyridoxal phosphate cofactor to form pyridoxamine and an alpha-keto acid in the first half-reaction. The second half-reaction is the reverse of the first, transferring the amino group from the pyridoxamine to a…	2.6.1.21		CATALYTIC ACTIVITY: Reaction=2-oxoglutarate + D-alanine = D-glutamate + pyruvate; Xref=Rhea:RHEA:15869, ChEBI:CHEBI:15361, ChEBI:CHEBI:16810, ChEBI:CHEBI:29986, ChEBI:CHEBI:57416; EC=2.6.1.21; Evidence={ECO:0000256|ARBA:ARBA00001188, ECO:0000256|RuleBase:RU004520};	carboxylic acid biosynthetic process [GO:0046394]; carboxylic acid metabolic process [GO:0019752]; D-amino acid metabolic process [GO:0046416]	cytosol [GO:0005829]	D-alanine:2-oxoglutarate aminotransferase activity [GO:0047810]; pyridoxal phosphate binding [GO:0030170]	GO:0005829; GO:0019752; GO:0030170; GO:0046394; GO:0046416; GO:0047810	IPR001544;IPR018300;IPR036038;IPR043132;IPR043131;IPR050571;IPR005784;
	Q2FY33	-3.0511	sao:SAOUHSC_01634;	gcvT	Q2FY33		Aminomethyltransferase (EC 2.1.2.10) (Glycine cleavage system T protein)	Staphylococcus aureus (strain NCTC 8325 / PS 47)	FUNCTION: The glycine cleavage system catalyzes the degradation of glycine. {ECO:0000255|HAMAP-Rule:MF_00259}.	2.1.2.10		CATALYTIC ACTIVITY: Reaction=(6S)-5,6,7,8-tetrahydrofolate + N(6)-[(R)-S(8)-aminomethyldihydrolipoyl]-L-lysyl-[protein] = (6R)-5,10-methylene-5,6,7,8-tetrahydrofolate + N(6)-[(R)-dihydrolipoyl]-L-lysyl-[protein] + NH4(+); Xref=Rhea:RHEA:16945, Rhea:RHEA-COMP:10475, Rhea:RHEA-COMP:10492, ChEBI:CHEBI:15636, ChEBI:CHEBI:28938, ChEBI:CHEBI:57453, ChEBI:CHEBI:83100, ChEBI:CHEBI:83143; EC=2.1.2.10; Evi…	glycine decarboxylation via glycine cleavage system [GO:0019464]	cytosol [GO:0005829]; glycine cleavage complex [GO:0005960]	aminomethyltransferase activity [GO:0004047]; transaminase activity [GO:0008483]	GO:0004047; GO:0005829; GO:0005960; GO:0008483; GO:0019464	IPR006223;IPR022903;IPR028896;IPR013977;IPR006222;IPR029043;IPR027266;	Q2FY33	Q2FY33
	Q2FY34	-3.5179	sao:SAOUHSC_01633;	gcvPA	Q2FY34		Probable glycine dehydrogenase (decarboxylating) subunit 1 (EC 1.4.4.2) (Glycine cleavage system P-protein subunit 1) (Glycine decarboxylase subunit 1) (Glycine dehydrogenase (aminomethyl-transferring) subunit 1)	Staphylococcus aureus (strain NCTC 8325 / PS 47)	FUNCTION: The glycine cleavage system catalyzes the degradation of glycine. The P protein binds the alpha-amino group of glycine through its pyridoxal phosphate cofactor; CO(2) is released and the remaining methylamine moiety is then transferred to the lipoamide cofactor of the H protein. {ECO:0000255|HAMAP-Rule:MF_00712}.	1.4.4.2		CATALYTIC ACTIVITY: Reaction=glycine + H(+) + N(6)-[(R)-lipoyl]-L-lysyl-[glycine-cleavage complex H protein] = CO2 + N(6)-[(R)-S(8)-aminomethyldihydrolipoyl]-L-lysyl-[glycine-cleavage complex H protein]; Xref=Rhea:RHEA:24304, Rhea:RHEA-COMP:10494, Rhea:RHEA-COMP:10495, ChEBI:CHEBI:15378, ChEBI:CHEBI:16526, ChEBI:CHEBI:57305, ChEBI:CHEBI:83099, ChEBI:CHEBI:83143; EC=1.4.4.2; Evidence={ECO:0000255|…	glycine decarboxylation via glycine cleavage system [GO:0019464]; nucleoside metabolic process [GO:0009116]		glycine dehydrogenase (decarboxylating) activity [GO:0004375]	GO:0004375; GO:0009116; GO:0019464	IPR023010;IPR049315;IPR020581;IPR015424;IPR015421;IPR015422;	Q2FY34
	Q2FY42	-1.3826	sao:SAOUHSC_01624;	ABD30702.1	Q2FY42		Biotin carboxyl carrier protein of acetyl-CoA carboxylase	Staphylococcus aureus (strain NCTC 8325 / PS 47)	FUNCTION: This protein is a component of the acetyl coenzyme A carboxylase complex; first, biotin carboxylase catalyzes the carboxylation of the carrier protein and then the transcarboxylase transfers the carboxyl group to form malonyl-CoA. {ECO:0000256|RuleBase:RU364072}.		PATHWAY: Lipid metabolism; fatty acid biosynthesis. {ECO:0000256|RuleBase:RU364072}.		fatty acid biosynthetic process [GO:0006633]	acetyl-CoA carboxylase complex [GO:0009317]	acetyl-CoA carboxylase activity [GO:0003989]	GO:0003989; GO:0006633; GO:0009317	IPR001249;IPR050709;IPR000089;IPR011053;
	Q2FY43	-3.1441	sao:SAOUHSC_01623;	ABD30701.1	Q2FY43		Biotin carboxylase (EC 6.3.4.14) (Acetyl-coenzyme A carboxylase biotin carboxylase subunit A)	Staphylococcus aureus (strain NCTC 8325 / PS 47)	FUNCTION: This protein is a component of the acetyl coenzyme A carboxylase complex; first, biotin carboxylase catalyzes the carboxylation of the carrier protein and then the transcarboxylase transfers the carboxyl group to form malonyl-CoA. {ECO:0000256|ARBA:ARBA00003761, ECO:0000256|RuleBase:RU365063}.	6.3.4.14	PATHWAY: Lipid metabolism; malonyl-CoA biosynthesis; malonyl-CoA from acetyl-CoA: step 1/1. {ECO:0000256|ARBA:ARBA00004956, ECO:0000256|RuleBase:RU365063}.	CATALYTIC ACTIVITY: Reaction=ATP + hydrogencarbonate + N(6)-biotinyl-L-lysyl-[protein] = ADP + H(+) + N(6)-carboxybiotinyl-L-lysyl-[protein] + phosphate; Xref=Rhea:RHEA:13501, Rhea:RHEA-COMP:10505, Rhea:RHEA-COMP:10506, ChEBI:CHEBI:15378, ChEBI:CHEBI:17544, ChEBI:CHEBI:30616, ChEBI:CHEBI:43474, ChEBI:CHEBI:83144, ChEBI:CHEBI:83145, ChEBI:CHEBI:456216; EC=6.3.4.14; Evidence={ECO:0000256|ARBA:ARBA0…	fatty acid biosynthetic process [GO:0006633]; malonyl-CoA biosynthetic process [GO:2001295]		acetyl-CoA carboxylase activity [GO:0003989]; ATP binding [GO:0005524]; biotin carboxylase activity [GO:0004075]; metal ion binding [GO:0046872]	GO:0003989; GO:0004075; GO:0005524; GO:0006633; GO:0046872; GO:2001295	IPR051602;IPR004549;IPR011761;IPR013815;IPR005481;IPR011764;IPR005482;IPR005479;IPR016185;IPR011054;
	Q2FY53	-1.8548	sao:SAOUHSC_01612;	ABD30691.1	Q2FY53		2-oxoisovalerate dehydrogenase, E1 component, beta subunit, putative (EC 1.2.4.1)	Staphylococcus aureus (strain NCTC 8325 / PS 47)		1.2.4.1			branched-chain amino acid catabolic process [GO:0009083]; response to nutrient [GO:0007584]		pyruvate dehydrogenase (acetyl-transferring) activity [GO:0004739]	GO:0004739; GO:0007584; GO:0009083	IPR029061;IPR009014;IPR005475;IPR033248;	Q2FY53
	Q2FYM2	-1.9855	sao:SAOUHSC_01416;	odhB	Q2FYM2		Dihydrolipoyllysine-residue succinyltransferase component of 2-oxoglutarate dehydrogenase complex (EC 2.3.1.61) (2-oxoglutarate dehydrogenase complex component E2) (OGDC-E2) (Dihydrolipoamide succinyltransferase component of 2-oxoglutarate dehydrogenase complex)	Staphylococcus aureus (strain NCTC 8325 / PS 47)	FUNCTION: E2 component of the 2-oxoglutarate dehydrogenase (OGDH) complex which catalyzes the second step in the conversion of 2-oxoglutarate to succinyl-CoA and CO(2). {ECO:0000250|UniProtKB:P0AFG6}.	2.3.1.61	PATHWAY: Amino-acid degradation; L-lysine degradation via saccharopine pathway; glutaryl-CoA from L-lysine: step 6/6.	CATALYTIC ACTIVITY: Reaction=N(6)-[(R)-dihydrolipoyl]-L-lysyl-[2-oxoglutarate dehydrogenase complex component E2] + succinyl-CoA = CoA + N(6)-[(R)-S(8)-succinyldihydrolipoyl]-L-lysyl-[2-oxoglutarate dehydrogenase complex component E2]; Xref=Rhea:RHEA:15213, Rhea:RHEA-COMP:10581, Rhea:RHEA-COMP:10582, ChEBI:CHEBI:57287, ChEBI:CHEBI:57292, ChEBI:CHEBI:83100, ChEBI:CHEBI:83120; EC=2.3.1.61; Evidence…	L-lysine catabolic process to acetyl-CoA via saccharopine [GO:0033512]; tricarboxylic acid cycle [GO:0006099]	cytosol [GO:0005829]; oxoglutarate dehydrogenase complex [GO:0045252]	dihydrolipoyllysine-residue succinyltransferase activity [GO:0004149]	GO:0004149; GO:0005829; GO:0006099; GO:0033512; GO:0045252	IPR003016;IPR050537;IPR001078;IPR000089;IPR023213;IPR036625;IPR004167;IPR011053;IPR006255;
	Q2FYN4	-3.7476	sao:SAOUHSC_01401;	lysA	Q2FYN4		Diaminopimelate decarboxylase (DAP decarboxylase) (DAPDC) (EC 4.1.1.20)	Staphylococcus aureus (strain NCTC 8325 / PS 47)	FUNCTION: Specifically catalyzes the decarboxylation of meso-diaminopimelate (meso-DAP) to L-lysine. {ECO:0000256|HAMAP-Rule:MF_02120}.	4.1.1.20	PATHWAY: Amino-acid biosynthesis; L-lysine biosynthesis via DAP pathway; L-lysine from DL-2,6-diaminopimelate: step 1/1. {ECO:0000256|HAMAP-Rule:MF_02120, ECO:0000256|RuleBase:RU003738}.	CATALYTIC ACTIVITY: Reaction=H(+) + meso-2,6-diaminoheptanedioate = CO2 + L-lysine; Xref=Rhea:RHEA:15101, ChEBI:CHEBI:15378, ChEBI:CHEBI:16526, ChEBI:CHEBI:32551, ChEBI:CHEBI:57791; EC=4.1.1.20; Evidence={ECO:0000256|HAMAP-Rule:MF_02120, ECO:0000256|RuleBase:RU003738};	lysine biosynthetic process via diaminopimelate [GO:0009089]		diaminopimelate decarboxylase activity [GO:0008836]; pyridoxal phosphate binding [GO:0030170]	GO:0008836; GO:0009089; GO:0030170	IPR009006;IPR002986;IPR022643;IPR022657;IPR022644;IPR000183;IPR029066;
	Q2FYN7	-1.116	sao:SAOUHSC_01398;	dapH	Q2FYN7		2,3,4,5-tetrahydropyridine-2,6-dicarboxylate N-acetyltransferase (EC 2.3.1.89) (Tetrahydrodipicolinate N-acetyltransferase) (THP acetyltransferase) (Tetrahydropicolinate acetylase)	Staphylococcus aureus (strain NCTC 8325 / PS 47)	FUNCTION: Catalyzes the transfer of an acetyl group from acetyl-CoA to tetrahydrodipicolinate. {ECO:0000255|HAMAP-Rule:MF_01691}.	2.3.1.89	PATHWAY: Amino-acid biosynthesis; L-lysine biosynthesis via DAP pathway; LL-2,6-diaminopimelate from (S)-tetrahydrodipicolinate (acetylase route): step 1/3. {ECO:0000255|HAMAP-Rule:MF_01691}.	CATALYTIC ACTIVITY: Reaction=(S)-2,3,4,5-tetrahydrodipicolinate + acetyl-CoA + H2O = CoA + L-2-acetamido-6-oxoheptanedioate; Xref=Rhea:RHEA:13085, ChEBI:CHEBI:15377, ChEBI:CHEBI:16845, ChEBI:CHEBI:57287, ChEBI:CHEBI:57288, ChEBI:CHEBI:58117; EC=2.3.1.89; Evidence={ECO:0000255|HAMAP-Rule:MF_01691};	diaminopimelate biosynthetic process [GO:0019877]; lysine biosynthetic process via diaminopimelate [GO:0009089]		tetrahydrodipicolinate N-acetyltransferase activity [GO:0047200]	GO:0009089; GO:0019877; GO:0047200	IPR019873;IPR013710;IPR001451;IPR018357;IPR050179;IPR011004;
	Q2FYS9	-2.3735	sao:SAOUHSC_01347;	ABD30443.1	Q2FYS9		Aconitate hydratase (Aconitase) (EC 4.2.1.3)	Staphylococcus aureus (strain NCTC 8325 / PS 47)	FUNCTION: Catalyzes the isomerization of citrate to isocitrate via cis-aconitate. {ECO:0000256|RuleBase:RU361275}.; FUNCTION: Involved in the catabolism of short chain fatty acids (SCFA) via the tricarboxylic acid (TCA)(acetyl degradation route) and probably the 2-methylcitrate cycle I (propionate degradation route). Catalyzes the reversible isomerization of citrate to isocitrate via cis-aconitat…	4.2.1.3	PATHWAY: Carbohydrate metabolism; tricarboxylic acid cycle; isocitrate from oxaloacetate: step 2/2. {ECO:0000256|ARBA:ARBA00004717}.; PATHWAY: Organic acid metabolism; propanoate degradation. {ECO:0000256|ARBA:ARBA00005026}.	CATALYTIC ACTIVITY: Reaction=(2S,3R)-3-hydroxybutane-1,2,3-tricarboxylate = 2-methyl-cis-aconitate + H2O; Xref=Rhea:RHEA:17941, ChEBI:CHEBI:15377, ChEBI:CHEBI:57429, ChEBI:CHEBI:57872; EC=4.2.1.99; Evidence={ECO:0000256|ARBA:ARBA00000118}; CATALYTIC ACTIVITY: Reaction=citrate = D-threo-isocitrate; Xref=Rhea:RHEA:10336, ChEBI:CHEBI:15562, ChEBI:CHEBI:16947; EC=4.2.1.3; Evidence={ECO:0000256|ARBA:A…	citrate metabolic process [GO:0006101]; tricarboxylic acid cycle [GO:0006099]	cytosol [GO:0005829]	2-methylisocitrate dehydratase activity [GO:0047456]; 4 iron, 4 sulfur cluster binding [GO:0051539]; aconitate hydratase activity [GO:0003994]; iron-responsive element binding [GO:0030350]; metal ion binding [GO:0046872]	GO:0003994; GO:0005829; GO:0006099; GO:0006101; GO:0030350; GO:0046872; GO:0047456; GO:0051539	IPR044137;IPR015931;IPR001030;IPR015928;IPR006249;IPR018136;IPR036008;IPR000573;	Q2FYS9
	Q2FYY6	-1.1416	sao:SAOUHSC_01287;	ABD30386.1	Q2FYY6		Glutamine synthetase (EC 6.3.1.2)	Staphylococcus aureus (strain NCTC 8325 / PS 47)	FUNCTION: Glutamine synthetase (GS) is an unusual multitasking protein that functions as an enzyme, a transcription coregulator, and a chaperone in ammonium assimilation and in the regulation of genes involved in nitrogen metabolism. It catalyzes the ATP-dependent biosynthesis of glutamine from glutamate and ammonia. Feedback-inhibited GlnA also interacts with and regulates the activity of the tr…	6.3.1.2		CATALYTIC ACTIVITY: Reaction=ATP + L-glutamate + NH4(+) = ADP + H(+) + L-glutamine + phosphate; Xref=Rhea:RHEA:16169, ChEBI:CHEBI:15378, ChEBI:CHEBI:28938, ChEBI:CHEBI:29985, ChEBI:CHEBI:30616, ChEBI:CHEBI:43474, ChEBI:CHEBI:58359, ChEBI:CHEBI:456216; EC=6.3.1.2; Evidence={ECO:0000256|ARBA:ARBA00000777, ECO:0000256|RuleBase:RU004356};	glutamine biosynthetic process [GO:0006542]	cytoplasm [GO:0005737]	ATP binding [GO:0005524]; glutamine synthetase activity [GO:0004356]; metal ion binding [GO:0046872]	GO:0004356; GO:0005524; GO:0005737; GO:0006542; GO:0046872	IPR008147;IPR036651;IPR014746;IPR008146;IPR027303;IPR004809;IPR027302;
	Q2FZ53	-1.2611	sao:SAOUHSC_01199;	ABD30305.1	Q2FZ53		3-oxoacyl-[acyl-carrier-protein] reductase (EC 1.1.1.100)	Staphylococcus aureus (strain NCTC 8325 / PS 47)	FUNCTION: Catalyzes the NADPH-dependent reduction of beta-ketoacyl-ACP substrates to beta-hydroxyacyl-ACP products, the first reductive step in the elongation cycle of fatty acid biosynthesis. {ECO:0000256|RuleBase:RU366074}.	1.1.1.100	PATHWAY: Lipid metabolism; fatty acid biosynthesis. {ECO:0000256|ARBA:ARBA00005194, ECO:0000256|RuleBase:RU366074}.	CATALYTIC ACTIVITY: Reaction=a (3R)-hydroxyacyl-[ACP] + NADP(+) = a 3-oxoacyl-[ACP] + H(+) + NADPH; Xref=Rhea:RHEA:17397, Rhea:RHEA-COMP:9916, Rhea:RHEA-COMP:9945, ChEBI:CHEBI:15378, ChEBI:CHEBI:57783, ChEBI:CHEBI:58349, ChEBI:CHEBI:78776, ChEBI:CHEBI:78827; EC=1.1.1.100; Evidence={ECO:0000256|ARBA:ARBA00001572, ECO:0000256|RuleBase:RU366074};	fatty acid elongation [GO:0030497]		3-oxoacyl-[acyl-carrier-protein] reductase (NADPH) activity [GO:0004316]; NAD binding [GO:0051287]; oxidoreductase activity, acting on the CH-OH group of donors, NAD or NADP as acceptor [GO:0016616]	GO:0004316; GO:0016616; GO:0030497; GO:0051287	IPR011284;IPR036291;IPR020904;IPR050259;IPR002347;
	Q2FZ54	-2.1783	sao:SAOUHSC_01198;	ABD30304.1	Q2FZ54		Malonyl CoA-acyl carrier protein transacylase (EC 2.3.1.39)	Staphylococcus aureus (strain NCTC 8325 / PS 47)		2.3.1.39	PATHWAY: Lipid metabolism; fatty acid biosynthesis. {ECO:0000256|ARBA:ARBA00005194}.	CATALYTIC ACTIVITY: Reaction=holo-[ACP] + malonyl-CoA = CoA + malonyl-[ACP]; Xref=Rhea:RHEA:41792, Rhea:RHEA-COMP:9623, Rhea:RHEA-COMP:9685, ChEBI:CHEBI:57287, ChEBI:CHEBI:57384, ChEBI:CHEBI:64479, ChEBI:CHEBI:78449; EC=2.3.1.39; Evidence={ECO:0000256|ARBA:ARBA00000936, ECO:0000256|PIRNR:PIRNR000446};	fatty acid biosynthetic process [GO:0006633]	cytosol [GO:0005829]	[acyl-carrier-protein] S-malonyltransferase activity [GO:0004314]	GO:0004314; GO:0005829; GO:0006633	IPR001227;IPR014043;IPR016035;IPR050858;IPR024925;IPR004410;IPR016036;	Q2FZ54	Q2FZ54
	Q2FZQ3	-1.3737	sao:SAOUHSC_00947;	fabI	Q2FZQ3		Enoyl-[acyl-carrier-protein] reductase [NADPH] FabI (ENR) (EC 1.3.1.39) (NADPH-dependent enoyl-ACP reductase)	Staphylococcus aureus (strain NCTC 8325 / PS 47)	FUNCTION: Catalyzes the reduction of a carbon-carbon double bond in an enoyl moiety that is covalently linked to an acyl carrier protein (ACP). It has a preference for a long chain (C12) substrate compared to the shorter (C4) acyl group. Involved in the elongation cycle of fatty acid which are used in the lipid metabolism (By similarity). {ECO:0000250, ECO:0000269|PubMed:18335995}.	1.3.1.39	PATHWAY: Lipid metabolism; fatty acid biosynthesis.	CATALYTIC ACTIVITY: Reaction=a 2,3-saturated acyl-[ACP] + NADP(+) = a (2E)-enoyl-[ACP] + H(+) + NADPH; Xref=Rhea:RHEA:22564, Rhea:RHEA-COMP:9925, Rhea:RHEA-COMP:9926, ChEBI:CHEBI:15378, ChEBI:CHEBI:57783, ChEBI:CHEBI:58349, ChEBI:CHEBI:78784, ChEBI:CHEBI:78785; EC=1.3.1.39; Evidence={ECO:0000269|PubMed:18335995};	fatty acid elongation [GO:0030497]		enoyl-[acyl-carrier-protein] reductase (NADH) activity [GO:0004318]; enoyl-[acyl-carrier-protein] reductase (NADPH) activity [GO:0141148]; identical protein binding [GO:0042802]; NADP binding [GO:0050661]	GO:0004318; GO:0030497; GO:0042802; GO:0050661; GO:0141148	IPR014358;IPR036291;IPR002347;
	Q2FZR9	-1.0703	sao:SAOUHSC_00921;	ABD30046.1	Q2FZR9		3-oxoacyl-[acyl-carrier-protein] synthase 2 (EC 2.3.1.179)	Staphylococcus aureus (strain NCTC 8325 / PS 47)	FUNCTION: Involved in the type II fatty acid elongation cycle. Catalyzes the elongation of a wide range of acyl-ACP by the addition of two carbons from malonyl-ACP to an acyl acceptor. Can efficiently catalyze the conversion of palmitoleoyl-ACP (cis-hexadec-9-enoyl-ACP) to cis-vaccenoyl-ACP (cis-octadec-11-enoyl-ACP), an essential step in the thermal regulation of fatty acid composition. {ECO:000…	2.3.1.179	PATHWAY: Lipid metabolism; fatty acid biosynthesis. {ECO:0000256|ARBA:ARBA00005194, ECO:0000256|PIRNR:PIRNR000447}.	CATALYTIC ACTIVITY: Reaction=(9Z)-hexadecenoyl-[ACP] + H(+) + malonyl-[ACP] = 3-oxo-(11Z)-octadecenoyl-[ACP] + CO2 + holo-[ACP]; Xref=Rhea:RHEA:55040, Rhea:RHEA-COMP:9623, Rhea:RHEA-COMP:9685, Rhea:RHEA-COMP:10800, Rhea:RHEA-COMP:14074, ChEBI:CHEBI:15378, ChEBI:CHEBI:16526, ChEBI:CHEBI:64479, ChEBI:CHEBI:78449, ChEBI:CHEBI:83989, ChEBI:CHEBI:138538; EC=2.3.1.179; Evidence={ECO:0000256|ARBA:ARBA00…	fatty acid biosynthetic process [GO:0006633]	cytosol [GO:0005829]	3-oxoacyl-[acyl-carrier-protein] synthase activity [GO:0004315]	GO:0004315; GO:0005829; GO:0006633	IPR017568;IPR000794;IPR018201;IPR014031;IPR014030;IPR020841;IPR016039;	Q2FZR9	Q2FZR9
	Q2FZS0	-2.5054	sao:SAOUHSC_00920;	fabH	Q2FZS0		Beta-ketoacyl-[acyl-carrier-protein] synthase III (Beta-ketoacyl-ACP synthase III) (KAS III) (EC 2.3.1.180) (3-oxoacyl-[acyl-carrier-protein] synthase 3) (3-oxoacyl-[acyl-carrier-protein] synthase III)	Staphylococcus aureus (strain NCTC 8325 / PS 47)	FUNCTION: Catalyzes the condensation reaction of fatty acid synthesis by the addition to an acyl acceptor of two carbons from malonyl-ACP. Catalyzes the first condensation reaction which initiates fatty acid synthesis and may therefore play a role in governing the total rate of fatty acid production. Possesses both acetoacetyl-ACP synthase and acetyl transacylase activities. Its substrate specifi…	2.3.1.180	PATHWAY: Lipid metabolism; fatty acid biosynthesis. {ECO:0000255|HAMAP-Rule:MF_01815}.	CATALYTIC ACTIVITY: Reaction=acetyl-CoA + H(+) + malonyl-[ACP] = 3-oxobutanoyl-[ACP] + CO2 + CoA; Xref=Rhea:RHEA:12080, Rhea:RHEA-COMP:9623, Rhea:RHEA-COMP:9625, ChEBI:CHEBI:15378, ChEBI:CHEBI:16526, ChEBI:CHEBI:57287, ChEBI:CHEBI:57288, ChEBI:CHEBI:78449, ChEBI:CHEBI:78450; EC=2.3.1.180; Evidence={ECO:0000255|HAMAP-Rule:MF_01815};	fatty acid biosynthetic process [GO:0006633]	cytoplasm [GO:0005737]	3-oxoacyl-[acyl-carrier-protein] synthase activity [GO:0004315]; beta-ketoacyl-acyl-carrier-protein synthase III activity [GO:0033818]	GO:0004315; GO:0005737; GO:0006633; GO:0033818	IPR013747;IPR013751;IPR004655;IPR016039;
	Q2FZU5	-4.011	sao:SAOUHSC_00895;	ABD30020.1	Q2FZU5		Glutamate dehydrogenase	Staphylococcus aureus (strain NCTC 8325 / PS 47)				CATALYTIC ACTIVITY: Reaction=H2O + L-glutamate + NAD(+) = 2-oxoglutarate + H(+) + NADH + NH4(+); Xref=Rhea:RHEA:15133, ChEBI:CHEBI:15377, ChEBI:CHEBI:15378, ChEBI:CHEBI:16810, ChEBI:CHEBI:28938, ChEBI:CHEBI:29985, ChEBI:CHEBI:57540, ChEBI:CHEBI:57945; EC=1.4.1.2; Evidence={ECO:0000256|ARBA:ARBA00000477};	glutamate catabolic process [GO:0006538]		glutamate dehydrogenase (NAD+) activity [GO:0004352]; nucleotide binding [GO:0000166]	GO:0000166; GO:0004352; GO:0006538	IPR046346;IPR006095;IPR006096;IPR006097;IPR033524;IPR014362;IPR036291;IPR033922;	Q2FZU5
	Q2FZW6	-3.5676	sao:SAOUHSC_00869;	dltA	Q2FZW6		D-alanine--D-alanyl carrier protein ligase (DCL) (EC 6.2.1.54) (D-alanine--poly(phosphoribitol) ligase subunit 1) (D-alanine-activating enzyme) (DAE)	Staphylococcus aureus (strain NCTC 8325 / PS 47)	FUNCTION: Catalyzes the first step in the D-alanylation of lipoteichoic acid (LTA), the activation of D-alanine and its transfer onto the D-alanyl carrier protein (Dcp) DltC. In an ATP-dependent two-step reaction, forms a high energy D-alanyl-AMP intermediate, followed by transfer of the D-alanyl residue as a thiol ester to the phosphopantheinyl prosthetic group of the Dcp. D-alanylation of LTA p…	6.2.1.54	PATHWAY: Cell wall biogenesis; lipoteichoic acid biosynthesis. {ECO:0000255|HAMAP-Rule:MF_00593}.	CATALYTIC ACTIVITY: Reaction=ATP + D-alanine + holo-[D-alanyl-carrier protein] = AMP + D-alanyl-[D-alanyl-carrier protein] + diphosphate; Xref=Rhea:RHEA:55132, Rhea:RHEA-COMP:14102, Rhea:RHEA-COMP:14103, ChEBI:CHEBI:30616, ChEBI:CHEBI:33019, ChEBI:CHEBI:57416, ChEBI:CHEBI:64479, ChEBI:CHEBI:138620, ChEBI:CHEBI:456215; EC=6.2.1.54; Evidence={ECO:0000255|HAMAP-Rule:MF_00593};	lipoteichoic acid biosynthetic process [GO:0070395]	cytoplasm [GO:0005737]	ATP binding [GO:0005524]; D-alanine [D-alanyl carrier protein] ligase activity [GO:0047473]	GO:0005524; GO:0005737; GO:0047473; GO:0070395	IPR010071;IPR025110;IPR045851;IPR000873;IPR042099;IPR010072;IPR044507;	Q2FZW6
	Q2FZZ8	-2.2531	sao:SAOUHSC_00836;	gcvH	Q2FZZ8		Glycine cleavage system H protein (Octanoyl/lipoyl carrier protein)	Staphylococcus aureus (strain NCTC 8325 / PS 47)	FUNCTION: The glycine cleavage system catalyzes the degradation of glycine. The H protein shuttles the methylamine group of glycine from the P protein to the T protein. {ECO:0000255|HAMAP-Rule:MF_00272}.; FUNCTION: Is also involved in protein lipoylation via its role as an octanoyl/lipoyl carrier protein intermediate. {ECO:0000255|HAMAP-Rule:MF_00272}.				glycine decarboxylation via glycine cleavage system [GO:0019464]	cytoplasm [GO:0005737]; cytosol [GO:0005829]; glycine cleavage complex [GO:0005960]		GO:0005737; GO:0005829; GO:0005960; GO:0019464	IPR003016;IPR000089;IPR002930;IPR033753;IPR017453;IPR011053;
	Q2G0M4	-2.9795	sao:SAOUHSC_00536;	ABD29684.1	Q2G0M4		Branched-chain-amino-acid aminotransferase (EC 2.6.1.42)	Staphylococcus aureus (strain NCTC 8325 / PS 47)	FUNCTION: Acts on leucine, isoleucine and valine. {ECO:0000256|ARBA:ARBA00003109}.	2.6.1.42	PATHWAY: Amino-acid biosynthesis; L-isoleucine biosynthesis; L-isoleucine from 2-oxobutanoate: step 4/4. {ECO:0000256|ARBA:ARBA00004824, ECO:0000256|RuleBase:RU004519}.; PATHWAY: Amino-acid biosynthesis; L-leucine biosynthesis; L-leucine from 3-methyl-2-oxobutanoate: step 4/4. {ECO:0000256|ARBA:ARBA00005072, ECO:0000256|RuleBase:RU004519}.; PATHWAY: Amino-acid biosynthesis; L-valine biosynthesis;…	CATALYTIC ACTIVITY: Reaction=2-oxoglutarate + L-isoleucine = (S)-3-methyl-2-oxopentanoate + L-glutamate; Xref=Rhea:RHEA:24801, ChEBI:CHEBI:16810, ChEBI:CHEBI:29985, ChEBI:CHEBI:35146, ChEBI:CHEBI:58045; EC=2.6.1.42; Evidence={ECO:0000256|ARBA:ARBA00000627, ECO:0000256|RuleBase:RU004517}; CATALYTIC ACTIVITY: Reaction=2-oxoglutarate + L-leucine = 4-methyl-2-oxopentanoate + L-glutamate; Xref=Rhea:RH…	isoleucine biosynthetic process [GO:0009097]; L-leucine biosynthetic process [GO:0009098]; valine biosynthetic process [GO:0009099]		L-isoleucine transaminase activity [GO:0052656]; L-leucine transaminase activity [GO:0052654]; L-leucine:2-oxoglutarate aminotransferase activity [GO:0050048]; L-valine transaminase activity [GO:0052655]	GO:0009097; GO:0009098; GO:0009099; GO:0050048; GO:0052654; GO:0052655; GO:0052656	IPR001544;IPR018300;IPR036038;IPR005786;IPR043132;IPR043131;IPR033939;
	Q2G0Y6	-1.8009	sao:SAOUHSC_00375;	guaA	Q2G0Y6		GMP synthase [glutamine-hydrolyzing] (EC 6.3.5.2) (GMP synthetase) (Glutamine amidotransferase)	Staphylococcus aureus (strain NCTC 8325 / PS 47)	FUNCTION: Catalyzes the synthesis of GMP from XMP. {ECO:0000255|HAMAP-Rule:MF_00344}.	6.3.5.2	PATHWAY: Purine metabolism; GMP biosynthesis; GMP from XMP (L-Gln route): step 1/1. {ECO:0000255|HAMAP-Rule:MF_00344}.	CATALYTIC ACTIVITY: Reaction=ATP + H2O + L-glutamine + XMP = AMP + diphosphate + GMP + 2 H(+) + L-glutamate; Xref=Rhea:RHEA:11680, ChEBI:CHEBI:15377, ChEBI:CHEBI:15378, ChEBI:CHEBI:29985, ChEBI:CHEBI:30616, ChEBI:CHEBI:33019, ChEBI:CHEBI:57464, ChEBI:CHEBI:58115, ChEBI:CHEBI:58359, ChEBI:CHEBI:456215; EC=6.3.5.2; Evidence={ECO:0000255|HAMAP-Rule:MF_00344};	glutamine metabolic process [GO:0006541]; GMP biosynthetic process [GO:0006177]	cytosol [GO:0005829]	ATP binding [GO:0005524]; GMP synthase activity [GO:0003921]	GO:0003921; GO:0005524; GO:0005829; GO:0006177; GO:0006541	IPR029062;IPR017926;IPR001674;IPR004739;IPR022955;IPR025777;IPR014729;
	Q2G1B8	-1.4989	sao:SAOUHSC_00227;	tarL	Q2G1B8		Teichoic acid ribitol-phosphate polymerase TarL (EC 2.7.8.14) (Poly(ribitol phosphate) polymerase TarL) (Ribitol-phosphate polymerase TarL) (Tar polymerase TarL)	Staphylococcus aureus (strain NCTC 8325 / PS 47)	FUNCTION: Responsible for the polymerization of the main chain of the major teichoic acid by sequential transfer of ribitol phosphate units from CDP-ribitol to the second glycerol phosphate attached to the disaccharide linkage unit. Synthesizes polymers of more than 40 ribitol phosphate units in length. {ECO:0000269|PubMed:18215769, ECO:0000269|PubMed:18556787, ECO:0000269|PubMed:21035733}.	2.7.8.14	PATHWAY: Cell wall biogenesis; poly(ribitol phosphate) teichoic acid biosynthesis. {ECO:0000269|PubMed:18215769}.	CATALYTIC ACTIVITY: Reaction=4-O-[di(2R)-glycerylphospho]-N-acetyl-beta-D-mannosaminyl-(1->4)-N-acetyl-alpha-D-glucosaminyl di-trans,octa-cis-undecaprenyl diphosphate + n CDP-L-ribitol = 4-O-[(D-ribitylphospho)(n)-di{(2R)-glycerylphospho}]-N-acetyl-beta-D-mannosaminyl-(1->4)-N-acetyl-alpha-D-glucosaminyl di-trans,octa-cis-undecaprenyl diphosphate + n CMP + n H(+); Xref=Rhea:RHEA:13353, Rhea:RHEA-…	cell wall organization [GO:0071555]; teichoic acid biosynthetic process [GO:0019350]	plasma membrane [GO:0005886]	CDP-glycerol glycerophosphotransferase activity [GO:0047355]; CDP-ribitol ribitolphosphotransferase activity [GO:0047356]	GO:0005886; GO:0019350; GO:0047355; GO:0047356; GO:0071555	IPR007554;IPR043148;IPR043149;IPR049702;IPR051612;
	Q2G1B9	-1.2227	sao:SAOUHSC_00226;	tarJ2	Q2G1B9		Ribulose-5-phosphate reductase 1 (Ribulose-5-P reductase 1) (EC 1.1.1.405) (Ribitol-5-phosphate dehydrogenase 1)	Staphylococcus aureus (strain NCTC 8325 / PS 47)	FUNCTION: Catalyzes the NADPH dependent reduction of D-ribulose 5-phosphate to D-ribitol 5-phosphate. {ECO:0000255|HAMAP-Rule:MF_02069, ECO:0000269|PubMed:15362865}.	1.1.1.405	PATHWAY: Cell wall biogenesis; poly(ribitol phosphate) teichoic acid biosynthesis. {ECO:0000255|HAMAP-Rule:MF_02069, ECO:0000305|PubMed:15362865}.	CATALYTIC ACTIVITY: Reaction=D-ribitol 5-phosphate + NADP(+) = D-ribulose 5-phosphate + H(+) + NADPH; Xref=Rhea:RHEA:19921, ChEBI:CHEBI:15378, ChEBI:CHEBI:57695, ChEBI:CHEBI:57783, ChEBI:CHEBI:58121, ChEBI:CHEBI:58349; EC=1.1.1.405; Evidence={ECO:0000255|HAMAP-Rule:MF_02069, ECO:0000269|PubMed:15362865};	cell wall organization [GO:0071555]; poly(ribitol phosphate) teichoic acid biosynthetic process [GO:1902012]		ribitol-5-phosphate 2-dehydrogenase [(NAD(P)+] activity [GO:0050256]; zinc ion binding [GO:0008270]	GO:0008270; GO:0050256; GO:0071555; GO:1902012	IPR013149;IPR013154;IPR011032;IPR036291;IPR034710;
	Q2G1C0	-1.4308	sao:SAOUHSC_00225;	tarI2	Q2G1C0		Ribitol-5-phosphate cytidylyltransferase 1 (EC 2.7.7.40)	Staphylococcus aureus (strain NCTC 8325 / PS 47)	FUNCTION: Catalyzes the transfer of the cytidylyl group of CTP to D-ribitol 5-phosphate. {ECO:0000255|HAMAP-Rule:MF_02068, ECO:0000269|PubMed:15362865}.	2.7.7.40	PATHWAY: Cell wall biogenesis; poly(ribitol phosphate) teichoic acid biosynthesis. {ECO:0000255|HAMAP-Rule:MF_02068, ECO:0000305|PubMed:15362865}.	CATALYTIC ACTIVITY: Reaction=CTP + D-ribitol 5-phosphate + H(+) = CDP-L-ribitol + diphosphate; Xref=Rhea:RHEA:12456, ChEBI:CHEBI:15378, ChEBI:CHEBI:33019, ChEBI:CHEBI:37563, ChEBI:CHEBI:57608, ChEBI:CHEBI:57695; EC=2.7.7.40; Evidence={ECO:0000255|HAMAP-Rule:MF_02068, ECO:0000269|PubMed:15362865};	cell wall organization [GO:0071555]; isoprenoid biosynthetic process [GO:0008299]; poly(ribitol phosphate) teichoic acid biosynthetic process [GO:1902012]		2-C-methyl-D-erythritol 4-phosphate cytidylyltransferase activity [GO:0050518]; D-ribitol-5-phosphate cytidylyltransferase activity [GO:0047349]	GO:0008299; GO:0047349; GO:0050518; GO:0071555; GO:1902012	IPR034683;IPR050088;IPR018294;IPR029044;IPR034709;		Q2G1C0
	Q2G268	-1.004	sao:SAOUHSC_01178;	ABD30285.1	Q2G268	TRUE	Coenzyme A biosynthesis bifunctional protein CoaBC (DNA/pantothenate metabolism flavoprotein) (Phosphopantothenoylcysteine synthetase/decarboxylase) (PPCS-PPCDC) [Includes: Phosphopantothenoylcysteine decarboxylase (PPC decarboxylase) (PPC-DC) (EC 4.1.1.36) (CoaC); Phosphopantothenate--cysteine ligase (EC 6.3.2.5) (CoaB) (Phosphopantothenoylcysteine synthetase) (PPC synthetase) (PPC-S)]	Staphylococcus aureus (strain NCTC 8325 / PS 47)	FUNCTION: Catalyzes two sequential steps in the biosynthesis of coenzyme A. In the first step cysteine is conjugated to 4'-phosphopantothenate to form 4-phosphopantothenoylcysteine. In the second step the latter compound is decarboxylated to form 4'-phosphopantotheine. {ECO:0000256|HAMAP-Rule:MF_02225}.; FUNCTION: Catalyzes two steps in the biosynthesis of coenzyme A. In the first step cysteine i…	4.1.1.36; 6.3.2.5	PATHWAY: Cofactor biosynthesis; coenzyme A biosynthesis; CoA from (R)-pantothenate: step 2/5. {ECO:0000256|HAMAP-Rule:MF_02225, ECO:0000256|RuleBase:RU364078}.; PATHWAY: Cofactor biosynthesis; coenzyme A biosynthesis; CoA from (R)-pantothenate: step 3/5. {ECO:0000256|HAMAP-Rule:MF_02225, ECO:0000256|RuleBase:RU364078}.	CATALYTIC ACTIVITY: Reaction=(R)-4'-phosphopantothenate + CTP + L-cysteine = CMP + diphosphate + H(+) + N-[(R)-4-phosphopantothenoyl]-L-cysteine; Xref=Rhea:RHEA:19397, ChEBI:CHEBI:10986, ChEBI:CHEBI:15378, ChEBI:CHEBI:33019, ChEBI:CHEBI:35235, ChEBI:CHEBI:37563, ChEBI:CHEBI:59458, ChEBI:CHEBI:60377; EC=6.3.2.5; Evidence={ECO:0000256|HAMAP-Rule:MF_02225, ECO:0000256|RuleBase:RU364078}; CATALYTIC A…	coenzyme A biosynthetic process [GO:0015937]; pantothenate catabolic process [GO:0015941]	phosphopantothenoylcysteine decarboxylase complex [GO:0071513]	FMN binding [GO:0010181]; metal ion binding [GO:0046872]; phosphopantothenate--cysteine ligase activity [GO:0004632]; phosphopantothenoylcysteine decarboxylase activity [GO:0004633]	GO:0004632; GO:0004633; GO:0010181; GO:0015937; GO:0015941; GO:0046872; GO:0071513	IPR035929;IPR005252;IPR007085;IPR036551;IPR003382;
	Q2G2D7	-2.5553	sao:SAOUHSC_02447;	ABD31467.1	Q2G2D7	TRUE	Enoyl reductase (ER) domain-containing protein	Staphylococcus aureus (strain NCTC 8325 / PS 47)							oxidoreductase activity, acting on the CH-CH group of donors, NAD or NADP as acceptor [GO:0016628]	GO:0016628	IPR013149;IPR041694;IPR011032;IPR045010;IPR036291;IPR020843;	Q2G2D7
Carbohydrate metabolism	Q2FVB2	-2.1538	sao:SAOUHSC_02822;	fbp	Q2FVB2		Fructose-1,6-bisphosphatase class 3 (FBPase class 3) (EC 3.1.3.11) (D-fructose-1,6-bisphosphate 1-phosphohydrolase class 3)	Staphylococcus aureus (strain NCTC 8325 / PS 47)		3.1.3.11	PATHWAY: Carbohydrate biosynthesis; gluconeogenesis. {ECO:0000255|HAMAP-Rule:MF_01854}.	CATALYTIC ACTIVITY: Reaction=beta-D-fructose 1,6-bisphosphate + H2O = beta-D-fructose 6-phosphate + phosphate; Xref=Rhea:RHEA:11064, ChEBI:CHEBI:15377, ChEBI:CHEBI:32966, ChEBI:CHEBI:43474, ChEBI:CHEBI:57634; EC=3.1.3.11; Evidence={ECO:0000255|HAMAP-Rule:MF_01854};	gluconeogenesis [GO:0006094]		fructose 1,6-bisphosphate 1-phosphatase activity [GO:0042132]	GO:0006094; GO:0042132	IPR009164;IPR029052;
	Q2FWA0	-2.169	sao:SAOUHSC_02399;	glmS	Q2FWA0		Glutamine--fructose-6-phosphate aminotransferase [isomerizing] (EC 2.6.1.16) (D-fructose-6-phosphate amidotransferase) (GFAT) (Glucosamine-6-phosphate synthase) (Hexosephosphate aminotransferase) (L-glutamine--D-fructose-6-phosphate amidotransferase)	Staphylococcus aureus (strain NCTC 8325 / PS 47)	FUNCTION: Catalyzes the first step in hexosamine metabolism, converting fructose-6P into glucosamine-6P using glutamine as a nitrogen source. {ECO:0000256|HAMAP-Rule:MF_00164}.	2.6.1.16		CATALYTIC ACTIVITY: Reaction=D-fructose 6-phosphate + L-glutamine = D-glucosamine 6-phosphate + L-glutamate; Xref=Rhea:RHEA:13237, ChEBI:CHEBI:29985, ChEBI:CHEBI:58359, ChEBI:CHEBI:58725, ChEBI:CHEBI:61527; EC=2.6.1.16; Evidence={ECO:0000256|ARBA:ARBA00001031, ECO:0000256|HAMAP-Rule:MF_00164};	carbohydrate metabolic process [GO:0005975]; fructose 6-phosphate metabolic process [GO:0006002]; glutamine metabolic process [GO:0006541]; protein N-linked glycosylation [GO:0006487]; UDP-N-acetylglucosamine metabolic process [GO:0006047]	cytosol [GO:0005829]	carbohydrate derivative binding [GO:0097367]; glutamine-fructose-6-phosphate transaminase (isomerizing) activity [GO:0004360]	GO:0004360; GO:0005829; GO:0005975; GO:0006002; GO:0006047; GO:0006487; GO:0006541; GO:0097367	IPR017932;IPR005855;IPR047084;IPR035466;IPR035490;IPR029055;IPR001347;IPR046348;	Q2FWA0
	Q2FWD3	-1.2603	sao:SAOUHSC_02366;	ABD31397.1	Q2FWD3		Fructose-bisphosphate aldolase (EC 4.1.2.13) (Fructose-1,6-bisphosphate aldolase)	Staphylococcus aureus (strain NCTC 8325 / PS 47)	FUNCTION: Catalyzes the aldol condensation of dihydroxyacetone phosphate (DHAP or glycerone-phosphate) with glyceraldehyde 3-phosphate (G3P) to form fructose 1,6-bisphosphate (FBP) in gluconeogenesis and the reverse reaction in glycolysis. {ECO:0000256|ARBA:ARBA00002181}.	4.1.2.13	PATHWAY: Carbohydrate degradation; glycolysis; D-glyceraldehyde 3-phosphate and glycerone phosphate from D-glucose: step 4/4. {ECO:0000256|ARBA:ARBA00004714}.	CATALYTIC ACTIVITY: Reaction=beta-D-fructose 1,6-bisphosphate = D-glyceraldehyde 3-phosphate + dihydroxyacetone phosphate; Xref=Rhea:RHEA:14729, ChEBI:CHEBI:32966, ChEBI:CHEBI:57642, ChEBI:CHEBI:59776; EC=4.1.2.13; Evidence={ECO:0000256|ARBA:ARBA00000441};	fructose 1,6-bisphosphate metabolic process [GO:0030388]; glycolytic process [GO:0006096]		fructose-bisphosphate aldolase activity [GO:0004332]; zinc ion binding [GO:0008270]	GO:0004332; GO:0006096; GO:0008270; GO:0030388	IPR013785;IPR050246;IPR000771;IPR011289;
	Q2FXE8	-4.5218	sao:SAOUHSC_01901;	ABD30964.1	Q2FXE8		Transaldolase	Staphylococcus aureus (strain NCTC 8325 / PS 47)					carbohydrate metabolic process [GO:0005975]		aldehyde-lyase activity [GO:0016832]	GO:0005975; GO:0016832	IPR013785;IPR001585;IPR011861;IPR033919;
	Q2FXM8	-1.2615	sao:SAOUHSC_01807;	pfkA	Q2FXM8		ATP-dependent 6-phosphofructokinase (ATP-PFK) (Phosphofructokinase) (EC 2.7.1.11) (Phosphohexokinase)	Staphylococcus aureus (strain NCTC 8325 / PS 47)	FUNCTION: Catalyzes the phosphorylation of D-fructose 6-phosphate to fructose 1,6-bisphosphate by ATP, the first committing step of glycolysis. {ECO:0000255|HAMAP-Rule:MF_00339, ECO:0000269|PubMed:29940104}.	2.7.1.11	PATHWAY: Carbohydrate degradation; glycolysis; D-glyceraldehyde 3-phosphate and glycerone phosphate from D-glucose: step 3/4. {ECO:0000255|HAMAP-Rule:MF_00339}.	CATALYTIC ACTIVITY: Reaction=ATP + beta-D-fructose 6-phosphate = ADP + beta-D-fructose 1,6-bisphosphate + H(+); Xref=Rhea:RHEA:16109, ChEBI:CHEBI:15378, ChEBI:CHEBI:30616, ChEBI:CHEBI:32966, ChEBI:CHEBI:57634, ChEBI:CHEBI:456216; EC=2.7.1.11; Evidence={ECO:0000255|HAMAP-Rule:MF_00339, ECO:0000269|PubMed:29940104};	canonical glycolysis [GO:0061621]; fructose 1,6-bisphosphate metabolic process [GO:0030388]; fructose 6-phosphate metabolic process [GO:0006002]	6-phosphofructokinase complex [GO:0005945]	6-phosphofructokinase activity [GO:0003872]; AMP binding [GO:0016208]; ATP binding [GO:0005524]; fructose-6-phosphate binding [GO:0070095]; identical protein binding [GO:0042802]; metal ion binding [GO:0046872]; monosaccharide binding [GO:0048029]	GO:0003872; GO:0005524; GO:0005945; GO:0006002; GO:0016208; GO:0030388; GO:0042802; GO:0046872; GO:0048029; GO:0061621; GO:0070095	IPR022953;IPR012003;IPR012828;IPR015912;IPR000023;IPR035966;
	Q2FXM9	-1.9354	sao:SAOUHSC_01806;	pyk	Q2FXM9		Pyruvate kinase (PK) (EC 2.7.1.40)	Staphylococcus aureus (strain NCTC 8325 / PS 47)		2.7.1.40	PATHWAY: Carbohydrate degradation; glycolysis; pyruvate from D-glyceraldehyde 3-phosphate: step 5/5.	CATALYTIC ACTIVITY: Reaction=ATP + pyruvate = ADP + H(+) + phosphoenolpyruvate; Xref=Rhea:RHEA:18157, ChEBI:CHEBI:15361, ChEBI:CHEBI:15378, ChEBI:CHEBI:30616, ChEBI:CHEBI:58702, ChEBI:CHEBI:456216; EC=2.7.1.40;	glycolytic process [GO:0006096]	cytoplasm [GO:0005737]; cytosol [GO:0005829]	ATP binding [GO:0005524]; kinase activity [GO:0016301]; magnesium ion binding [GO:0000287]; potassium ion binding [GO:0030955]; pyruvate kinase activity [GO:0004743]	GO:0000287; GO:0004743; GO:0005524; GO:0005737; GO:0005829; GO:0006096; GO:0016301; GO:0030955	IPR008279;IPR036637;IPR001697;IPR015813;IPR040442;IPR011037;IPR015793;IPR015795;IPR036918;IPR015806;	Q2FXM9
	Q2FY27	-4.1151	sao:SAOUHSC_01646;	ABD30722.1	Q2FY27		Glucokinase (EC 2.7.1.2) (Glucose kinase)	Staphylococcus aureus (strain NCTC 8325 / PS 47)		2.7.1.2			glycolytic process [GO:0006096]	cytoplasm [GO:0005737]	glucokinase activity [GO:0004340]	GO:0004340; GO:0005737; GO:0006096	IPR043129;IPR000600;IPR049874;IPR004654;	Q2FY27
	Q2FY60	-2.5911	sao:SAOUHSC_01605;	ABD30684.1	Q2FY60		6-phosphogluconate dehydrogenase, decarboxylating (EC 1.1.1.44)	Staphylococcus aureus (strain NCTC 8325 / PS 47)	FUNCTION: Catalyzes the oxidative decarboxylation of 6-phosphogluconate to ribulose 5-phosphate and CO(2), with concomitant reduction of NADP to NADPH. {ECO:0000256|PIRNR:PIRNR000109}.	1.1.1.44	PATHWAY: Carbohydrate degradation; pentose phosphate pathway; D-ribulose 5-phosphate from D-glucose 6-phosphate (oxidative stage): step 3/3. {ECO:0000256|PIRNR:PIRNR000109, ECO:0000256|RuleBase:RU000485}.	CATALYTIC ACTIVITY: Reaction=6-phospho-D-gluconate + NADP(+) = CO2 + D-ribulose 5-phosphate + NADPH; Xref=Rhea:RHEA:10116, ChEBI:CHEBI:16526, ChEBI:CHEBI:57783, ChEBI:CHEBI:58121, ChEBI:CHEBI:58349, ChEBI:CHEBI:58759; EC=1.1.1.44; Evidence={ECO:0000256|PIRNR:PIRNR000109, ECO:0000256|RuleBase:RU000485};	D-gluconate catabolic process [GO:0046177]; pentose-phosphate shunt, oxidative branch [GO:0009051]	cytosol [GO:0005829]	NADP binding [GO:0050661]; phosphogluconate dehydrogenase (decarboxylating) activity [GO:0004616]	GO:0004616; GO:0005829; GO:0009051; GO:0046177; GO:0050661	IPR008927;IPR013328;IPR006114;IPR006113;IPR006115;IPR006184;IPR036291;IPR006183;	Q2FY60
	Q2FY66	-1.1082	sao:SAOUHSC_01599;	zwf	Q2FY66		Glucose-6-phosphate 1-dehydrogenase (G6PD) (EC 1.1.1.49)	Staphylococcus aureus (strain NCTC 8325 / PS 47)	FUNCTION: Catalyzes the oxidation of glucose 6-phosphate to 6-phosphogluconolactone. {ECO:0000256|HAMAP-Rule:MF_00966}.	1.1.1.49	PATHWAY: Carbohydrate degradation; pentose phosphate pathway; D-ribulose 5-phosphate from D-glucose 6-phosphate (oxidative stage): step 1/3. {ECO:0000256|ARBA:ARBA00004937, ECO:0000256|HAMAP-Rule:MF_00966}.	CATALYTIC ACTIVITY: Reaction=D-glucose 6-phosphate + NADP(+) = 6-phospho-D-glucono-1,5-lactone + H(+) + NADPH; Xref=Rhea:RHEA:15841, ChEBI:CHEBI:15378, ChEBI:CHEBI:57783, ChEBI:CHEBI:57955, ChEBI:CHEBI:58349, ChEBI:CHEBI:61548; EC=1.1.1.49; Evidence={ECO:0000256|HAMAP-Rule:MF_00966};	glucose metabolic process [GO:0006006]; pentose-phosphate shunt, oxidative branch [GO:0009051]	cytosol [GO:0005829]	glucose-6-phosphate dehydrogenase activity [GO:0004345]; NADP binding [GO:0050661]	GO:0004345; GO:0005829; GO:0006006; GO:0009051; GO:0050661	IPR001282;IPR022675;IPR022674;IPR036291;
	Q2FYM1	-2.5303	sao:SAOUHSC_01418;	odhA	Q2FYM1		2-oxoglutarate dehydrogenase E1 component (EC 1.2.4.2) (Alpha-ketoglutarate dehydrogenase)	Staphylococcus aureus (strain NCTC 8325 / PS 47)	FUNCTION: E1 component of the 2-oxoglutarate dehydrogenase (OGDH) complex which catalyzes the decarboxylation of 2-oxoglutarate, the first step in the conversion of 2-oxoglutarate to succinyl-CoA and CO(2). {ECO:0000255|HAMAP-Rule:MF_01169}.	1.2.4.2		CATALYTIC ACTIVITY: Reaction=2-oxoglutarate + H(+) + N(6)-[(R)-lipoyl]-L-lysyl-[dihydrolipoyllysine-residue succinyltransferase] = CO2 + N(6)-[(R)-S(8)-succinyldihydrolipoyl]-L-lysyl-[dihydrolipoyllysine-residue succinyltransferase]; Xref=Rhea:RHEA:12188, Rhea:RHEA-COMP:10483, Rhea:RHEA-COMP:10484, ChEBI:CHEBI:15378, ChEBI:CHEBI:16526, ChEBI:CHEBI:16810, ChEBI:CHEBI:83099, ChEBI:CHEBI:83120; EC=1…	glycolytic process [GO:0006096]; tricarboxylic acid cycle [GO:0006099]	cytosol [GO:0005829]; oxoglutarate dehydrogenase complex [GO:0045252]	oxoglutarate dehydrogenase (succinyl-transferring) activity [GO:0004591]; thiamine pyrophosphate binding [GO:0030976]	GO:0004591; GO:0005829; GO:0006096; GO:0006099; GO:0030976; GO:0045252	IPR011603;IPR023784;IPR001017;IPR031717;IPR042179;IPR029061;IPR005475;	Q2FYM1
	Q2FYT8	-1.7147	sao:SAOUHSC_01337;	ABD30434.1	Q2FYT8		Transketolase (EC 2.2.1.1)	Staphylococcus aureus (strain NCTC 8325 / PS 47)	FUNCTION: Catalyzes the transfer of a two-carbon ketol group from a ketose donor to an aldose acceptor, via a covalent intermediate with the cofactor thiamine pyrophosphate. {ECO:0000256|ARBA:ARBA00002931}.	2.2.1.1	PATHWAY: Carbohydrate biosynthesis; Calvin cycle. {ECO:0000256|ARBA:ARBA00005215}.; PATHWAY: Carbohydrate degradation; pentose phosphate pathway. {ECO:0000256|ARBA:ARBA00004959}.	CATALYTIC ACTIVITY: Reaction=D-glyceraldehyde 3-phosphate + D-sedoheptulose 7-phosphate = aldehydo-D-ribose 5-phosphate + D-xylulose 5-phosphate; Xref=Rhea:RHEA:10508, ChEBI:CHEBI:57483, ChEBI:CHEBI:57737, ChEBI:CHEBI:58273, ChEBI:CHEBI:59776; EC=2.2.1.1; Evidence={ECO:0000256|ARBA:ARBA00001027};	DNA recombination [GO:0006310]; pentose-phosphate shunt [GO:0006098]; reductive pentose-phosphate cycle [GO:0019253]	cytosol [GO:0005829]	transketolase activity [GO:0004802]	GO:0004802; GO:0005829; GO:0006098; GO:0006310; GO:0019253	IPR029061;IPR009014;IPR005475;IPR005478;IPR020826;IPR033247;IPR005474;
	Q2FYZ5	-3.2213	sao:SAOUHSC_01276;	glpK	Q2FYZ5		Glycerol kinase (EC 2.7.1.30) (ATP:glycerol 3-phosphotransferase) (Glycerokinase) (GK)	Staphylococcus aureus (strain NCTC 8325 / PS 47)	FUNCTION: Key enzyme in the regulation of glycerol uptake and metabolism. Catalyzes the phosphorylation of glycerol to yield sn-glycerol 3-phosphate. {ECO:0000255|HAMAP-Rule:MF_00186}.	2.7.1.30	PATHWAY: Polyol metabolism; glycerol degradation via glycerol kinase pathway; sn-glycerol 3-phosphate from glycerol: step 1/1. {ECO:0000255|HAMAP-Rule:MF_00186}.	CATALYTIC ACTIVITY: Reaction=ATP + glycerol = ADP + H(+) + sn-glycerol 3-phosphate; Xref=Rhea:RHEA:21644, ChEBI:CHEBI:15378, ChEBI:CHEBI:17754, ChEBI:CHEBI:30616, ChEBI:CHEBI:57597, ChEBI:CHEBI:456216; EC=2.7.1.30; Evidence={ECO:0000255|HAMAP-Rule:MF_00186};	glycerol catabolic process [GO:0019563]; glycerol metabolic process [GO:0006071]; glycerol-3-phosphate metabolic process [GO:0006072]	cytosol [GO:0005829]	ATP binding [GO:0005524]; glycerol kinase activity [GO:0004370]	GO:0004370; GO:0005524; GO:0005829; GO:0006071; GO:0006072; GO:0019563	IPR043129;IPR000577;IPR018483;IPR018485;IPR018484;IPR005999;
	Q2FZ58	-2.3604	sao:SAOUHSC_01193;	ABD30300.1	Q2FZ58		Uncharacterized protein SAOUHSC_01193	Staphylococcus aureus (strain NCTC 8325 / PS 47)					glycerol metabolic process [GO:0006071]		glycerone kinase activity [GO:0004371]	GO:0004371; GO:0006071	IPR050270;IPR004007;IPR036117;IPR033470;IPR048394;IPR019986;	Q2FZ58
	Q2FZU0	-3.1439	sao:SAOUHSC_00900;	pgi	Q2FZU0		Glucose-6-phosphate isomerase (GPI) (EC 5.3.1.9) (Phosphoglucose isomerase) (PGI) (Phosphohexose isomerase) (PHI)	Staphylococcus aureus (strain NCTC 8325 / PS 47)	FUNCTION: Catalyzes the reversible isomerization of glucose-6-phosphate to fructose-6-phosphate. {ECO:0000255|HAMAP-Rule:MF_00473}.	5.3.1.9	PATHWAY: Carbohydrate biosynthesis; gluconeogenesis. {ECO:0000255|HAMAP-Rule:MF_00473}.; PATHWAY: Carbohydrate degradation; glycolysis; D-glyceraldehyde 3-phosphate and glycerone phosphate from D-glucose: step 2/4. {ECO:0000255|HAMAP-Rule:MF_00473}.	CATALYTIC ACTIVITY: Reaction=alpha-D-glucose 6-phosphate = beta-D-fructose 6-phosphate; Xref=Rhea:RHEA:11816, ChEBI:CHEBI:57634, ChEBI:CHEBI:58225; EC=5.3.1.9; Evidence={ECO:0000255|HAMAP-Rule:MF_00473};	gluconeogenesis [GO:0006094]; glucose 6-phosphate metabolic process [GO:0051156]; glycolytic process [GO:0006096]	cytosol [GO:0005829]	carbohydrate derivative binding [GO:0097367]; glucose-6-phosphate isomerase activity [GO:0004347]; monosaccharide binding [GO:0048029]	GO:0004347; GO:0005829; GO:0006094; GO:0006096; GO:0048029; GO:0051156; GO:0097367	IPR001672;IPR018189;IPR046348;IPR035476;IPR035482;
	Q2G028	-2.4997	sao:SAOUHSC_00799;	eno	Q2G028		Enolase (EC 4.2.1.11) (2-phospho-D-glycerate hydro-lyase) (2-phosphoglycerate dehydratase)	Staphylococcus aureus (strain NCTC 8325 / PS 47)	FUNCTION: Catalyzes the reversible conversion of 2-phosphoglycerate (2-PG) into phosphoenolpyruvate (PEP). It is essential for the degradation of carbohydrates via glycolysis. {ECO:0000255|HAMAP-Rule:MF_00318}.; FUNCTION: Probably part of the RNA degradosome. {ECO:0000269|PubMed:21764917}.	4.2.1.11	PATHWAY: Carbohydrate degradation; glycolysis; pyruvate from D-glyceraldehyde 3-phosphate: step 4/5. {ECO:0000255|HAMAP-Rule:MF_00318}.	CATALYTIC ACTIVITY: Reaction=(2R)-2-phosphoglycerate = H2O + phosphoenolpyruvate; Xref=Rhea:RHEA:10164, ChEBI:CHEBI:15377, ChEBI:CHEBI:58289, ChEBI:CHEBI:58702; EC=4.2.1.11; Evidence={ECO:0000255|HAMAP-Rule:MF_00318};	glycolytic process [GO:0006096]	cell surface [GO:0009986]; extracellular region [GO:0005576]; phosphopyruvate hydratase complex [GO:0000015]	collagen binding [GO:0005518]; laminin binding [GO:0043236]; magnesium ion binding [GO:0000287]; phosphopyruvate hydratase activity [GO:0004634]	GO:0000015; GO:0000287; GO:0004634; GO:0005518; GO:0005576; GO:0006096; GO:0009986; GO:0043236	IPR000941;IPR036849;IPR029017;IPR020810;IPR020809;IPR020811;	Q2G028
	Q2G029	-1.7985	sao:SAOUHSC_00798;	gpmI	Q2G029		2,3-bisphosphoglycerate-independent phosphoglycerate mutase (BPG-independent PGAM) (Phosphoglyceromutase) (iPGM) (EC 5.4.2.12)	Staphylococcus aureus (strain NCTC 8325 / PS 47)	FUNCTION: Catalyzes the interconversion of 2-phosphoglycerate and 3-phosphoglycerate. {ECO:0000256|HAMAP-Rule:MF_01038}.	5.4.2.12	PATHWAY: Carbohydrate degradation; glycolysis; pyruvate from D-glyceraldehyde 3-phosphate: step 3/5. {ECO:0000256|ARBA:ARBA00004798, ECO:0000256|HAMAP-Rule:MF_01038}.	CATALYTIC ACTIVITY: Reaction=(2R)-2-phosphoglycerate = (2R)-3-phosphoglycerate; Xref=Rhea:RHEA:15901, ChEBI:CHEBI:58272, ChEBI:CHEBI:58289; EC=5.4.2.12; Evidence={ECO:0000256|ARBA:ARBA00000370, ECO:0000256|HAMAP-Rule:MF_01038};	carbohydrate metabolic process [GO:0005975]; glucose catabolic process [GO:0006007]; glycolytic process [GO:0006096]	cytosol [GO:0005829]	2,3-bisphosphoglycerate-independent phosphoglycerate mutase activity [GO:0046537]; manganese ion binding [GO:0030145]	GO:0005829; GO:0005975; GO:0006007; GO:0006096; GO:0030145; GO:0046537	IPR017850;IPR011258;IPR006124;IPR036646;IPR005995;	Q2G029
	Q2G030	-1.2941	sao:SAOUHSC_00797;	tpiA	Q2G030		Triosephosphate isomerase (TIM) (TPI) (EC 5.3.1.1) (Triose-phosphate isomerase)	Staphylococcus aureus (strain NCTC 8325 / PS 47)	FUNCTION: Involved in the gluconeogenesis. Catalyzes stereospecifically the conversion of dihydroxyacetone phosphate (DHAP) to D-glyceraldehyde-3-phosphate (G3P). {ECO:0000255|HAMAP-Rule:MF_00147}.	5.3.1.1	PATHWAY: Carbohydrate biosynthesis; gluconeogenesis. {ECO:0000255|HAMAP-Rule:MF_00147}.; PATHWAY: Carbohydrate degradation; glycolysis; D-glyceraldehyde 3-phosphate from glycerone phosphate: step 1/1. {ECO:0000255|HAMAP-Rule:MF_00147}.	CATALYTIC ACTIVITY: Reaction=D-glyceraldehyde 3-phosphate = dihydroxyacetone phosphate; Xref=Rhea:RHEA:18585, ChEBI:CHEBI:57642, ChEBI:CHEBI:59776; EC=5.3.1.1; Evidence={ECO:0000255|HAMAP-Rule:MF_00147};	gluconeogenesis [GO:0006094]; glyceraldehyde-3-phosphate biosynthetic process [GO:0046166]; glycerol catabolic process [GO:0019563]; glycolytic process [GO:0006096]	cytosol [GO:0005829]	triose-phosphate isomerase activity [GO:0004807]	GO:0004807; GO:0005829; GO:0006094; GO:0006096; GO:0019563; GO:0046166	IPR013785;IPR035990;IPR022896;IPR000652;IPR020861;	Q2G030
	Q2G032	-2.8528	sao:SAOUHSC_00795;	ABD29923.1	Q2G032		Glyceraldehyde-3-phosphate dehydrogenase (EC 1.2.1.-)	Staphylococcus aureus (strain NCTC 8325 / PS 47)	FUNCTION: Catalyzes the oxidative phosphorylation of glyceraldehyde 3-phosphate (G3P) to 1,3-bisphosphoglycerate (BPG) using the cofactor NAD. The first reaction step involves the formation of a hemiacetal intermediate between G3P and a cysteine residue, and this hemiacetal intermediate is then oxidized to a thioester, with concomitant reduction of NAD to NADH. The reduced NADH is then exchanged …	1.2.1.-	PATHWAY: Carbohydrate degradation; glycolysis; pyruvate from D-glyceraldehyde 3-phosphate: step 1/5. {ECO:0000256|ARBA:ARBA00004869}.		glucose metabolic process [GO:0006006]	cytoplasm [GO:0005737]	glyceraldehyde-3-phosphate dehydrogenase (NAD+) (phosphorylating) activity [GO:0004365]; NAD binding [GO:0051287]; NADP binding [GO:0050661]	GO:0004365; GO:0005737; GO:0006006; GO:0050661; GO:0051287	IPR020831;IPR020830;IPR020829;IPR020828;IPR006424;IPR036291;
	Q2G1D8	-2.211	sao:SAOUHSC_00187;	pflB	Q2G1D8		Formate acetyltransferase (EC 2.3.1.54) (Pyruvate formate-lyase)	Staphylococcus aureus (strain NCTC 8325 / PS 47)	FUNCTION: Catalyzes the conversion of pyruvate to formate and acetyl-CoA. {ECO:0000250|UniProtKB:P09373}.	2.3.1.54	PATHWAY: Fermentation; pyruvate fermentation; formate from pyruvate: step 1/1.	CATALYTIC ACTIVITY: Reaction=acetyl-CoA + formate = CoA + pyruvate; Xref=Rhea:RHEA:11844, ChEBI:CHEBI:15361, ChEBI:CHEBI:15740, ChEBI:CHEBI:57287, ChEBI:CHEBI:57288; EC=2.3.1.54; Evidence={ECO:0000250|UniProtKB:P09373};	glucose metabolic process [GO:0006006]	cytosol [GO:0005829]	formate C-acetyltransferase activity [GO:0008861]	GO:0005829; GO:0006006; GO:0008861	IPR050244;IPR005949;IPR019777;IPR001150;IPR004184;	Q2G1D8
	Q2G1Y5	-3.12	sao:SAOUHSC_02922;	ldh2	Q2G1Y5		L-lactate dehydrogenase 2 (L-LDH 2) (EC 1.1.1.27)	Staphylococcus aureus (strain NCTC 8325 / PS 47)	FUNCTION: Catalyzes the conversion of lactate to pyruvate (Potential). Contributes to S.aureus growth during nitrosative stress in both aerobically and anaerobically cultured cells, despite playing a secondary role in this resistance mechanism (By similarity). {ECO:0000250|UniProtKB:Q5HCV0, ECO:0000255|HAMAP-Rule:MF_00488}.	1.1.1.27	PATHWAY: Fermentation; pyruvate fermentation to lactate; (S)-lactate from pyruvate: step 1/1. {ECO:0000255|HAMAP-Rule:MF_00488}.	CATALYTIC ACTIVITY: Reaction=(S)-lactate + NAD(+) = H(+) + NADH + pyruvate; Xref=Rhea:RHEA:23444, ChEBI:CHEBI:15361, ChEBI:CHEBI:15378, ChEBI:CHEBI:16651, ChEBI:CHEBI:57540, ChEBI:CHEBI:57945; EC=1.1.1.27; Evidence={ECO:0000255|HAMAP-Rule:MF_00488};	glycolytic process [GO:0006096]; lactate metabolic process [GO:0006089]; pyruvate metabolic process [GO:0006090]	cytoplasm [GO:0005737]	L-lactate dehydrogenase activity [GO:0004459]	GO:0004459; GO:0005737; GO:0006089; GO:0006090; GO:0006096	IPR001557;IPR011304;IPR018177;IPR022383;IPR001236;IPR015955;IPR036291;
	Q2G218	-2.8428	sao:SAOUHSC_00206;	ldh1	Q2G218		L-lactate dehydrogenase 1 (L-LDH 1) (EC 1.1.1.27)	Staphylococcus aureus (strain NCTC 8325 / PS 47)	FUNCTION: Catalyzes the conversion of lactate to pyruvate (Potential). Appears to be the primary factor that allows S.aureus growth during nitrosative stress in both aerobically and anaerobically cultured cells (By similarity). {ECO:0000250|UniProtKB:Q5HJD7, ECO:0000255|HAMAP-Rule:MF_00488}.	1.1.1.27	PATHWAY: Fermentation; pyruvate fermentation to lactate; (S)-lactate from pyruvate: step 1/1. {ECO:0000255|HAMAP-Rule:MF_00488}.	CATALYTIC ACTIVITY: Reaction=(S)-lactate + NAD(+) = H(+) + NADH + pyruvate; Xref=Rhea:RHEA:23444, ChEBI:CHEBI:15361, ChEBI:CHEBI:15378, ChEBI:CHEBI:16651, ChEBI:CHEBI:57540, ChEBI:CHEBI:57945; EC=1.1.1.27; Evidence={ECO:0000255|HAMAP-Rule:MF_00488};	glycolytic process [GO:0006096]; lactate metabolic process [GO:0006089]; pyruvate metabolic process [GO:0006090]	cytoplasm [GO:0005737]	L-lactate dehydrogenase activity [GO:0004459]	GO:0004459; GO:0005737; GO:0006089; GO:0006090; GO:0006096	IPR001557;IPR011304;IPR018177;IPR022383;IPR001236;IPR015955;IPR036291;
	Q2G224	-3.8096	sao:SAOUHSC_00100;	deoC	Q2G224		Deoxyribose-phosphate aldolase (DERA) (EC 4.1.2.4) (2-deoxy-D-ribose 5-phosphate aldolase) (Phosphodeoxyriboaldolase) (Deoxyriboaldolase)	Staphylococcus aureus (strain NCTC 8325 / PS 47)	FUNCTION: Catalyzes a reversible aldol reaction between acetaldehyde and D-glyceraldehyde 3-phosphate to generate 2-deoxy-D-ribose 5-phosphate. {ECO:0000256|HAMAP-Rule:MF_00114}.	4.1.2.4	PATHWAY: Carbohydrate degradation; 2-deoxy-D-ribose 1-phosphate degradation; D-glyceraldehyde 3-phosphate and acetaldehyde from 2-deoxy-alpha-D-ribose 1-phosphate: step 2/2. {ECO:0000256|HAMAP-Rule:MF_00114}.	CATALYTIC ACTIVITY: Reaction=2-deoxy-D-ribose 5-phosphate = acetaldehyde + D-glyceraldehyde 3-phosphate; Xref=Rhea:RHEA:12821, ChEBI:CHEBI:15343, ChEBI:CHEBI:59776, ChEBI:CHEBI:62877; EC=4.1.2.4; Evidence={ECO:0000256|ARBA:ARBA00000764, ECO:0000256|HAMAP-Rule:MF_00114};	2-deoxyribose 1-phosphate catabolic process [GO:0006018]; carbohydrate catabolic process [GO:0016052]; deoxyribonucleotide catabolic process [GO:0009264]	cytoplasm [GO:0005737]	deoxyribose-phosphate aldolase activity [GO:0004139]	GO:0004139; GO:0005737; GO:0006018; GO:0009264; GO:0016052	IPR013785;IPR011343;IPR002915;IPR028581;
	Q2G238	-4.0381	sao:SAOUHSC_00707;	ABD29840.1	Q2G238		Tagatose-6-phosphate kinase (EC 2.7.1.144)	Staphylococcus aureus (strain NCTC 8325 / PS 47)	FUNCTION: Catalyzes the ATP-dependent phosphorylation of fructose-l-phosphate to fructose-l,6-bisphosphate. {ECO:0000256|RuleBase:RU369061}.	2.7.1.144	PATHWAY: Carbohydrate metabolism; D-tagatose 6-phosphate degradation; D-glyceraldehyde 3-phosphate and glycerone phosphate from D-tagatose 6-phosphate: step 1/2. {ECO:0000256|PIRNR:PIRNR000535}.	CATALYTIC ACTIVITY: Reaction=ATP + D-tagatofuranose 6-phosphate = ADP + D-tagatofuranose 1,6-bisphosphate + H(+); Xref=Rhea:RHEA:12420, ChEBI:CHEBI:15378, ChEBI:CHEBI:30616, ChEBI:CHEBI:58694, ChEBI:CHEBI:58695, ChEBI:CHEBI:456216; EC=2.7.1.144; Evidence={ECO:0000256|PIRNR:PIRNR000535}; CATALYTIC ACTIVITY: Reaction=ATP + beta-D-fructose 1-phosphate = ADP + beta-D-fructose 1,6-bisphosphate + H(+);…	D-tagatose 6-phosphate catabolic process [GO:2001059]; lactose metabolic process [GO:0005988]	cytosol [GO:0005829]	1-phosphofructokinase activity [GO:0008662]; ATP binding [GO:0005524]; phosphofructokinase activity [GO:0008443]; tagatose-6-phosphate kinase activity [GO:0009024]	GO:0005524; GO:0005829; GO:0005988; GO:0008443; GO:0008662; GO:0009024; GO:2001059	IPR022463;IPR002173;IPR011611;IPR029056;IPR017583;	Q2G238
	Q2G2A3	-2.163	sao:SAOUHSC_01043;	ABD30163.1	Q2G2A3		Dihydrolipoyl dehydrogenase (EC 1.8.1.4)	Staphylococcus aureus (strain NCTC 8325 / PS 47)	FUNCTION: Lipoamide dehydrogenase is a component of the alpha-ketoacid dehydrogenase complexes. {ECO:0000256|ARBA:ARBA00002052}.	1.8.1.4		CATALYTIC ACTIVITY: Reaction=N(6)-[(R)-dihydrolipoyl]-L-lysyl-[protein] + NAD(+) = H(+) + N(6)-[(R)-lipoyl]-L-lysyl-[protein] + NADH; Xref=Rhea:RHEA:15045, Rhea:RHEA-COMP:10474, Rhea:RHEA-COMP:10475, ChEBI:CHEBI:15378, ChEBI:CHEBI:57540, ChEBI:CHEBI:57945, ChEBI:CHEBI:83099, ChEBI:CHEBI:83100; EC=1.8.1.4; Evidence={ECO:0000256|ARBA:ARBA00043836, ECO:0000256|RuleBase:RU003692};		membrane [GO:0016020]	dihydrolipoyl dehydrogenase activity [GO:0004148]; flavin adenine dinucleotide binding [GO:0050660]	GO:0004148; GO:0016020; GO:0050660	IPR050151;IPR036188;IPR023753;IPR016156;IPR006258;IPR001100;IPR004099;IPR012999;	Q2G2A3
	Q2G2C1	-6.1078	sao:SAOUHSC_01064;	ABD30181.1	Q2G2C1		Pyruvate carboxylase (EC 6.4.1.1)	Staphylococcus aureus (strain NCTC 8325 / PS 47)	FUNCTION: Catalyzes a 2-step reaction, involving the ATP-dependent carboxylation of the covalently attached biotin in the first step and the transfer of the carboxyl group to pyruvate in the second. {ECO:0000256|PIRNR:PIRNR001594}.	6.4.1.1		CATALYTIC ACTIVITY: Reaction=ATP + hydrogencarbonate + pyruvate = ADP + H(+) + oxaloacetate + phosphate; Xref=Rhea:RHEA:20844, ChEBI:CHEBI:15361, ChEBI:CHEBI:15378, ChEBI:CHEBI:16452, ChEBI:CHEBI:17544, ChEBI:CHEBI:30616, ChEBI:CHEBI:43474, ChEBI:CHEBI:456216; EC=6.4.1.1; Evidence={ECO:0000256|PIRNR:PIRNR001594};	gluconeogenesis [GO:0006094]; pyruvate metabolic process [GO:0006090]	cytoplasm [GO:0005737]	ATP binding [GO:0005524]; metal ion binding [GO:0046872]; pyruvate carboxylase activity [GO:0004736]	GO:0004736; GO:0005524; GO:0005737; GO:0006090; GO:0006094; GO:0046872	IPR013785;IPR011761;IPR005481;IPR011764;IPR005482;IPR000089;IPR003379;IPR005479;IPR016185;IPR000891;IPR005930;IPR011054;IPR011053;
DNA transcription	P47768	-1.6246	sao:SAOUHSC_00524;	rpoB	P47768		DNA-directed RNA polymerase subunit beta (RNAP subunit beta) (EC 2.7.7.6) (RNA polymerase subunit beta) (Transcriptase subunit beta)	Staphylococcus aureus (strain NCTC 8325 / PS 47)	FUNCTION: DNA-dependent RNA polymerase catalyzes the transcription of DNA into RNA using the four ribonucleoside triphosphates as substrates.	2.7.7.6		CATALYTIC ACTIVITY: Reaction=a ribonucleoside 5'-triphosphate + RNA(n) = diphosphate + RNA(n+1); Xref=Rhea:RHEA:21248, Rhea:RHEA-COMP:14527, Rhea:RHEA-COMP:17342, ChEBI:CHEBI:33019, ChEBI:CHEBI:61557, ChEBI:CHEBI:140395; EC=2.7.7.6; Evidence={ECO:0000255|HAMAP-Rule:MF_01321};	DNA-templated transcription [GO:0006351]	DNA-directed RNA polymerase complex [GO:0000428]	DNA binding [GO:0003677]; DNA-directed 5'-3' RNA polymerase activity [GO:0003899]; ribonucleoside binding [GO:0032549]	GO:0000428; GO:0003677; GO:0003899; GO:0006351; GO:0032549	IPR019462;IPR015712;IPR007120;IPR037033;IPR010243;IPR007121;IPR007644;IPR007642;IPR037034;IPR007645;IPR007641;IPR014724;	P47768
	Q2FW32	-1.7557	sao:SAOUHSC_02485;	rpoA	Q2FW32		DNA-directed RNA polymerase subunit alpha (RNAP subunit alpha) (EC 2.7.7.6) (RNA polymerase subunit alpha) (Transcriptase subunit alpha)	Staphylococcus aureus (strain NCTC 8325 / PS 47)	FUNCTION: DNA-dependent RNA polymerase catalyzes the transcription of DNA into RNA using the four ribonucleoside triphosphates as substrates. {ECO:0000255|HAMAP-Rule:MF_00059}.	2.7.7.6		CATALYTIC ACTIVITY: Reaction=a ribonucleoside 5'-triphosphate + RNA(n) = diphosphate + RNA(n+1); Xref=Rhea:RHEA:21248, Rhea:RHEA-COMP:14527, Rhea:RHEA-COMP:17342, ChEBI:CHEBI:33019, ChEBI:CHEBI:61557, ChEBI:CHEBI:140395; EC=2.7.7.6; Evidence={ECO:0000255|HAMAP-Rule:MF_00059};	DNA-templated transcription [GO:0006351]	cytoplasm [GO:0005737]; DNA-directed RNA polymerase complex [GO:0000428]	DNA binding [GO:0003677]; DNA-directed 5'-3' RNA polymerase activity [GO:0003899]; protein dimerization activity [GO:0046983]	GO:0000428; GO:0003677; GO:0003899; GO:0005737; GO:0006351; GO:0046983	IPR011262;IPR011263;IPR011773;IPR036603;IPR011260;IPR036643;	Q2FW32
	Q2FWD0	-5.0447	sao:SAOUHSC_02369;	rpoE	Q2FWD0	TRUE	Probable DNA-directed RNA polymerase subunit delta (RNAP delta factor)	Staphylococcus aureus (strain NCTC 8325 / PS 47)	FUNCTION: Participates in both the initiation and recycling phases of transcription. In the presence of the delta subunit, RNAP displays an increased specificity of transcription, a decreased affinity for nucleic acids, and an increased efficiency of RNA synthesis because of enhanced recycling. {ECO:0000255|HAMAP-Rule:MF_00357}.				DNA-templated transcription [GO:0006351]; regulation of DNA-templated transcription [GO:0006355]	DNA-directed RNA polymerase complex [GO:0000428]	DNA-directed 5'-3' RNA polymerase activity [GO:0003899]	GO:0000428; GO:0003899; GO:0006351; GO:0006355	IPR007759;IPR038087;IPR029757;
	Q2G0N5	-1.5062	sao:SAOUHSC_00525;	rpoC	Q2G0N5		DNA-directed RNA polymerase subunit beta' (RNAP subunit beta') (EC 2.7.7.6) (RNA polymerase subunit beta') (Transcriptase subunit beta')	Staphylococcus aureus (strain NCTC 8325 / PS 47)	FUNCTION: DNA-dependent RNA polymerase catalyzes the transcription of DNA into RNA using the four ribonucleoside triphosphates as substrates. {ECO:0000255|HAMAP-Rule:MF_01322}.	2.7.7.6		CATALYTIC ACTIVITY: Reaction=a ribonucleoside 5'-triphosphate + RNA(n) = diphosphate + RNA(n+1); Xref=Rhea:RHEA:21248, Rhea:RHEA-COMP:14527, Rhea:RHEA-COMP:17342, ChEBI:CHEBI:33019, ChEBI:CHEBI:61557, ChEBI:CHEBI:140395; EC=2.7.7.6; Evidence={ECO:0000255|HAMAP-Rule:MF_01322};	DNA-templated transcription [GO:0006351]	DNA-directed RNA polymerase complex [GO:0000428]	DNA binding [GO:0003677]; DNA-directed 5'-3' RNA polymerase activity [GO:0003899]; magnesium ion binding [GO:0000287]; zinc ion binding [GO:0008270]	GO:0000287; GO:0000428; GO:0003677; GO:0003899; GO:0006351; GO:0008270	IPR045867;IPR012754;IPR000722;IPR006592;IPR007080;IPR007066;IPR042102;IPR007083;IPR007081;IPR044893;IPR038120;
	Q2G2D2	-1.8152	sao:SAOUHSC_01243;	nusA	Q2G2D2		Transcription termination/antitermination protein NusA	Staphylococcus aureus (strain NCTC 8325 / PS 47)	FUNCTION: Participates in both transcription termination and antitermination. {ECO:0000256|HAMAP-Rule:MF_00945}.				DNA-templated transcription termination [GO:0006353]; transcription antitermination [GO:0031564]	cytosol [GO:0005829]	DNA-binding transcription factor activity [GO:0003700]; RNA binding [GO:0003723]	GO:0003700; GO:0003723; GO:0005829; GO:0006353; GO:0031564	IPR004087;IPR015946;IPR025249;IPR009019;IPR012340;IPR030842;IPR036555;IPR003029;IPR013735;IPR010213;	Q2G2D2
tRNA metabolism	Q2FXH2	-4.4125	sao:SAOUHSC_01875;	leuS	Q2FXH2		Leucine--tRNA ligase (EC 6.1.1.4) (Leucyl-tRNA synthetase) (LeuRS)	Staphylococcus aureus (strain NCTC 8325 / PS 47)		6.1.1.4		CATALYTIC ACTIVITY: Reaction=ATP + L-leucine + tRNA(Leu) = AMP + diphosphate + L-leucyl-tRNA(Leu); Xref=Rhea:RHEA:11688, Rhea:RHEA-COMP:9613, Rhea:RHEA-COMP:9622, ChEBI:CHEBI:30616, ChEBI:CHEBI:33019, ChEBI:CHEBI:57427, ChEBI:CHEBI:78442, ChEBI:CHEBI:78494, ChEBI:CHEBI:456215; EC=6.1.1.4; Evidence={ECO:0000255|HAMAP-Rule:MF_00049};	leucyl-tRNA aminoacylation [GO:0006429]	cytosol [GO:0005829]	aminoacyl-tRNA editing activity [GO:0002161]; ATP binding [GO:0005524]; leucine-tRNA ligase activity [GO:0004823]	GO:0002161; GO:0004823; GO:0005524; GO:0005829; GO:0006429	IPR001412;IPR002300;IPR002302;IPR025709;IPR013155;IPR015413;IPR014729;IPR009080;IPR009008;
	Q2FXJ5	-1.6444	sao:SAOUHSC_01839;	tyrS	Q2FXJ5		Tyrosine--tRNA ligase (EC 6.1.1.1) (Tyrosyl-tRNA synthetase) (TyrRS)	Staphylococcus aureus (strain NCTC 8325 / PS 47)	FUNCTION: Catalyzes the attachment of tyrosine to tRNA(Tyr) in a two-step reaction: tyrosine is first activated by ATP to form Tyr-AMP and then transferred to the acceptor end of tRNA(Tyr). {ECO:0000255|HAMAP-Rule:MF_02006}.	6.1.1.1		CATALYTIC ACTIVITY: Reaction=ATP + L-tyrosine + tRNA(Tyr) = AMP + diphosphate + H(+) + L-tyrosyl-tRNA(Tyr); Xref=Rhea:RHEA:10220, Rhea:RHEA-COMP:9706, Rhea:RHEA-COMP:9707, ChEBI:CHEBI:15378, ChEBI:CHEBI:30616, ChEBI:CHEBI:33019, ChEBI:CHEBI:58315, ChEBI:CHEBI:78442, ChEBI:CHEBI:78536, ChEBI:CHEBI:456215; EC=6.1.1.1; Evidence={ECO:0000255|HAMAP-Rule:MF_02006};	tRNA aminoacylation [GO:0043039]; tyrosyl-tRNA aminoacylation [GO:0006437]	cytosol [GO:0005829]	ATP binding [GO:0005524]; RNA binding [GO:0003723]; tyrosine-tRNA ligase activity [GO:0004831]	GO:0003723; GO:0004831; GO:0005524; GO:0005829; GO:0006437; GO:0043039	IPR001412;IPR002305;IPR014729;IPR002942;IPR036986;IPR002307;IPR024088;IPR024107;
	Q2FXP7	-1.5503	sao:SAOUHSC_01788;	thrS	Q2FXP7		Threonine--tRNA ligase (EC 6.1.1.3) (Threonyl-tRNA synthetase) (ThrRS)	Staphylococcus aureus (strain NCTC 8325 / PS 47)	FUNCTION: Catalyzes the attachment of threonine to tRNA(Thr) in a two-step reaction: L-threonine is first activated by ATP to form Thr-AMP and then transferred to the acceptor end of tRNA(Thr). Also edits incorrectly charged L-seryl-tRNA(Thr). {ECO:0000255|HAMAP-Rule:MF_00184}.	6.1.1.3		CATALYTIC ACTIVITY: Reaction=ATP + L-threonine + tRNA(Thr) = AMP + diphosphate + H(+) + L-threonyl-tRNA(Thr); Xref=Rhea:RHEA:24624, Rhea:RHEA-COMP:9670, Rhea:RHEA-COMP:9704, ChEBI:CHEBI:15378, ChEBI:CHEBI:30616, ChEBI:CHEBI:33019, ChEBI:CHEBI:57926, ChEBI:CHEBI:78442, ChEBI:CHEBI:78534, ChEBI:CHEBI:456215; EC=6.1.1.3; Evidence={ECO:0000255|HAMAP-Rule:MF_00184};	threonyl-tRNA aminoacylation [GO:0006435]	cytoplasm [GO:0005737]	ATP binding [GO:0005524]; metal ion binding [GO:0046872]; threonine-tRNA ligase activity [GO:0004829]; transferase activity [GO:0016740]; tRNA binding [GO:0000049]	GO:0000049; GO:0004829; GO:0005524; GO:0005737; GO:0006435; GO:0016740; GO:0046872	IPR002314;IPR006195;IPR045864;IPR004154;IPR036621;IPR012675;IPR004095;IPR012676;IPR002320;IPR018163;IPR047246;IPR033728;IPR012947;
	Q2FXR8	-3.9551	sao:SAOUHSC_01767;	valS	Q2FXR8		Valine--tRNA ligase (EC 6.1.1.9) (Valyl-tRNA synthetase) (ValRS)	Staphylococcus aureus (strain NCTC 8325 / PS 47)	FUNCTION: Catalyzes the attachment of valine to tRNA(Val). As ValRS can inadvertently accommodate and process structurally similar amino acids such as threonine, to avoid such errors, it has a 'posttransfer' editing activity that hydrolyzes mischarged Thr-tRNA(Val) in a tRNA-dependent manner. {ECO:0000255|HAMAP-Rule:MF_02004}.	6.1.1.9		CATALYTIC ACTIVITY: Reaction=ATP + L-valine + tRNA(Val) = AMP + diphosphate + L-valyl-tRNA(Val); Xref=Rhea:RHEA:10704, Rhea:RHEA-COMP:9672, Rhea:RHEA-COMP:9708, ChEBI:CHEBI:30616, ChEBI:CHEBI:33019, ChEBI:CHEBI:57762, ChEBI:CHEBI:78442, ChEBI:CHEBI:78537, ChEBI:CHEBI:456215; EC=6.1.1.9; Evidence={ECO:0000255|HAMAP-Rule:MF_02004};	valyl-tRNA aminoacylation [GO:0006438]	cytosol [GO:0005829]	aminoacyl-tRNA editing activity [GO:0002161]; ATP binding [GO:0005524]; valine-tRNA ligase activity [GO:0004832]	GO:0002161; GO:0004832; GO:0005524; GO:0005829; GO:0006438	IPR001412;IPR002300;IPR033705;IPR013155;IPR014729;IPR010978;IPR009080;IPR037118;IPR019499;IPR009008;IPR002303;
	Q2FXU5	-3.4753	sao:SAOUHSC_01737;	aspS	Q2FXU5		Aspartate--tRNA ligase (EC 6.1.1.12) (Aspartyl-tRNA synthetase) (AspRS)	Staphylococcus aureus (strain NCTC 8325 / PS 47)	FUNCTION: Catalyzes the attachment of L-aspartate to tRNA(Asp) in a two-step reaction: L-aspartate is first activated by ATP to form Asp-AMP and then transferred to the acceptor end of tRNA(Asp). {ECO:0000255|HAMAP-Rule:MF_00044}.	6.1.1.12		CATALYTIC ACTIVITY: Reaction=ATP + L-aspartate + tRNA(Asp) = AMP + diphosphate + L-aspartyl-tRNA(Asp); Xref=Rhea:RHEA:19649, Rhea:RHEA-COMP:9660, Rhea:RHEA-COMP:9678, ChEBI:CHEBI:29991, ChEBI:CHEBI:30616, ChEBI:CHEBI:33019, ChEBI:CHEBI:78442, ChEBI:CHEBI:78516, ChEBI:CHEBI:456215; EC=6.1.1.12; Evidence={ECO:0000255|HAMAP-Rule:MF_00044};	aspartyl-tRNA aminoacylation [GO:0006422]	cytoplasm [GO:0005737]	aspartate-tRNA ligase activity [GO:0004815]; ATP binding [GO:0005524]; nucleic acid binding [GO:0003676]; transferase activity [GO:0016740]	GO:0003676; GO:0004815; GO:0005524; GO:0005737; GO:0006422; GO:0016740	IPR004364;IPR006195;IPR045864;IPR004524;IPR047089;IPR002312;IPR047090;IPR004115;IPR029351;IPR012340;IPR004365;
	Q2FY08	-1.304	sao:SAOUHSC_01666;	glyQS	Q2FY08		Glycine--tRNA ligase (EC 6.1.1.14) (Glycyl-tRNA synthetase) (GlyRS)	Staphylococcus aureus (strain NCTC 8325 / PS 47)	FUNCTION: Catalyzes the attachment of glycine to tRNA(Gly). {ECO:0000255|HAMAP-Rule:MF_00253}.	6.1.1.14		CATALYTIC ACTIVITY: Reaction=ATP + glycine + tRNA(Gly) = AMP + diphosphate + glycyl-tRNA(Gly); Xref=Rhea:RHEA:16013, Rhea:RHEA-COMP:9664, Rhea:RHEA-COMP:9683, ChEBI:CHEBI:30616, ChEBI:CHEBI:33019, ChEBI:CHEBI:57305, ChEBI:CHEBI:78442, ChEBI:CHEBI:78522, ChEBI:CHEBI:456215; EC=6.1.1.14; Evidence={ECO:0000255|HAMAP-Rule:MF_00253};	glycyl-tRNA aminoacylation [GO:0006426]	cytoplasm [GO:0005737]	ATP binding [GO:0005524]; glycine-tRNA ligase activity [GO:0004820]; protein dimerization activity [GO:0046983]; transferase activity [GO:0016740]	GO:0004820; GO:0005524; GO:0005737; GO:0006426; GO:0016740; GO:0046983	IPR002314;IPR006195;IPR045864;IPR004154;IPR036621;IPR027031;IPR022961;IPR033731;IPR002315;
	Q2FYH6	-1.5152	sao:SAOUHSC_01471;	asnS	Q2FYH6		Asparagine--tRNA ligase (EC 6.1.1.22) (Asparaginyl-tRNA synthetase) (AsnRS)	Staphylococcus aureus (strain NCTC 8325 / PS 47)		6.1.1.22		CATALYTIC ACTIVITY: Reaction=ATP + L-asparagine + tRNA(Asn) = AMP + diphosphate + H(+) + L-asparaginyl-tRNA(Asn); Xref=Rhea:RHEA:11180, Rhea:RHEA-COMP:9659, Rhea:RHEA-COMP:9674, ChEBI:CHEBI:15378, ChEBI:CHEBI:30616, ChEBI:CHEBI:33019, ChEBI:CHEBI:58048, ChEBI:CHEBI:78442, ChEBI:CHEBI:78515, ChEBI:CHEBI:456215; EC=6.1.1.22; Evidence={ECO:0000255|HAMAP-Rule:MF_00534};	asparaginyl-tRNA aminoacylation [GO:0006421]	cytoplasm [GO:0005737]	asparagine-tRNA ligase activity [GO:0004816]; ATP binding [GO:0005524]; nucleic acid binding [GO:0003676]; transferase activity [GO:0016740]	GO:0003676; GO:0004816; GO:0005524; GO:0005737; GO:0006421; GO:0016740	IPR004364;IPR006195;IPR045864;IPR004522;IPR002312;IPR012340;IPR004365;	Q2FYH6
	Q2FZ82	-3.2142	sao:SAOUHSC_01159;	ileS	Q2FZ82		Isoleucine--tRNA ligase (EC 6.1.1.5) (Isoleucyl-tRNA synthetase) (IleRS)	Staphylococcus aureus (strain NCTC 8325 / PS 47)	FUNCTION: Catalyzes the attachment of isoleucine to tRNA(Ile). As IleRS can inadvertently accommodate and process structurally similar amino acids such as valine, to avoid such errors it has two additional distinct tRNA(Ile)-dependent editing activities. One activity is designated as 'pretransfer' editing and involves the hydrolysis of activated Val-AMP. The other activity is designated 'posttran…	6.1.1.5		CATALYTIC ACTIVITY: Reaction=ATP + L-isoleucine + tRNA(Ile) = AMP + diphosphate + L-isoleucyl-tRNA(Ile); Xref=Rhea:RHEA:11060, Rhea:RHEA-COMP:9666, Rhea:RHEA-COMP:9695, ChEBI:CHEBI:30616, ChEBI:CHEBI:33019, ChEBI:CHEBI:58045, ChEBI:CHEBI:78442, ChEBI:CHEBI:78528, ChEBI:CHEBI:456215; EC=6.1.1.5; Evidence={ECO:0000255|HAMAP-Rule:MF_02002};	isoleucyl-tRNA aminoacylation [GO:0006428]	cytosol [GO:0005829]	aminoacyl-tRNA editing activity [GO:0002161]; ATP binding [GO:0005524]; isoleucine-tRNA ligase activity [GO:0004822]; tRNA binding [GO:0000049]; zinc ion binding [GO:0008270]	GO:0000049; GO:0002161; GO:0004822; GO:0005524; GO:0005829; GO:0006428; GO:0008270	IPR001412;IPR002300;IPR033708;IPR002301;IPR023585;IPR050081;IPR013155;IPR014729;IPR009080;IPR009008;IPR010663;
	Q2FZD8	-3.5792	sao:SAOUHSC_01093;	pheT	Q2FZD8		Phenylalanine--tRNA ligase beta subunit (EC 6.1.1.20) (Phenylalanyl-tRNA synthetase beta subunit) (PheRS)	Staphylococcus aureus (strain NCTC 8325 / PS 47)		6.1.1.20		CATALYTIC ACTIVITY: Reaction=ATP + L-phenylalanine + tRNA(Phe) = AMP + diphosphate + H(+) + L-phenylalanyl-tRNA(Phe); Xref=Rhea:RHEA:19413, Rhea:RHEA-COMP:9668, Rhea:RHEA-COMP:9699, ChEBI:CHEBI:15378, ChEBI:CHEBI:30616, ChEBI:CHEBI:33019, ChEBI:CHEBI:58095, ChEBI:CHEBI:78442, ChEBI:CHEBI:78531, ChEBI:CHEBI:456215; EC=6.1.1.20; Evidence={ECO:0000256|ARBA:ARBA00000395, ECO:0000256|HAMAP-Rule:MF_002…	phenylalanyl-tRNA aminoacylation [GO:0006432]	phenylalanine-tRNA ligase complex [GO:0009328]	ATP binding [GO:0005524]; magnesium ion binding [GO:0000287]; phenylalanine-tRNA ligase activity [GO:0004826]; transferase activity [GO:0016740]; tRNA binding [GO:0000049]	GO:0000049; GO:0000287; GO:0004826; GO:0005524; GO:0006432; GO:0009328; GO:0016740	IPR045864;IPR005146;IPR009061;IPR005121;IPR036690;IPR012340;IPR045060;IPR004532;IPR020825;IPR041616;IPR002547;IPR033714;IPR005147;
	Q2G0F8	-1.1577	sao:SAOUHSC_00611;	argS	Q2G0F8		Arginine--tRNA ligase (EC 6.1.1.19) (Arginyl-tRNA synthetase) (ArgRS)	Staphylococcus aureus (strain NCTC 8325 / PS 47)		6.1.1.19		CATALYTIC ACTIVITY: Reaction=ATP + L-arginine + tRNA(Arg) = AMP + diphosphate + L-arginyl-tRNA(Arg); Xref=Rhea:RHEA:20301, Rhea:RHEA-COMP:9658, Rhea:RHEA-COMP:9673, ChEBI:CHEBI:30616, ChEBI:CHEBI:32682, ChEBI:CHEBI:33019, ChEBI:CHEBI:78442, ChEBI:CHEBI:78513, ChEBI:CHEBI:456215; EC=6.1.1.19; Evidence={ECO:0000255|HAMAP-Rule:MF_00123};	arginyl-tRNA aminoacylation [GO:0006420]	cytoplasm [GO:0005737]	arginine-tRNA ligase activity [GO:0004814]; ATP binding [GO:0005524]	GO:0004814; GO:0005524; GO:0005737; GO:0006420	IPR001412;IPR001278;IPR005148;IPR036695;IPR035684;IPR008909;IPR014729;IPR009080;
	Q2G1R9	-2.6039	sao:SAOUHSC_00461;	metG	Q2G1R9		Methionine--tRNA ligase (EC 6.1.1.10) (Methionyl-tRNA synthetase) (MetRS)	Staphylococcus aureus (strain NCTC 8325 / PS 47)	FUNCTION: Is required not only for elongation of protein synthesis but also for the initiation of all mRNA translation through initiator tRNA(fMet) aminoacylation. {ECO:0000256|ARBA:ARBA00003314, ECO:0000256|HAMAP-Rule:MF_01228}.	6.1.1.10		CATALYTIC ACTIVITY: Reaction=ATP + L-isoleucine + tRNA(Ile) = AMP + diphosphate + L-isoleucyl-tRNA(Ile); Xref=Rhea:RHEA:11060, Rhea:RHEA-COMP:9666, Rhea:RHEA-COMP:9695, ChEBI:CHEBI:30616, ChEBI:CHEBI:33019, ChEBI:CHEBI:58045, ChEBI:CHEBI:78442, ChEBI:CHEBI:78528, ChEBI:CHEBI:456215; EC=6.1.1.5; Evidence={ECO:0000256|ARBA:ARBA00000114}; CATALYTIC ACTIVITY: Reaction=ATP + L-methionine + tRNA(Met) =…	methionyl-tRNA aminoacylation [GO:0006431]	cytoplasm [GO:0005737]	ATP binding [GO:0005524]; isoleucine-tRNA ligase activity [GO:0004822]; methionine-tRNA ligase activity [GO:0004825]; tRNA binding [GO:0000049]	GO:0000049; GO:0004822; GO:0004825; GO:0005524; GO:0005737; GO:0006431	IPR001412;IPR041872;IPR013155;IPR004495;IPR014758;IPR023457;IPR015413;IPR033911;IPR012340;IPR014729;IPR002547;IPR009080;
	Q2G1Z4	-3.3061	sao:SAOUHSC_01240;	proS	Q2G1Z4		Proline--tRNA ligase (EC 6.1.1.15) (Prolyl-tRNA synthetase) (ProRS)	Staphylococcus aureus (strain NCTC 8325 / PS 47)	FUNCTION: Catalyzes the attachment of proline to tRNA(Pro) in a two-step reaction: proline is first activated by ATP to form Pro-AMP and then transferred to the acceptor end of tRNA(Pro). As ProRS can inadvertently accommodate and process non-cognate amino acids such as alanine and cysteine, to avoid such errors it has two additional distinct editing activities against alanine. One activity is de…	6.1.1.15		CATALYTIC ACTIVITY: Reaction=ATP + L-proline + tRNA(Pro) = AMP + diphosphate + L-prolyl-tRNA(Pro); Xref=Rhea:RHEA:14305, Rhea:RHEA-COMP:9700, Rhea:RHEA-COMP:9702, ChEBI:CHEBI:30616, ChEBI:CHEBI:33019, ChEBI:CHEBI:60039, ChEBI:CHEBI:78442, ChEBI:CHEBI:78532, ChEBI:CHEBI:456215; EC=6.1.1.15; Evidence={ECO:0000255|HAMAP-Rule:MF_01569};	prolyl-tRNA aminoacylation [GO:0006433]	cytosol [GO:0005829]	aminoacyl-tRNA editing activity [GO:0002161]; ATP binding [GO:0005524]; proline-tRNA ligase activity [GO:0004827]; transferase activity [GO:0016740]	GO:0002161; GO:0004827; GO:0005524; GO:0005829; GO:0006433; GO:0016740	IPR002314;IPR006195;IPR045864;IPR004154;IPR036621;IPR002316;IPR004500;IPR023717;IPR050062;IPR044140;IPR033730;IPR036754;IPR007214;
	Q2G2M6	-2.9626	sao:SAOUHSC_00511;	cysS	Q2G2M6		Cysteine--tRNA ligase (EC 6.1.1.16) (Cysteinyl-tRNA synthetase) (CysRS)	Staphylococcus aureus (strain NCTC 8325 / PS 47)		6.1.1.16		CATALYTIC ACTIVITY: Reaction=ATP + L-cysteine + tRNA(Cys) = AMP + diphosphate + L-cysteinyl-tRNA(Cys); Xref=Rhea:RHEA:17773, Rhea:RHEA-COMP:9661, Rhea:RHEA-COMP:9679, ChEBI:CHEBI:30616, ChEBI:CHEBI:33019, ChEBI:CHEBI:35235, ChEBI:CHEBI:78442, ChEBI:CHEBI:78517, ChEBI:CHEBI:456215; EC=6.1.1.16; Evidence={ECO:0000255|HAMAP-Rule:MF_00041};	cysteinyl-tRNA aminoacylation [GO:0006423]	cytoplasm [GO:0005737]; cytosol [GO:0005829]	ATP binding [GO:0005524]; cysteine-tRNA ligase activity [GO:0004817]; zinc ion binding [GO:0008270]	GO:0004817; GO:0005524; GO:0005737; GO:0005829; GO:0006423; GO:0008270	IPR015803;IPR015273;IPR024909;IPR014729;IPR032678;IPR009080;
Protein folding	Q2FWN4	-5.0538	sao:SAOUHSC_02254;	groL	Q2FWN4		Chaperonin GroEL (EC 5.6.1.7) (60 kDa chaperonin) (Chaperonin-60) (Cpn60)	Staphylococcus aureus (strain NCTC 8325 / PS 47)	FUNCTION: Together with its co-chaperonin GroES, plays an essential role in assisting protein folding. The GroEL-GroES system forms a nano-cage that allows encapsulation of the non-native substrate proteins and provides a physical environment optimized to promote and accelerate protein folding. {ECO:0000255|HAMAP-Rule:MF_00600}.	5.6.1.7		CATALYTIC ACTIVITY: Reaction=ATP + H2O + a folded polypeptide = ADP + phosphate + an unfolded polypeptide.; EC=5.6.1.7; Evidence={ECO:0000255|HAMAP-Rule:MF_00600};	chaperone cofactor-dependent protein refolding [GO:0051085]; protein refolding [GO:0042026]; response to heat [GO:0009408]	GroEL-GroES complex [GO:1990220]	ATP binding [GO:0005524]; ATP-dependent protein folding chaperone [GO:0140662]; isomerase activity [GO:0016853]; unfolded protein binding [GO:0051082]	GO:0005524; GO:0009408; GO:0016853; GO:0042026; GO:0051082; GO:0051085; GO:0140662; GO:1990220	IPR018370;IPR001844;IPR002423;IPR027409;IPR027413;IPR027410;
	Q2FXQ6	-2.3845	sao:SAOUHSC_01779;	tig	Q2FXQ6		Trigger factor (TF) (EC 5.2.1.8) (PPIase)	Staphylococcus aureus (strain NCTC 8325 / PS 47)	FUNCTION: Involved in protein export. Acts as a chaperone by maintaining the newly synthesized protein in an open conformation. Functions as a peptidyl-prolyl cis-trans isomerase. {ECO:0000255|HAMAP-Rule:MF_00303}.	5.2.1.8		CATALYTIC ACTIVITY: Reaction=[protein]-peptidylproline (omega=180) = [protein]-peptidylproline (omega=0); Xref=Rhea:RHEA:16237, Rhea:RHEA-COMP:10747, Rhea:RHEA-COMP:10748, ChEBI:CHEBI:83833, ChEBI:CHEBI:83834; EC=5.2.1.8; Evidence={ECO:0000255|HAMAP-Rule:MF_00303};	'de novo' cotranslational protein folding [GO:0051083]; cell division [GO:0051301]; chaperone-mediated protein folding [GO:0061077]; protein transport [GO:0015031]; protein unfolding [GO:0043335]	cytoplasm [GO:0005737]	peptidyl-prolyl cis-trans isomerase activity [GO:0003755]; protein folding chaperone [GO:0044183]; ribosome binding [GO:0043022]	GO:0003755; GO:0005737; GO:0015031; GO:0043022; GO:0043335; GO:0044183; GO:0051083; GO:0051301; GO:0061077	IPR046357;IPR001179;IPR005215;IPR008880;IPR037041;IPR008881;IPR036611;IPR027304;	Q2FXQ6
	Q2FZS8	-3.8537	sao:SAOUHSC_00912;	clpB	Q2FZS8		Chaperone protein ClpB	Staphylococcus aureus (strain NCTC 8325 / PS 47)	FUNCTION: Part of a stress-induced multi-chaperone system, it is involved in the recovery of the cell from heat-induced damage, in cooperation with DnaK, DnaJ and GrpE. Acts before DnaK, in the processing of protein aggregates. Protein binding stimulates the ATPase activity; ATP hydrolysis unfolds the denatured protein aggregates, which probably helps expose new hydrophobic binding sites on the s…				cellular response to heat [GO:0034605]; protein refolding [GO:0042026]; proteolysis [GO:0006508]	cytoplasm [GO:0005737]	ATP binding [GO:0005524]; ATP hydrolysis activity [GO:0016887]; peptidase activity [GO:0008233]	GO:0005524; GO:0005737; GO:0006508; GO:0008233; GO:0016887; GO:0034605; GO:0042026	IPR003593;IPR003959;IPR017730;IPR019489;IPR036628;IPR004176;IPR001270;IPR018368;IPR028299;IPR041546;IPR050130;IPR027417;
	Q2G0Q9	-2.0505	sao:SAOUHSC_00487;	hslO	Q2G0Q9	TRUE	33 kDa chaperonin (Heat shock protein 33 homolog) (HSP33)	Staphylococcus aureus (strain NCTC 8325 / PS 47)	FUNCTION: Redox regulated molecular chaperone. Protects both thermally unfolding and oxidatively damaged proteins from irreversible aggregation. Plays an important role in the bacterial defense system toward oxidative stress. {ECO:0000255|HAMAP-Rule:MF_00117}.				protein refolding [GO:0042026]	cytoplasm [GO:0005737]	protein folding chaperone [GO:0044183]; unfolded protein binding [GO:0051082]	GO:0005737; GO:0042026; GO:0044183; GO:0051082	IPR000397;IPR016154;IPR016153;
Proteolysis	Q2FX14	-4.386	sao:SAOUHSC_02092;	ABD31143.1	Q2FX14	TRUE	Aminopeptidase PepS, putative (EC 3.4.11.-)	Staphylococcus aureus (strain NCTC 8325 / PS 47)		3.4.11.-			proteolysis [GO:0006508]		aminopeptidase activity [GO:0004177]; metal ion binding [GO:0046872]; metallopeptidase activity [GO:0008237]	GO:0004177; GO:0006508; GO:0008237; GO:0046872	IPR052170;IPR035097;IPR000787;
	Q2FXQ7	-1.7564	sao:SAOUHSC_01778;	clpX	Q2FXQ7		ATP-dependent Clp protease ATP-binding subunit ClpX	Staphylococcus aureus (strain NCTC 8325 / PS 47)	FUNCTION: ATP-dependent specificity component of the Clp protease. It directs the protease to specific substrates. Can perform chaperone functions in the absence of ClpP. {ECO:0000255|HAMAP-Rule:MF_00175}.				cell division [GO:0051301]; proteolysis involved in protein catabolic process [GO:0051603]	HslUV protease complex [GO:0009376]	ATP binding [GO:0005524]; ATP hydrolysis activity [GO:0016887]; ATP-dependent protein folding chaperone [GO:0140662]; protein dimerization activity [GO:0046983]; unfolded protein binding [GO:0051082]; zinc ion binding [GO:0008270]	GO:0005524; GO:0008270; GO:0009376; GO:0016887; GO:0046983; GO:0051082; GO:0051301; GO:0051603; GO:0140662	IPR003593;IPR050052;IPR003959;IPR019489;IPR004487;IPR046425;IPR027417;IPR010603;IPR038366;	Q2FXQ7
	Q2FY59	-2.1573	sao:SAOUHSC_01606;	ABD30685.1	Q2FY59		Peptidase T, putative (EC 3.4.11.14)	Staphylococcus aureus (strain NCTC 8325 / PS 47)		3.4.11.14			proteolysis [GO:0006508]		aminopeptidase activity [GO:0004177]; metal ion binding [GO:0046872]; metallopeptidase activity [GO:0008237]	GO:0004177; GO:0006508; GO:0008237; GO:0046872	IPR001261;IPR036264;IPR010162;IPR002933;IPR011650;IPR008007;	Q2FY59
	Q2FYQ2	-3.5294	sao:SAOUHSC_01383;	ABD30478.1	Q2FYQ2	TRUE	Oligopeptidase F (EC 3.4.24.-)	Staphylococcus aureus (strain NCTC 8325 / PS 47)	FUNCTION: Has oligopeptidase activity and degrades a variety of small bioactive peptides. {ECO:0000256|RuleBase:RU368091}.	3.4.24.-			peptide metabolic process [GO:0006518]; proteolysis [GO:0006508]		metal ion binding [GO:0046872]; metalloendopeptidase activity [GO:0004222]	GO:0004222; GO:0006508; GO:0006518; GO:0046872	IPR034009;IPR013647;IPR042088;IPR045090;IPR001567;IPR004438;
	Q2FZ29	-3.0761	sao:SAOUHSC_01225;	hslV	Q2FZ29		ATP-dependent protease subunit HslV (EC 3.4.25.2)	Staphylococcus aureus (strain NCTC 8325 / PS 47)	FUNCTION: Protease subunit of a proteasome-like degradation complex believed to be a general protein degrading machinery. {ECO:0000255|HAMAP-Rule:MF_00248}.	3.4.25.2		CATALYTIC ACTIVITY: Reaction=ATP-dependent cleavage of peptide bonds with broad specificity.; EC=3.4.25.2; Evidence={ECO:0000255|HAMAP-Rule:MF_00248};	proteolysis involved in protein catabolic process [GO:0051603]	cytoplasm [GO:0005737]; HslUV protease complex [GO:0009376]; proteasome core complex [GO:0005839]	metal ion binding [GO:0046872]; threonine-type endopeptidase activity [GO:0004298]	GO:0004298; GO:0005737; GO:0005839; GO:0009376; GO:0046872; GO:0051603	IPR022281;IPR029055;IPR001353;IPR023333;	Q2FZ29
	Q2FZV6	-3.6499	sao:SAOUHSC_00879;	ABD30004.1	Q2FZV6		Probable cytosol aminopeptidase	Staphylococcus aureus (strain NCTC 8325 / PS 47)					proteolysis [GO:0006508]	cytoplasm [GO:0005737]	manganese ion binding [GO:0030145]; metalloaminopeptidase activity [GO:0070006]; peptidase activity [GO:0008233]	GO:0005737; GO:0006508; GO:0008233; GO:0030145; GO:0070006	IPR011356;IPR043472;IPR000819;IPR008283;		Q2FZV6
	Q2G064	-2.5786	sao:SAOUHSC_00757;	pepT	Q2G064	TRUE	Peptidase T (EC 3.4.11.4) (Aminotripeptidase) (Tripeptidase) (Tripeptide aminopeptidase)	Staphylococcus aureus (strain NCTC 8325 / PS 47)	FUNCTION: Cleaves the N-terminal amino acid of tripeptides. {ECO:0000255|HAMAP-Rule:MF_00550}.	3.4.11.4		CATALYTIC ACTIVITY: Reaction=Release of the N-terminal residue from a tripeptide.; EC=3.4.11.4; Evidence={ECO:0000255|HAMAP-Rule:MF_00550};	peptide catabolic process [GO:0043171]; proteolysis [GO:0006508]	cytosol [GO:0005829]	metallopeptidase activity [GO:0008237]; tripeptide aminopeptidase activity [GO:0045148]; zinc ion binding [GO:0008270]	GO:0005829; GO:0006508; GO:0008237; GO:0008270; GO:0043171; GO:0045148	IPR001261;IPR036264;IPR002933;IPR011650;IPR010161;
	Q2G1U3	-1.5715	sao:SAOUHSC_00937;	ABD30062.1	Q2G1U3	TRUE	Oligopeptidase F (EC 3.4.24.-)	Staphylococcus aureus (strain NCTC 8325 / PS 47)	FUNCTION: Has oligopeptidase activity and degrades a variety of small bioactive peptides. {ECO:0000256|RuleBase:RU368091}.	3.4.24.-			peptide metabolic process [GO:0006518]; proteolysis [GO:0006508]	cytoplasm [GO:0005737]	metal ion binding [GO:0046872]; metalloendopeptidase activity [GO:0004222]	GO:0004222; GO:0005737; GO:0006508; GO:0006518; GO:0046872	IPR013647;IPR042088;IPR045090;IPR001567;IPR004438;
Ribosome biogenesis	Q2FYG0	-1.2255	sao:SAOUHSC_01492;	der	Q2FYG0	TRUE	GTPase Der (GTP-binding protein EngA)	Staphylococcus aureus (strain NCTC 8325 / PS 47)	FUNCTION: GTPase that plays an essential role in the late steps of ribosome biogenesis. {ECO:0000255|HAMAP-Rule:MF_00195}.				ribosome biogenesis [GO:0042254]		GTP binding [GO:0005525]; ribosome binding [GO:0043022]	GO:0005525; GO:0042254; GO:0043022	IPR031166;IPR006073;IPR016484;IPR032859;IPR015946;IPR027417;IPR005225;
	Q2G1Y6	-1.6395	sao:SAOUHSC_01058;	ABD30176.1	Q2G1Y6		Large ribosomal subunit assembly factor BipA (EC 3.6.5.-) (GTP-binding protein BipA)	Staphylococcus aureus (strain NCTC 8325 / PS 47)	FUNCTION: A 50S ribosomal subunit assembly protein with GTPase activity, required for 50S subunit assembly at low temperatures, may also play a role in translation. Binds GTP and analogs. Binds the 70S ribosome between the 30S and 50S subunits, in a similar position as ribosome-bound EF-G; it contacts a number of ribosomal proteins, both rRNAs and the A-site tRNA. {ECO:0000256|HAMAP-Rule:MF_00849…	3.6.5.-		CATALYTIC ACTIVITY: Reaction=GTP + H2O = GDP + H(+) + phosphate; Xref=Rhea:RHEA:19669, ChEBI:CHEBI:15377, ChEBI:CHEBI:15378, ChEBI:CHEBI:37565, ChEBI:CHEBI:43474, ChEBI:CHEBI:58189; Evidence={ECO:0000256|HAMAP-Rule:MF_00849};	ribosomal large subunit assembly [GO:0000027]	cytosol [GO:0005829]; ribonucleoprotein complex [GO:1990904]	GTP binding [GO:0005525]; GTPase activity [GO:0003924]; ribosome binding [GO:0043022]; rRNA binding [GO:0019843]; tRNA binding [GO:0000049]	GO:0000027; GO:0000049; GO:0003924; GO:0005525; GO:0005829; GO:0019843; GO:0043022; GO:1990904	IPR006298;IPR048876;IPR047041;IPR047042;IPR047043;IPR035651;IPR041095;IPR035647;IPR000640;IPR004161;IPR031157;IPR027417;IPR005225;IPR000795;IPR009000;IPR042116;
Purine/pyrimidine metabolism	Q2FWB8	-3.2797	sao:SAOUHSC_02380;	succinate--CoA ligase	Q2FWB8		Purine nucleoside phosphorylase DeoD-type (PNP) (EC 2.4.2.1)	Staphylococcus aureus (strain NCTC 8325 / PS 47)	FUNCTION: Catalyzes the reversible phosphorolytic breakdown of the N-glycosidic bond in the beta-(deoxy)ribonucleoside molecules, with the formation of the corresponding free purine bases and pentose-1-phosphate. {ECO:0000256|HAMAP-Rule:MF_01627}.	2.4.2.1		CATALYTIC ACTIVITY: Reaction=a purine 2'-deoxy-D-ribonucleoside + phosphate = 2-deoxy-alpha-D-ribose 1-phosphate + a purine nucleobase; Xref=Rhea:RHEA:36431, ChEBI:CHEBI:26386, ChEBI:CHEBI:43474, ChEBI:CHEBI:57259, ChEBI:CHEBI:142361; EC=2.4.2.1; Evidence={ECO:0000256|HAMAP-Rule:MF_01627}; CATALYTIC ACTIVITY: Reaction=a purine D-ribonucleoside + phosphate = a purine nucleobase + alpha-D-ribose 1-…	purine nucleoside metabolic process [GO:0042278]; uridine catabolic process [GO:0006218]	cytosol [GO:0005829]	purine-nucleoside phosphorylase activity [GO:0004731]; uridine phosphorylase activity [GO:0004850]	GO:0004731; GO:0004850; GO:0005829; GO:0006218; GO:0042278	IPR004402;IPR018016;IPR000845;IPR035994;	Q2FWB8
	Q2FWC1	-2.8501	sao:SAOUHSC_02377;	pdp	Q2FWC1		Pyrimidine-nucleoside phosphorylase (PYNP) (Py-NPase) (EC 2.4.2.2)	Staphylococcus aureus (strain NCTC 8325 / PS 47)	FUNCTION: Catalyzes phosphorolysis of the pyrimidine nucleosides uridine, thymidine and 2'-deoxyuridine with the formation of the corresponding pyrimidine base and ribose-1-phosphate. {ECO:0000250|UniProtKB:P77836}.	2.4.2.2		CATALYTIC ACTIVITY: Reaction=phosphate + uridine = alpha-D-ribose 1-phosphate + uracil; Xref=Rhea:RHEA:24388, ChEBI:CHEBI:16704, ChEBI:CHEBI:17568, ChEBI:CHEBI:43474, ChEBI:CHEBI:57720; EC=2.4.2.2; Evidence={ECO:0000250|UniProtKB:P77836}; CATALYTIC ACTIVITY: Reaction=phosphate + thymidine = 2-deoxy-alpha-D-ribose 1-phosphate + thymine; Xref=Rhea:RHEA:16037, ChEBI:CHEBI:17748, ChEBI:CHEBI:17821, C…	pyrimidine nucleobase metabolic process [GO:0006206]; pyrimidine nucleoside metabolic process [GO:0006213]	cytosol [GO:0005829]	1,4-alpha-oligoglucan phosphorylase activity [GO:0004645]; deoxyuridine phosphorylase activity [GO:0047847]; metal ion binding [GO:0046872]; thymidine phosphorylase activity [GO:0009032]; uridine phosphorylase activity [GO:0004850]	GO:0004645; GO:0004850; GO:0005829; GO:0006206; GO:0006213; GO:0009032; GO:0046872; GO:0047847	IPR000312;IPR017459;IPR036320;IPR035902;IPR036566;IPR013102;IPR018090;IPR017872;IPR000053;	Q2FWC1
	Q2FWE8	-1.152	sao:SAOUHSC_02345;	atpA	Q2FWE8		ATP synthase subunit alpha (EC 7.1.2.2) (ATP synthase F1 sector subunit alpha) (F-ATPase subunit alpha)	Staphylococcus aureus (strain NCTC 8325 / PS 47)	FUNCTION: Produces ATP from ADP in the presence of a proton gradient across the membrane. The alpha chain is a regulatory subunit. {ECO:0000255|HAMAP-Rule:MF_01346}.	7.1.2.2		CATALYTIC ACTIVITY: Reaction=ATP + 4 H(+)(in) + H2O = ADP + 5 H(+)(out) + phosphate; Xref=Rhea:RHEA:57720, ChEBI:CHEBI:15377, ChEBI:CHEBI:15378, ChEBI:CHEBI:30616, ChEBI:CHEBI:43474, ChEBI:CHEBI:456216; EC=7.1.2.2; Evidence={ECO:0000255|HAMAP-Rule:MF_01346};	proton motive force-driven ATP synthesis [GO:0015986]	plasma membrane [GO:0005886]; proton-transporting ATP synthase complex, catalytic core F(1) [GO:0045261]	ADP binding [GO:0043531]; ATP binding [GO:0005524]; proton-transporting ATP synthase activity, rotational mechanism [GO:0046933]; proton-transporting ATPase activity, rotational mechanism [GO:0046961]	GO:0005524; GO:0005886; GO:0015986; GO:0043531; GO:0045261; GO:0046933; GO:0046961	IPR023366;IPR000793;IPR038376;IPR033732;IPR005294;IPR020003;IPR004100;IPR036121;IPR000194;IPR027417;	Q2FWE8
	Q2FXU1	-1.2986	sao:SAOUHSC_01742;	ABD30813.1	Q2FXU1		GTP pyrophosphokinase (EC 2.7.6.5) ((p)ppGpp synthase) (ATP:GTP 3'-pyrophosphotransferase) (ppGpp synthase I)	Staphylococcus aureus (strain NCTC 8325 / PS 47)	FUNCTION: In eubacteria ppGpp (guanosine 3'-diphosphate 5'-diphosphate) is a mediator of the stringent response that coordinates a variety of cellular activities in response to changes in nutritional abundance. This enzyme catalyzes the formation of pppGpp which is then hydrolyzed to form ppGpp. {ECO:0000256|ARBA:ARBA00024961}.	2.7.6.5	PATHWAY: Purine metabolism; ppGpp biosynthesis; ppGpp from GTP: step 1/2. {ECO:0000256|ARBA:ARBA00004976}.	CATALYTIC ACTIVITY: Reaction=ATP + GTP = AMP + guanosine 3'-diphosphate 5'-triphosphate; Xref=Rhea:RHEA:22088, ChEBI:CHEBI:30616, ChEBI:CHEBI:37565, ChEBI:CHEBI:142410, ChEBI:CHEBI:456215; EC=2.7.6.5; Evidence={ECO:0000256|ARBA:ARBA00001157};	guanosine tetraphosphate biosynthetic process [GO:0015970]		GTP binding [GO:0005525]; GTP diphosphokinase activity [GO:0008728]; RNA binding [GO:0003723]	GO:0003723; GO:0005525; GO:0008728; GO:0015970	IPR045865;IPR002912;IPR012675;IPR003607;IPR006674;IPR043519;IPR004811;IPR045600;IPR007685;IPR004095;IPR012676;IPR033655;
	Q2FZ70	-2.4059	sao:SAOUHSC_01172;	pyrE	Q2FZ70		Orotate phosphoribosyltransferase (OPRT) (OPRTase) (EC 2.4.2.10)	Staphylococcus aureus (strain NCTC 8325 / PS 47)	FUNCTION: Catalyzes the transfer of a ribosyl phosphate group from 5-phosphoribose 1-diphosphate to orotate, leading to the formation of orotidine monophosphate (OMP). {ECO:0000256|HAMAP-Rule:MF_01208}.	2.4.2.10	PATHWAY: Pyrimidine metabolism; UMP biosynthesis via de novo pathway; UMP from orotate: step 1/2. {ECO:0000256|ARBA:ARBA00004889, ECO:0000256|HAMAP-Rule:MF_01208}.	CATALYTIC ACTIVITY: Reaction=diphosphate + orotidine 5'-phosphate = 5-phospho-alpha-D-ribose 1-diphosphate + orotate; Xref=Rhea:RHEA:10380, ChEBI:CHEBI:30839, ChEBI:CHEBI:33019, ChEBI:CHEBI:57538, ChEBI:CHEBI:58017; EC=2.4.2.10; Evidence={ECO:0000256|HAMAP-Rule:MF_01208};	'de novo' UMP biosynthetic process [GO:0044205]; pyrimidine nucleobase biosynthetic process [GO:0019856]; UMP biosynthetic process [GO:0006222]		guanine phosphoribosyltransferase activity [GO:0052657]; hypoxanthine phosphoribosyltransferase activity [GO:0004422]; magnesium ion binding [GO:0000287]; orotate phosphoribosyltransferase activity [GO:0004588]	GO:0000287; GO:0004422; GO:0004588; GO:0006222; GO:0019856; GO:0044205; GO:0052657	IPR023031;IPR004467;IPR000836;IPR029057;
	Q2FZI7	1.9175	sao:SAOUHSC_01016;	purN	Q2FZI7		Phosphoribosylglycinamide formyltransferase (EC 2.1.2.2) (5'-phosphoribosylglycinamide transformylase) (GAR transformylase) (GART)	Staphylococcus aureus (strain NCTC 8325 / PS 47)	FUNCTION: Catalyzes the transfer of a formyl group from 10-formyltetrahydrofolate to 5-phospho-ribosyl-glycinamide (GAR), producing 5-phospho-ribosyl-N-formylglycinamide (FGAR) and tetrahydrofolate. {ECO:0000256|HAMAP-Rule:MF_01930}.	2.1.2.2	PATHWAY: Purine metabolism; IMP biosynthesis via de novo pathway; N(2)-formyl-N(1)-(5-phospho-D-ribosyl)glycinamide from N(1)-(5-phospho-D-ribosyl)glycinamide (10-formyl THF route): step 1/1. {ECO:0000256|ARBA:ARBA00005054, ECO:0000256|HAMAP-Rule:MF_01930}.	CATALYTIC ACTIVITY: Reaction=(6R)-10-formyltetrahydrofolate + N(1)-(5-phospho-beta-D-ribosyl)glycinamide = (6S)-5,6,7,8-tetrahydrofolate + H(+) + N(2)-formyl-N(1)-(5-phospho-beta-D-ribosyl)glycinamide; Xref=Rhea:RHEA:15053, ChEBI:CHEBI:15378, ChEBI:CHEBI:57453, ChEBI:CHEBI:143788, ChEBI:CHEBI:147286, ChEBI:CHEBI:195366; EC=2.1.2.2; Evidence={ECO:0000256|HAMAP-Rule:MF_01930};	'de novo' IMP biosynthetic process [GO:0006189]	cytoplasm [GO:0005737]; cytosol [GO:0005829]	phosphoribosylglycinamide formyltransferase activity [GO:0004644]	GO:0004644; GO:0005737; GO:0005829; GO:0006189	IPR002376;IPR036477;IPR004607;	Q2FZI7
	Q2FZI8	-1.9044	sao:SAOUHSC_01015;	purM	Q2FZI8		Phosphoribosylformylglycinamidine cyclo-ligase (EC 6.3.3.1) (AIR synthase) (AIRS) (Phosphoribosyl-aminoimidazole synthetase)	Staphylococcus aureus (strain NCTC 8325 / PS 47)		6.3.3.1	PATHWAY: Purine metabolism; IMP biosynthesis via de novo pathway; 5-amino-1-(5-phospho-D-ribosyl)imidazole from N(2)-formyl-N(1)-(5-phospho-D-ribosyl)glycinamide: step 2/2. {ECO:0000255|HAMAP-Rule:MF_00741}.	CATALYTIC ACTIVITY: Reaction=2-formamido-N(1)-(5-O-phospho-beta-D-ribosyl)acetamidine + ATP = 5-amino-1-(5-phospho-beta-D-ribosyl)imidazole + ADP + H(+) + phosphate; Xref=Rhea:RHEA:23032, ChEBI:CHEBI:15378, ChEBI:CHEBI:30616, ChEBI:CHEBI:43474, ChEBI:CHEBI:137981, ChEBI:CHEBI:147287, ChEBI:CHEBI:456216; EC=6.3.3.1; Evidence={ECO:0000255|HAMAP-Rule:MF_00741};	'de novo' IMP biosynthetic process [GO:0006189]; adenine biosynthetic process [GO:0046084]; purine nucleotide biosynthetic process [GO:0006164]	cytosol [GO:0005829]	ATP binding [GO:0005524]; phosphoribosylamine-glycine ligase activity [GO:0004637]; phosphoribosylformylglycinamidine cyclo-ligase activity [GO:0004641]	GO:0004637; GO:0004641; GO:0005524; GO:0005829; GO:0006164; GO:0006189; GO:0046084	IPR010918;IPR036676;IPR016188;IPR036921;IPR004733;	Q2FZI8
	Q2G077	-1.6503	sao:SAOUHSC_00743;	ABD29876.1	Q2G077		ribonucleoside-diphosphate reductase (EC 1.17.4.1)	Staphylococcus aureus (strain NCTC 8325 / PS 47)		1.17.4.1			deoxyribonucleotide biosynthetic process [GO:0009263]	ribonucleoside-diphosphate reductase complex [GO:0005971]	ribonucleoside-diphosphate reductase activity, thioredoxin disulfide as acceptor [GO:0004748]	GO:0004748; GO:0005971; GO:0009263	IPR009078;IPR012348;IPR026494;IPR033909;IPR000358;	Q2G077
	Q2G0J0	-1.0603	sao:SAOUHSC_00574;	ABD29717.1	Q2G0J0		Phosphate acetyltransferase (EC 2.3.1.8) (Phosphotransacetylase)	Staphylococcus aureus (strain NCTC 8325 / PS 47)		2.3.1.8	PATHWAY: Metabolic intermediate biosynthesis; acetyl-CoA biosynthesis; acetyl-CoA from acetate: step 2/2. {ECO:0000256|ARBA:ARBA00004989}.	CATALYTIC ACTIVITY: Reaction=acetyl-CoA + phosphate = acetyl phosphate + CoA; Xref=Rhea:RHEA:19521, ChEBI:CHEBI:22191, ChEBI:CHEBI:43474, ChEBI:CHEBI:57287, ChEBI:CHEBI:57288; EC=2.3.1.8; Evidence={ECO:0000256|ARBA:ARBA00000705};	acetyl-CoA biosynthetic process [GO:0006085]		phosphate acetyltransferase activity [GO:0008959]	GO:0006085; GO:0008959	IPR012147;IPR004614;IPR042113;IPR042112;IPR050500;IPR002505;	Q2G0J0
	Q2G0S2	-1.5841	sao:SAOUHSC_00472;	prs	Q2G0S2		Ribose-phosphate pyrophosphokinase (RPPK) (EC 2.7.6.1) (5-phospho-D-ribosyl alpha-1-diphosphate synthase) (Phosphoribosyl diphosphate synthase) (Phosphoribosyl pyrophosphate synthase) (P-Rib-PP synthase) (PRPP synthase) (PRPPase)	Staphylococcus aureus (strain NCTC 8325 / PS 47)	FUNCTION: Involved in the biosynthesis of the central metabolite phospho-alpha-D-ribosyl-1-pyrophosphate (PRPP) via the transfer of pyrophosphoryl group from ATP to 1-hydroxyl of ribose-5-phosphate (Rib-5-P). {ECO:0000256|HAMAP-Rule:MF_00583}.	2.7.6.1	PATHWAY: Metabolic intermediate biosynthesis; 5-phospho-alpha-D-ribose 1-diphosphate biosynthesis; 5-phospho-alpha-D-ribose 1-diphosphate from D-ribose 5-phosphate (route I): step 1/1. {ECO:0000256|HAMAP-Rule:MF_00583}.	CATALYTIC ACTIVITY: Reaction=ATP + D-ribose 5-phosphate = 5-phospho-alpha-D-ribose 1-diphosphate + AMP + H(+); Xref=Rhea:RHEA:15609, ChEBI:CHEBI:15378, ChEBI:CHEBI:30616, ChEBI:CHEBI:58017, ChEBI:CHEBI:78346, ChEBI:CHEBI:456215; EC=2.7.6.1; Evidence={ECO:0000256|HAMAP-Rule:MF_00583};	5-phosphoribose 1-diphosphate biosynthetic process [GO:0006015]; purine nucleotide biosynthetic process [GO:0006164]; ribonucleoside monophosphate biosynthetic process [GO:0009156]	cytoplasm [GO:0005737]; ribose phosphate diphosphokinase complex [GO:0002189]	ATP binding [GO:0005524]; guanine phosphoribosyltransferase activity [GO:0052657]; hypoxanthine phosphoribosyltransferase activity [GO:0004422]; kinase activity [GO:0016301]; magnesium ion binding [GO:0000287]; ribose phosphate diphosphokinase activity [GO:0004749]	GO:0000287; GO:0002189; GO:0004422; GO:0004749; GO:0005524; GO:0005737; GO:0006015; GO:0006164; GO:0009156; GO:0016301; GO:0052657	IPR000842;IPR029099;IPR000836;IPR029057;IPR005946;IPR037515;	Q2G0S2	Q2G0S2
	Q2G0Y9	-2.2547	sao:SAOUHSC_00372;	xpt	Q2G0Y9		Xanthine phosphoribosyltransferase (XPRTase) (EC 2.4.2.22)	Staphylococcus aureus (strain NCTC 8325 / PS 47)	FUNCTION: Converts the preformed base xanthine, a product of nucleic acid breakdown, to xanthosine 5'-monophosphate (XMP), so it can be reused for RNA or DNA synthesis. {ECO:0000255|HAMAP-Rule:MF_01184}.	2.4.2.22	PATHWAY: Purine metabolism; XMP biosynthesis via salvage pathway; XMP from xanthine: step 1/1. {ECO:0000255|HAMAP-Rule:MF_01184}.	CATALYTIC ACTIVITY: Reaction=diphosphate + XMP = 5-phospho-alpha-D-ribose 1-diphosphate + xanthine; Xref=Rhea:RHEA:10800, ChEBI:CHEBI:17712, ChEBI:CHEBI:33019, ChEBI:CHEBI:57464, ChEBI:CHEBI:58017; EC=2.4.2.22; Evidence={ECO:0000255|HAMAP-Rule:MF_01184};	purine ribonucleoside salvage [GO:0006166]; xanthine metabolic process [GO:0046110]; XMP salvage [GO:0032265]	cytoplasm [GO:0005737]	xanthine phosphoribosyltransferase activity [GO:0000310]	GO:0000310; GO:0005737; GO:0006166; GO:0032265; GO:0046110	IPR000836;IPR029057;IPR050118;IPR010079;
	Q2G1S3	-2.0908	sao:SAOUHSC_00019;	purA	Q2G1S3		Adenylosuccinate synthetase (AMPSase) (AdSS) (EC 6.3.4.4) (IMP--aspartate ligase)	Staphylococcus aureus (strain NCTC 8325 / PS 47)	FUNCTION: Plays an important role in the de novo pathway of purine nucleotide biosynthesis. Catalyzes the first committed step in the biosynthesis of AMP from IMP. {ECO:0000256|HAMAP-Rule:MF_00011}.	6.3.4.4	PATHWAY: Purine metabolism; AMP biosynthesis via de novo pathway; AMP from IMP: step 1/2. {ECO:0000256|HAMAP-Rule:MF_00011, ECO:0000256|RuleBase:RU000520}.	CATALYTIC ACTIVITY: Reaction=GTP + IMP + L-aspartate = GDP + 2 H(+) + N(6)-(1,2-dicarboxyethyl)-AMP + phosphate; Xref=Rhea:RHEA:15753, ChEBI:CHEBI:15378, ChEBI:CHEBI:29991, ChEBI:CHEBI:37565, ChEBI:CHEBI:43474, ChEBI:CHEBI:57567, ChEBI:CHEBI:58053, ChEBI:CHEBI:58189; EC=6.3.4.4; Evidence={ECO:0000256|HAMAP-Rule:MF_00011, ECO:0000256|RuleBase:RU000520};	'de novo' AMP biosynthetic process [GO:0044208]; IMP metabolic process [GO:0046040]	cytoplasm [GO:0005737]	adenylosuccinate synthase activity [GO:0004019]; GTP binding [GO:0005525]; magnesium ion binding [GO:0000287]	GO:0000287; GO:0004019; GO:0005525; GO:0005737; GO:0044208; GO:0046040	IPR018220;IPR033128;IPR042109;IPR042110;IPR042111;IPR001114;IPR027417;
	Q2G235	-2.6736	sao:SAOUHSC_02133;	ABD31181.1	Q2G235		Nicotinate phosphoribosyltransferase (EC 6.3.4.21)	Staphylococcus aureus (strain NCTC 8325 / PS 47)	FUNCTION: Catalyzes the first step in the biosynthesis of NAD from nicotinic acid, the ATP-dependent synthesis of beta-nicotinate D-ribonucleotide from nicotinate and 5-phospho-D-ribose 1-phosphate. {ECO:0000256|RuleBase:RU365100}.	6.3.4.21	PATHWAY: Cofactor biosynthesis; NAD(+) biosynthesis; nicotinate D-ribonucleotide from nicotinate: step 1/1. {ECO:0000256|ARBA:ARBA00004952, ECO:0000256|RuleBase:RU365100}.	CATALYTIC ACTIVITY: Reaction=5-phospho-alpha-D-ribose 1-diphosphate + ATP + H2O + nicotinate = ADP + diphosphate + nicotinate beta-D-ribonucleotide + phosphate; Xref=Rhea:RHEA:36163, ChEBI:CHEBI:15377, ChEBI:CHEBI:30616, ChEBI:CHEBI:32544, ChEBI:CHEBI:33019, ChEBI:CHEBI:43474, ChEBI:CHEBI:57502, ChEBI:CHEBI:58017, ChEBI:CHEBI:456216; EC=6.3.4.21; Evidence={ECO:0000256|ARBA:ARBA00001240, ECO:00002…	NAD salvage [GO:0034355]	cytosol [GO:0005829]	glycosyltransferase activity [GO:0016757]; nicotinate phosphoribosyltransferase activity [GO:0004516]	GO:0004516; GO:0005829; GO:0016757; GO:0034355	IPR013785;IPR041525;IPR041619;IPR040727;IPR007229;IPR006405;IPR036068;
	Q2G2S0	-1.9419	sao:SAOUHSC_02126;	purB	Q2G2S0		Adenylosuccinate lyase (ASL) (EC 4.3.2.2) (Adenylosuccinase) (ASase)	Staphylococcus aureus (strain NCTC 8325 / PS 47)	FUNCTION: Catalyzes two reactions in de novo purine nucleotide biosynthesis. Catalyzes the breakdown of 5-aminoimidazole- (N-succinylocarboxamide) ribotide (SAICAR or 2-[5-amino-1-(5-phospho-beta-D-ribosyl)imidazole-4-carboxamido]succinate) to 5-aminoimidazole-4-carboxamide ribotide (AICAR or 5-amino-1-(5-phospho-beta-D-ribosyl)imidazole-4-carboxamide) and fumarate, and of adenylosuccinate (ADS o…	4.3.2.2	PATHWAY: Purine metabolism; AMP biosynthesis via de novo pathway; AMP from IMP: step 2/2.; PATHWAY: Purine metabolism; IMP biosynthesis via de novo pathway; 5-amino-1-(5-phospho-D-ribosyl)imidazole-4-carboxamide from 5-amino-1-(5-phospho-D-ribosyl)imidazole-4-carboxylate: step 2/2.	CATALYTIC ACTIVITY: Reaction=N(6)-(1,2-dicarboxyethyl)-AMP = AMP + fumarate; Xref=Rhea:RHEA:16853, ChEBI:CHEBI:29806, ChEBI:CHEBI:57567, ChEBI:CHEBI:456215; EC=4.3.2.2; Evidence={ECO:0000250|UniProtKB:P0AB89}; PhysiologicalDirection=left-to-right; Xref=Rhea:RHEA:16854; Evidence={ECO:0000250|UniProtKB:P0AB89}; CATALYTIC ACTIVITY: Reaction=(2S)-2-[5-amino-1-(5-phospho-beta-D-ribosyl)imidazole-4-car…	'de novo' AMP biosynthetic process [GO:0044208]; 'de novo' IMP biosynthetic process [GO:0006189]	cytosol [GO:0005829]	(S)-2-(5-amino-1-(5-phospho-D-ribosyl)imidazole-4-carboxamido) succinate lyase (fumarate-forming) activity [GO:0070626]; N6-(1,2-dicarboxyethyl)AMP AMP-lyase (fumarate-forming) activity [GO:0004018]	GO:0004018; GO:0005829; GO:0006189; GO:0044208; GO:0070626	IPR019468;IPR024083;IPR020557;IPR000362;IPR022761;IPR008948;IPR004769;	Q2G2S0
Tranlsation/ribosome	Q2FXA4	-3.0765	sao:SAOUHSC_01961;	hemH	Q2FXA4		Coproporphyrin III ferrochelatase (EC 4.99.1.9)	Staphylococcus aureus (strain NCTC 8325 / PS 47)	FUNCTION: Involved in coproporphyrin-dependent heme b biosynthesis (PubMed:25908396). Catalyzes the insertion of ferrous iron into coproporphyrin III to form Fe-coproporphyrin III (PubMed:25908396). It can also insert iron into protoporphyrin IX, but it has a much stronger preference for coproprophyrin III as the substrate (PubMed:25908396). {ECO:0000269|PubMed:25908396}.	4.99.1.9	PATHWAY: Porphyrin-containing compound metabolism; protoheme biosynthesis. {ECO:0000255|HAMAP-Rule:MF_00323, ECO:0000269|PubMed:25908396}.	CATALYTIC ACTIVITY: Reaction=Fe-coproporphyrin III + 2 H(+) = coproporphyrin III + Fe(2+); Xref=Rhea:RHEA:49572, ChEBI:CHEBI:15378, ChEBI:CHEBI:29033, ChEBI:CHEBI:68438, ChEBI:CHEBI:131725; EC=4.99.1.9; Evidence={ECO:0000255|HAMAP-Rule:MF_00323, ECO:0000269|PubMed:25908396}; PhysiologicalDirection=right-to-left; Xref=Rhea:RHEA:49574; Evidence={ECO:0000255|HAMAP-Rule:MF_00323, ECO:0000269|PubMed:2…	heme biosynthetic process [GO:0006783]	cytoplasm [GO:0005737]	ferrochelatase activity [GO:0004325]; metal ion binding [GO:0046872]	GO:0004325; GO:0005737; GO:0006783; GO:0046872	IPR001015;IPR019772;IPR033644;IPR033659;
	Q2FXR3	-1.0909	sao:SAOUHSC_01772;	hemB	Q2FXR3		Delta-aminolevulinic acid dehydratase (ALAD) (ALADH) (EC 4.2.1.24) (Porphobilinogen synthase)	Staphylococcus aureus (strain NCTC 8325 / PS 47)	FUNCTION: Catalyzes an early step in the biosynthesis of tetrapyrroles. Binds two molecules of 5-aminolevulinate per subunit, each at a distinct site, and catalyzes their condensation to form porphobilinogen (By similarity). {ECO:0000250}.	4.2.1.24	PATHWAY: Porphyrin-containing compound metabolism; protoporphyrin-IX biosynthesis; coproporphyrinogen-III from 5-aminolevulinate: step 1/4.	CATALYTIC ACTIVITY: Reaction=2 5-aminolevulinate = H(+) + 2 H2O + porphobilinogen; Xref=Rhea:RHEA:24064, ChEBI:CHEBI:15377, ChEBI:CHEBI:15378, ChEBI:CHEBI:58126, ChEBI:CHEBI:356416; EC=4.2.1.24;	heme biosynthetic process [GO:0006783]; protoporphyrinogen IX biosynthetic process [GO:0006782]	cytosol [GO:0005829]	porphobilinogen synthase activity [GO:0004655]; zinc ion binding [GO:0008270]	GO:0004655; GO:0005829; GO:0006782; GO:0006783; GO:0008270	IPR001731;IPR030656;IPR013785;	Q2FXR3
	Q2FXR4	-1.2491	sao:SAOUHSC_01771;	hemL1	Q2FXR4		Glutamate-1-semialdehyde 2,1-aminomutase 1 (GSA 1) (EC 5.4.3.8) (Glutamate-1-semialdehyde aminotransferase 1) (GSA-AT 1)	Staphylococcus aureus (strain NCTC 8325 / PS 47)		5.4.3.8	PATHWAY: Porphyrin-containing compound metabolism; protoporphyrin-IX biosynthesis; 5-aminolevulinate from L-glutamyl-tRNA(Glu): step 2/2.	CATALYTIC ACTIVITY: Reaction=(S)-4-amino-5-oxopentanoate = 5-aminolevulinate; Xref=Rhea:RHEA:14265, ChEBI:CHEBI:57501, ChEBI:CHEBI:356416; EC=5.4.3.8;	protoporphyrinogen IX biosynthetic process [GO:0006782]	cytoplasm [GO:0005737]	glutamate-1-semialdehyde 2,1-aminomutase activity [GO:0042286]; pyridoxal phosphate binding [GO:0030170]; transaminase activity [GO:0008483]	GO:0005737; GO:0006782; GO:0008483; GO:0030170; GO:0042286	IPR004639;IPR005814;IPR049704;IPR015424;IPR015421;IPR015422;	Q2FXR4
	Q2G0J1	-3.0385	sao:SAOUHSC_00573;	ABD29716.1	Q2G0J1		Coproheme decarboxylase (EC 1.3.98.5) (Coproheme III oxidative decarboxylase) (Fe-coproporphyrin III oxidase/dehydrogenase) (Hydrogen peroxide-dependent heme synthase)	Staphylococcus aureus (strain NCTC 8325 / PS 47)	FUNCTION: Involved in coproporphyrin-dependent heme b biosynthesis (PubMed:25908396). Catalyzes the decarboxylation of Fe-coproporphyrin III (coproheme) to heme b (protoheme IX), the last step of the pathway (By similarity). The reaction occurs in a stepwise manner with a three-propionate harderoheme intermediate (By similarity). Can stimulate the generation of protoporphyrin IX, but not copropor…	1.3.98.5	PATHWAY: Porphyrin-containing compound metabolism; protoheme biosynthesis. {ECO:0000255|HAMAP-Rule:MF_01442, ECO:0000305|PubMed:25908396}.	CATALYTIC ACTIVITY: Reaction=Fe-coproporphyrin III + 2 H(+) + 2 H2O2 = 2 CO2 + 4 H2O + heme b; Xref=Rhea:RHEA:56516, ChEBI:CHEBI:15377, ChEBI:CHEBI:15378, ChEBI:CHEBI:16240, ChEBI:CHEBI:16526, ChEBI:CHEBI:60344, ChEBI:CHEBI:68438; EC=1.3.98.5; Evidence={ECO:0000255|HAMAP-Rule:MF_01442, ECO:0000269|PubMed:25908396}; PhysiologicalDirection=left-to-right; Xref=Rhea:RHEA:56517; Evidence={ECO:0000255|…	heme biosynthetic process [GO:0006783]		heme binding [GO:0020037]; metal ion binding [GO:0046872]; peroxidase activity [GO:0004601]	GO:0004601; GO:0006783; GO:0020037; GO:0046872	IPR031332;IPR010644;IPR011008;	Q2G0J1
	Q2G283	-3.8267	sao:SAOUHSC_02000;	hemL2	Q2G283		Glutamate-1-semialdehyde 2,1-aminomutase 2 (GSA 2) (EC 5.4.3.8) (Glutamate-1-semialdehyde aminotransferase 2) (GSA-AT 2)	Staphylococcus aureus (strain NCTC 8325 / PS 47)		5.4.3.8	PATHWAY: Porphyrin-containing compound metabolism; protoporphyrin-IX biosynthesis; 5-aminolevulinate from L-glutamyl-tRNA(Glu): step 2/2. {ECO:0000255|HAMAP-Rule:MF_00375}.	CATALYTIC ACTIVITY: Reaction=(S)-4-amino-5-oxopentanoate = 5-aminolevulinate; Xref=Rhea:RHEA:14265, ChEBI:CHEBI:57501, ChEBI:CHEBI:356416; EC=5.4.3.8; Evidence={ECO:0000255|HAMAP-Rule:MF_00375};	protoporphyrinogen IX biosynthetic process [GO:0006782]	cytoplasm [GO:0005737]	glutamate-1-semialdehyde 2,1-aminomutase activity [GO:0042286]; pyridoxal phosphate binding [GO:0030170]; transaminase activity [GO:0008483]	GO:0005737; GO:0006782; GO:0008483; GO:0030170; GO:0042286	IPR004639;IPR005814;IPR049704;IPR015424;IPR015421;IPR015422;
Porphyrin metabolism	Q2FWJ5	-3.1579	sao:SAOUHSC_02297;	ABD31331.1	Q2FWJ5	TRUE	S1 RNA binding domain protein	Staphylococcus aureus (strain NCTC 8325 / PS 47)					nucleobase-containing compound metabolic process [GO:0006139]; translation [GO:0006412]	ribonucleoprotein complex [GO:1990904]; ribosome [GO:0005840]	mRNA binding [GO:0003729]; structural constituent of ribosome [GO:0003735]	GO:0003729; GO:0003735; GO:0005840; GO:0006139; GO:0006412; GO:1990904	IPR050437;IPR041692;IPR012340;IPR012337;IPR010994;IPR003029;IPR044146;IPR023323;IPR023319;IPR018974;IPR032639;IPR006641;IPR037027;
	Q2FWY9	-1.1934	sao:SAOUHSC_02117;	gatA	Q2FWY9		Glutamyl-tRNA(Gln) amidotransferase subunit A (Glu-ADT subunit A) (EC 6.3.5.7)	Staphylococcus aureus (strain NCTC 8325 / PS 47)	FUNCTION: Allows the formation of correctly charged Gln-tRNA(Gln) through the transamidation of misacylated Glu-tRNA(Gln) in organisms which lack glutaminyl-tRNA synthetase. The reaction takes place in the presence of glutamine and ATP through an activated gamma-phospho-Glu-tRNA(Gln). {ECO:0000255|HAMAP-Rule:MF_00120}.	6.3.5.7		CATALYTIC ACTIVITY: Reaction=ATP + H2O + L-glutamine + L-glutamyl-tRNA(Gln) = ADP + H(+) + L-glutamate + L-glutaminyl-tRNA(Gln) + phosphate; Xref=Rhea:RHEA:17521, Rhea:RHEA-COMP:9681, Rhea:RHEA-COMP:9684, ChEBI:CHEBI:15377, ChEBI:CHEBI:15378, ChEBI:CHEBI:29985, ChEBI:CHEBI:30616, ChEBI:CHEBI:43474, ChEBI:CHEBI:58359, ChEBI:CHEBI:78520, ChEBI:CHEBI:78521, ChEBI:CHEBI:456216; EC=6.3.5.7; Evidence={…	translation [GO:0006412]	glutamyl-tRNA(Gln) amidotransferase complex [GO:0030956]	ATP binding [GO:0005524]; glutaminyl-tRNA synthase (glutamine-hydrolyzing) activity [GO:0050567]	GO:0005524; GO:0006412; GO:0030956; GO:0050567	IPR000120;IPR020556;IPR023631;IPR036928;IPR004412;
	Q2FXY7	-3.1795	sao:SAOUHSC_01688;	lepA	Q2FXY7		Elongation factor 4 (EF-4) (EC 3.6.5.n1) (Ribosomal back-translocase LepA)	Staphylococcus aureus (strain NCTC 8325 / PS 47)	FUNCTION: Required for accurate and efficient protein synthesis under certain stress conditions. May act as a fidelity factor of the translation reaction, by catalyzing a one-codon backward translocation of tRNAs on improperly translocated ribosomes. Back-translocation proceeds from a post-translocation (POST) complex to a pre-translocation (PRE) complex, thus giving elongation factor G a second …	3.6.5.n1		CATALYTIC ACTIVITY: Reaction=GTP + H2O = GDP + H(+) + phosphate; Xref=Rhea:RHEA:19669, ChEBI:CHEBI:15377, ChEBI:CHEBI:15378, ChEBI:CHEBI:37565, ChEBI:CHEBI:43474, ChEBI:CHEBI:58189; EC=3.6.5.n1; Evidence={ECO:0000255|HAMAP-Rule:MF_00071};	positive regulation of translation [GO:0045727]	plasma membrane [GO:0005886]	GTP binding [GO:0005525]; GTPase activity [GO:0003924]; ribosome binding [GO:0043022]; translation elongation factor activity [GO:0003746]	GO:0003746; GO:0003924; GO:0005525; GO:0005886; GO:0043022; GO:0045727	IPR006297;IPR035647;IPR000640;IPR004161;IPR031157;IPR038363;IPR013842;IPR035654;IPR027417;IPR005225;IPR000795;IPR009000;
	Q2FYF9	-2.1541	sao:SAOUHSC_01493;	ABD30578.1	Q2FYF9		Small ribosomal subunit protein bS1 (30S ribosomal protein S1)	Staphylococcus aureus (strain NCTC 8325 / PS 47)	FUNCTION: Binds mRNA; thus facilitating recognition of the initiation point. It is needed to translate mRNA with a short Shine-Dalgarno (SD) purine-rich sequence. {ECO:0000256|ARBA:ARBA00025604}.				translation [GO:0006412]	cytosolic small ribosomal subunit [GO:0022627]	mRNA binding [GO:0003729]; structural constituent of ribosome [GO:0003735]	GO:0003729; GO:0003735; GO:0006412; GO:0022627	IPR050437;IPR012340;IPR035104;IPR003029;
	Q2FZP4	-1.4037	sao:SAOUHSC_00956;	prfC	Q2FZP4		Peptide chain release factor 3 (RF-3)	Staphylococcus aureus (strain NCTC 8325 / PS 47)	FUNCTION: Increases the formation of ribosomal termination complexes and stimulates activities of RF-1 and RF-2. It binds guanine nucleotides and has strong preference for UGA stop codons. It may interact directly with the ribosome. The stimulation of RF-1 and RF-2 is significantly reduced by GTP and GDP, but not by GMP. {ECO:0000255|HAMAP-Rule:MF_00072}.				regulation of translational termination [GO:0006449]; translational termination [GO:0006415]	cytosol [GO:0005829]	GTP binding [GO:0005525]; GTPase activity [GO:0003924]; translation release factor activity, codon nonspecific [GO:0016150]; translation release factor activity, codon specific [GO:0016149]	GO:0003924; GO:0005525; GO:0005829; GO:0006415; GO:0006449; GO:0016149; GO:0016150	IPR053905;IPR035647;IPR031157;IPR027417;IPR004548;IPR032090;IPR038467;IPR041732;IPR005225;IPR000795;IPR009000;
	Q2G0N0	-1.1904	sao:SAOUHSC_00530;	tuf	Q2G0N0		Elongation factor Tu (EF-Tu)	Staphylococcus aureus (strain NCTC 8325 / PS 47)	FUNCTION: This protein promotes the GTP-dependent binding of aminoacyl-tRNA to the A-site of ribosomes during protein biosynthesis. {ECO:0000255|HAMAP-Rule:MF_00118}.				translational elongation [GO:0006414]	cytoplasm [GO:0005737]	GTP binding [GO:0005525]; GTPase activity [GO:0003924]; translation elongation factor activity [GO:0003746]	GO:0003746; GO:0003924; GO:0005525; GO:0005737; GO:0006414	IPR041709;IPR050055;IPR004161;IPR033720;IPR031157;IPR027417;IPR005225;IPR000795;IPR009000;IPR009001;IPR004541;IPR004160;	Q2G0N0
	Q2G0N1	-1.721	sao:SAOUHSC_00529;	fusA	Q2G0N1		Elongation factor G (EF-G)	Staphylococcus aureus (strain NCTC 8325 / PS 47)	FUNCTION: Catalyzes the GTP-dependent ribosomal translocation step during translation elongation. During this step, the ribosome changes from the pre-translocational (PRE) to the post-translocational (POST) state as the newly formed A-site-bound peptidyl-tRNA and P-site-bound deacylated tRNA move to the P and E sites, respectively. Catalyzes the coordinated movement of the two tRNA molecules, the…				ribosome disassembly [GO:0032790]	cytosol [GO:0005829]	GTP binding [GO:0005525]; GTPase activity [GO:0003924]; translation elongation factor activity [GO:0003746]	GO:0003746; GO:0003924; GO:0005525; GO:0005829; GO:0032790	IPR041095;IPR009022;IPR035647;IPR047872;IPR035649;IPR000640;IPR004161;IPR031157;IPR027417;IPR020568;IPR014721;IPR005225;IPR000795;IPR009000;IPR004540;IPR005517;	Q2G0N1
	Q2G0N9	-1.3536	sao:SAOUHSC_00520;	rplJ	Q2G0N9		Large ribosomal subunit protein uL10 (50S ribosomal protein L10)	Staphylococcus aureus (strain NCTC 8325 / PS 47)	FUNCTION: Forms part of the ribosomal stalk, playing a central role in the interaction of the ribosome with GTP-bound translation factors. {ECO:0000255|HAMAP-Rule:MF_00362}.				translation [GO:0006412]	cytosolic large ribosomal subunit [GO:0022625]	large ribosomal subunit rRNA binding [GO:0070180]; structural constituent of ribosome [GO:0003735]	GO:0003735; GO:0006412; GO:0022625; GO:0070180	IPR001790;IPR043141;IPR022973;IPR047865;IPR002363;	Q2G0N9
	Q2G0S0	-1.3538	sao:SAOUHSC_00474;	rplY	Q2G0S0		Large ribosomal subunit protein bL25 (General stress protein CTC)	Staphylococcus aureus (strain NCTC 8325 / PS 47)	FUNCTION: This is one of the proteins that binds to the 5S RNA in the ribosome where it forms part of the central protuberance. {ECO:0000256|HAMAP-Rule:MF_01334}.				translation [GO:0006412]	cytosolic large ribosomal subunit [GO:0022625]	5S rRNA binding [GO:0008097]; structural constituent of ribosome [GO:0003735]	GO:0003735; GO:0006412; GO:0008097; GO:0022625	IPR050070;IPR020056;IPR011035;IPR020057;IPR037121;IPR001021;IPR029751;	Q2G0S0	Q2G0S0
	Q2G2D0	-1.8116	sao:SAOUHSC_01246;	infB	Q2G2D0		Translation initiation factor IF-2	Staphylococcus aureus (strain NCTC 8325 / PS 47)	FUNCTION: One of the essential components for the initiation of protein synthesis. Protects formylmethionyl-tRNA from spontaneous hydrolysis and promotes its binding to the 30S ribosomal subunits. Also involved in the hydrolysis of GTP during the formation of the 70S ribosomal complex. {ECO:0000255|HAMAP-Rule:MF_00100}.				translational initiation [GO:0006413]	cytoplasm [GO:0005737]	GTP binding [GO:0005525]; GTPase activity [GO:0003924]; translation initiation factor activity [GO:0003743]	GO:0003743; GO:0003924; GO:0005525; GO:0005737; GO:0006413	IPR053905;IPR044145;IPR006847;IPR027417;IPR005225;IPR000795;IPR000178;IPR015760;IPR023115;IPR036925;IPR009000;	Q2G2D0
Alcohol metabolism	Q2FV76	-3.7689	sao:SAOUHSC_02860;	ABD31859.1	Q2FV76		HMG-CoA synthase, putative	Staphylococcus aureus (strain NCTC 8325 / PS 47)					acetyl-CoA metabolic process [GO:0006084]; farnesyl diphosphate biosynthetic process, mevalonate pathway [GO:0010142]		hydroxymethylglutaryl-CoA synthase activity [GO:0004421]	GO:0004421; GO:0006084; GO:0010142	IPR013746;IPR013528;IPR011554;IPR016039;	Q2FV76
	Q2FW49	-3.2631	sao:SAOUHSC_02468;	ABD31488.1	Q2FW49		Acetolactate synthase, putative (EC 2.2.1.6)	Staphylococcus aureus (strain NCTC 8325 / PS 47)		2.2.1.6			butanediol metabolic process [GO:0034077]; isoleucine biosynthetic process [GO:0009097]; menaquinone biosynthetic process [GO:0009234]; valine biosynthetic process [GO:0009099]	acetolactate synthase complex [GO:0005948]	acetolactate synthase activity [GO:0003984]; flavin adenine dinucleotide binding [GO:0050660]; magnesium ion binding [GO:0000287]; thiamine pyrophosphate binding [GO:0030976]	GO:0000287; GO:0003984; GO:0005948; GO:0009097; GO:0009099; GO:0009234; GO:0030976; GO:0034077; GO:0050660	IPR012782;IPR029035;IPR029061;IPR012000;IPR012001;IPR000399;IPR045229;IPR011766;	Q2FW49
	Q2G0J8	-1.4922	sao:SAOUHSC_00562;	ABD29709.1	Q2G0J8		pyridoxal kinase (EC 2.7.1.35) (PN/PL/PM kinase) (Pyridoxal kinase) (Pyridoxamine kinase) (Vitamin B6 kinase)	Staphylococcus aureus (strain NCTC 8325 / PS 47)		2.7.1.35		CATALYTIC ACTIVITY: Reaction=ATP + pyridoxal = ADP + H(+) + pyridoxal 5'-phosphate; Xref=Rhea:RHEA:10224, ChEBI:CHEBI:15378, ChEBI:CHEBI:17310, ChEBI:CHEBI:30616, ChEBI:CHEBI:456216, ChEBI:CHEBI:597326; EC=2.7.1.35; Evidence={ECO:0000256|ARBA:ARBA00036247};	thiamine biosynthetic process [GO:0009228]	cytosol [GO:0005829]	hydroxymethylpyrimidine kinase activity [GO:0008902]; phosphomethylpyrimidine kinase activity [GO:0008972]; pyridoxal kinase activity [GO:0008478]	GO:0005829; GO:0008478; GO:0008902; GO:0008972; GO:0009228	IPR004399;IPR013749;IPR029056;
	Q2G1K9	-1.6288	sao:SAOUHSC_00113;	ABD29294.1	Q2G1K9		Aldehyde-alcohol dehydrogenase	Staphylococcus aureus (strain NCTC 8325 / PS 47)					alcohol metabolic process [GO:0006066]; carbon utilization [GO:0015976]		acetaldehyde dehydrogenase (acetylating) activity [GO:0008774]; alcohol dehydrogenase (NAD+) activity [GO:0004022]; metal ion binding [GO:0046872]	GO:0004022; GO:0006066; GO:0008774; GO:0015976; GO:0046872	IPR034789;IPR001670;IPR018211;IPR039697;IPR016161;IPR016163;IPR016162;IPR015590;IPR012079;
	Q2G1M1	-3.803	sao:SAOUHSC_00086;	ABD29269.1	Q2G1M1	TRUE	Diacetyl reductase [(S)-acetoin forming] (EC 1.1.1.304) (Acetoin(diacetyl) reductase) (Meso-2,3-butanediol dehydrogenase)	Staphylococcus aureus (strain NCTC 8325 / PS 47)	FUNCTION: Catalyzes the irreversible reduction of 2,3-butanediol to (S)-acetoin in the presence of NADH. {ECO:0000256|ARBA:ARBA00003200}.	1.1.1.304		CATALYTIC ACTIVITY: Reaction=(S)-acetoin + NAD(+) = diacetyl + H(+) + NADH; Xref=Rhea:RHEA:27286, ChEBI:CHEBI:15378, ChEBI:CHEBI:15687, ChEBI:CHEBI:16583, ChEBI:CHEBI:57540, ChEBI:CHEBI:57945; EC=1.1.1.304; Evidence={ECO:0000256|ARBA:ARBA00001034};	acetoin catabolic process [GO:0045150]		diacetyl reductase ((S)-acetoin forming) activity [GO:0052588]	GO:0045150; GO:0052588	IPR014007;IPR036291;IPR020904;IPR002347;
Aldehyde metabolism	Q2FWD6	-1.549	sao:SAOUHSC_02363;	ABD31394.1	Q2FWD6		Putative aldehyde dehydrogenase (EC 1.2.1.3)	Staphylococcus aureus (strain NCTC 8325 / PS 47)		1.2.1.3		CATALYTIC ACTIVITY: Reaction=an aldehyde + H2O + NAD(+) = a carboxylate + 2 H(+) + NADH; Xref=Rhea:RHEA:16185, ChEBI:CHEBI:15377, ChEBI:CHEBI:15378, ChEBI:CHEBI:17478, ChEBI:CHEBI:29067, ChEBI:CHEBI:57540, ChEBI:CHEBI:57945; EC=1.2.1.3; Evidence={ECO:0000305};	cellular aldehyde metabolic process [GO:0006081]		aldehyde dehydrogenase (NAD+) activity [GO:0004029]; glyceraldehyde-3-phosphate dehydrogenase (NAD+) (non-phosphorylating) activity [GO:0043878]	GO:0004029; GO:0006081; GO:0043878	IPR016161;IPR016163;IPR016160;IPR029510;IPR016162;IPR015590;IPR012394;
	Q2FWX9	-1.5915	sao:SAOUHSC_02142;	aldH1	Q2FWX9		4,4'-diaponeurosporen-aldehyde dehydrogenase (EC 1.2.1.-) (4,4'-diaponeurosporenal dehydrogenase)	Staphylococcus aureus (strain NCTC 8325 / PS 47)	FUNCTION: Involved in the biosynthesis of the yellow-orange carotenoid staphyloxanthin, which plays a role in the virulence via its protective function against oxidative stress. Catalyzes the oxidation of 4,4'-diaponeurosporen-4-al to yield 4,4'-diaponeurosporenoic acid. {ECO:0000269|PubMed:22535955}.	1.2.1.-	PATHWAY: Carotenoid biosynthesis; staphyloxanthin biosynthesis; staphyloxanthin from farnesyl diphosphate. {ECO:0000269|PubMed:22535955}.	CATALYTIC ACTIVITY: Reaction=4,4'-diaponeurosporenal + H2O + NAD(+) = 4,4'-diaponeurosporenoate + 2 H(+) + NADH; Xref=Rhea:RHEA:42384, ChEBI:CHEBI:15377, ChEBI:CHEBI:15378, ChEBI:CHEBI:57540, ChEBI:CHEBI:57945, ChEBI:CHEBI:79064, ChEBI:CHEBI:79065; Evidence={ECO:0000269|PubMed:22535955};	carotenoid biosynthetic process [GO:0016117]; cellular aldehyde metabolic process [GO:0006081]	cytoplasm [GO:0005737]	aldehyde dehydrogenase (NAD+) activity [GO:0004029]; oxidoreductase activity, acting on the aldehyde or oxo group of donors, NAD or NADP as acceptor [GO:0016620]	GO:0004029; GO:0005737; GO:0006081; GO:0016117; GO:0016620	IPR016161;IPR016163;IPR016160;IPR029510;IPR016162;IPR015590;IPR012394;
	Q2G0G1	-2.1469	sao:SAOUHSC_00608;	adh	Q2G0G1		Alcohol dehydrogenase (ADH) (EC 1.1.1.1)	Staphylococcus aureus (strain NCTC 8325 / PS 47)		1.1.1.1		CATALYTIC ACTIVITY: Reaction=a primary alcohol + NAD(+) = an aldehyde + H(+) + NADH; Xref=Rhea:RHEA:10736, ChEBI:CHEBI:15378, ChEBI:CHEBI:15734, ChEBI:CHEBI:17478, ChEBI:CHEBI:57540, ChEBI:CHEBI:57945; EC=1.1.1.1; CATALYTIC ACTIVITY: Reaction=a secondary alcohol + NAD(+) = a ketone + H(+) + NADH; Xref=Rhea:RHEA:10740, ChEBI:CHEBI:15378, ChEBI:CHEBI:17087, ChEBI:CHEBI:35681, ChEBI:CHEBI:57540, ChE…	acetaldehyde catabolic process [GO:0046187]		alcohol dehydrogenase (NAD+) activity [GO:0004022]; zinc ion binding [GO:0008270]	GO:0004022; GO:0008270; GO:0046187	IPR013149;IPR013154;IPR002328;IPR029752;IPR011032;IPR036291;IPR020843;
	Q2G0Q0	-1.2913	sao:SAOUHSC_00500;	pdxT	Q2G0Q0		Pyridoxal 5'-phosphate synthase subunit PdxT (EC 4.3.3.6) (Pdx2) (Pyridoxal 5'-phosphate synthase glutaminase subunit) (EC 3.5.1.2)	Staphylococcus aureus (strain NCTC 8325 / PS 47)	FUNCTION: Catalyzes the hydrolysis of glutamine to glutamate and ammonia as part of the biosynthesis of pyridoxal 5'-phosphate. The resulting ammonia molecule is channeled to the active site of PdxS. {ECO:0000255|HAMAP-Rule:MF_01615}.	3.5.1.2; 4.3.3.6	PATHWAY: Cofactor biosynthesis; pyridoxal 5'-phosphate biosynthesis. {ECO:0000255|HAMAP-Rule:MF_01615}.	CATALYTIC ACTIVITY: Reaction=aldehydo-D-ribose 5-phosphate + D-glyceraldehyde 3-phosphate + L-glutamine = H(+) + 3 H2O + L-glutamate + phosphate + pyridoxal 5'-phosphate; Xref=Rhea:RHEA:31507, ChEBI:CHEBI:15377, ChEBI:CHEBI:15378, ChEBI:CHEBI:29985, ChEBI:CHEBI:43474, ChEBI:CHEBI:58273, ChEBI:CHEBI:58359, ChEBI:CHEBI:59776, ChEBI:CHEBI:597326; EC=4.3.3.6; Evidence={ECO:0000255|HAMAP-Rule:MF_01615…	glutamine catabolic process [GO:0006543]; pyridoxal phosphate biosynthetic process [GO:0042823]; pyridoxine metabolic process [GO:0008614]	cytosol [GO:0005829]; glutaminase complex [GO:1903600]	glutaminase activity [GO:0004359]; pyridoxal 5'-phosphate synthase (glutamine hydrolysing) activity [GO:0036381]	GO:0004359; GO:0005829; GO:0006543; GO:0008614; GO:0036381; GO:0042823; GO:1903600	IPR029062;IPR002161;IPR021196;
Other	O06446	-1.4057	sao:SAOUHSC_00769;	secA1	O06446		Protein translocase subunit SecA 1 (EC 7.4.2.8)	Staphylococcus aureus (strain NCTC 8325 / PS 47)	FUNCTION: Part of the Sec protein translocase complex. Interacts with the SecYEG preprotein conducting channel. Has a central role in coupling the hydrolysis of ATP to the transfer of proteins into and across the cell membrane, serving as an ATP-driven molecular motor driving the stepwise translocation of polypeptide chains across the membrane. {ECO:0000255|HAMAP-Rule:MF_01382}.	7.4.2.8		CATALYTIC ACTIVITY: Reaction=ATP + H2O + cellular proteinSide 1 = ADP + phosphate + cellular proteinSide 2.; EC=7.4.2.8; Evidence={ECO:0000255|HAMAP-Rule:MF_01382};	intracellular protein transmembrane transport [GO:0065002]; protein import [GO:0017038]; protein targeting [GO:0006605]; protein transport by the Sec complex [GO:0043952]	cell envelope Sec protein transport complex [GO:0031522]; cytoplasm [GO:0005737]; plasma membrane [GO:0005886]	ATP binding [GO:0005524]; metal ion binding [GO:0046872]; protein-exporting ATPase activity [GO:0008564]	GO:0005524; GO:0005737; GO:0005886; GO:0006605; GO:0008564; GO:0017038; GO:0031522; GO:0043952; GO:0046872; GO:0065002	IPR014001;IPR001650;IPR027417;IPR004027;IPR000185;IPR020937;IPR011115;IPR014018;IPR011130;IPR044722;IPR011116;IPR036266;IPR036670;
	O52582	-2.4117	sao:SAOUHSC_00908;	cdr	O52582	TRUE	Coenzyme A disulfide reductase (CoA-disulfide reductase) (CoADR) (EC 1.8.1.14)	Staphylococcus aureus (strain NCTC 8325 / PS 47)	FUNCTION: Catalyzes specifically the NADPH-dependent reduction of coenzyme A disulfide. Is also active with other disulfide substrates containing at least one 4'-phosphopantethienyl moiety such as 4,4'-diphosphopantethine, but is not able to reduce oxidized glutathione, cystine, pantethine, or H(2)O(2).	1.8.1.14		CATALYTIC ACTIVITY: Reaction=2 CoA + NADP(+) = CoA-disulfide + H(+) + NADPH; Xref=Rhea:RHEA:14705, ChEBI:CHEBI:15378, ChEBI:CHEBI:57287, ChEBI:CHEBI:57783, ChEBI:CHEBI:58349, ChEBI:CHEBI:62209; EC=1.8.1.14;			CoA-disulfide reductase (NADPH) activity [GO:0050451]; flavin adenine dinucleotide binding [GO:0050660]; NADP binding [GO:0050661]; protein disulfide isomerase activity [GO:0003756]	GO:0003756; GO:0050451; GO:0050660; GO:0050661	IPR017758;IPR023536;IPR050260;IPR036188;IPR023753;IPR016156;IPR004099;
	P60070	-1.0958	sao:SAOUHSC_02300;	rsbV	P60070		Anti-sigma-B factor antagonist (Anti-anti-sigma-B factor)	Staphylococcus aureus (strain NCTC 8325 / PS 47)	FUNCTION: Positive regulator of sigma-B activity. Non-phosphorylated RsbV binds to RsbW, preventing its association with sigma-B. When phosphorylated, releases RsbW, which is then free to complex with and inactivate sigma-B (By similarity). {ECO:0000250}.						anti-sigma factor antagonist activity [GO:0043856]	GO:0043856	IPR003658;IPR002645;IPR036513;
	P60393	-1.9064	sao:SAOUHSC_01143;	N/A	P60393		Ribosomal RNA small subunit methyltransferase H (EC 2.1.1.199) (16S rRNA m(4)C1402 methyltransferase) (rRNA (cytosine-N(4)-)-methyltransferase RsmH)	Staphylococcus aureus (strain NCTC 8325 / PS 47)	FUNCTION: Specifically methylates the N4 position of cytidine in position 1402 (C1402) of 16S rRNA. {ECO:0000255|HAMAP-Rule:MF_01007}.	2.1.1.199		CATALYTIC ACTIVITY: Reaction=cytidine(1402) in 16S rRNA + S-adenosyl-L-methionine = H(+) + N(4)-methylcytidine(1402) in 16S rRNA + S-adenosyl-L-homocysteine; Xref=Rhea:RHEA:42928, Rhea:RHEA-COMP:10286, Rhea:RHEA-COMP:10287, ChEBI:CHEBI:15378, ChEBI:CHEBI:57856, ChEBI:CHEBI:59789, ChEBI:CHEBI:74506, ChEBI:CHEBI:82748; EC=2.1.1.199; Evidence={ECO:0000255|HAMAP-Rule:MF_01007};	rRNA base methylation [GO:0070475]	cytoplasm [GO:0005737]	rRNA (cytosine-N4-)-methyltransferase activity [GO:0071424]	GO:0005737; GO:0070475; GO:0071424	IPR002903;IPR023397;IPR029063;
	Q2FV86	-1.5273	sao:SAOUHSC_02849;	ABD31849.1	Q2FV86		Pyruvate oxidase, putative (EC 1.2.3.3)	Staphylococcus aureus (strain NCTC 8325 / PS 47)		1.2.3.3			menaquinone biosynthetic process [GO:0009234]		magnesium ion binding [GO:0000287]; pyruvate oxidase activity [GO:0047112]; thiamine pyrophosphate binding [GO:0030976]	GO:0000287; GO:0009234; GO:0030976; GO:0047112	IPR029035;IPR047211;IPR029061;IPR012000;IPR012001;IPR000399;IPR011766;IPR047212;IPR047210;	Q2FV86
	Q2FV88	-2.495	sao:SAOUHSC_02846;	ABD31847.1	Q2FV88	TRUE	Acyl-CoA thioesterase	Staphylococcus aureus (strain NCTC 8325 / PS 47)							fatty acyl-CoA hydrolase activity [GO:0047617]	GO:0047617	IPR050563;IPR029069;
	Q2FVD5	-1.8905	sao:SAOUHSC_02778;	ABD31782.1	Q2FVD5		Uncharacterized oxidoreductase SAOUHSC_02778 (EC 1.-.-.-)	Staphylococcus aureus (strain NCTC 8325 / PS 47)		1.-.-.-					oxidoreductase activity [GO:0016491]	GO:0016491	IPR036291;IPR002347;
	Q2FVH5	-3.4831	sao:SAOUHSC_02737;	ABD31743.1	Q2FVH5	TRUE	Epimerase/dehydratase, putative	Staphylococcus aureus (strain NCTC 8325 / PS 47)									IPR001509;IPR036291;IPR051783;	Q2FVH5
	Q2FVS3	-2.8095	sao:SAOUHSC_02619;	ABD31628.1	Q2FVS3	TRUE	ABC transporter domain-containing protein	Staphylococcus aureus (strain NCTC 8325 / PS 47)							ATP binding [GO:0005524]; ATP hydrolysis activity [GO:0016887]	GO:0005524; GO:0016887	IPR003593;IPR003439;IPR017871;IPR051782;IPR025302;IPR027417;
	Q2FVW3	-1.8354	sao:SAOUHSC_02579;	ABD31590.1	Q2FVW3	TRUE	FAD-binding domain-containing protein	Staphylococcus aureus (strain NCTC 8325 / PS 47)							FAD binding [GO:0071949]; oxidoreductase activity [GO:0016491]	GO:0016491; GO:0071949	IPR002938;IPR036188;
	Q2FW57	-2.3603	sao:SAOUHSC_02460;	ABD31480.1	Q2FW57		NADP-dependent oxidoreductase domain-containing protein	Staphylococcus aureus (strain NCTC 8325 / PS 47)					small molecule metabolic process [GO:0044281]	cytosol [GO:0005829]	aldose reductase (NADPH) activity [GO:0004032]	GO:0004032; GO:0005829; GO:0044281	IPR020471;IPR018170;IPR023210;IPR036812;
	Q2FWA8	-2.2993	sao:SAOUHSC_02390;	ABD31421.1	Q2FWA8	TRUE	Lytic regulatory protein, putative	Staphylococcus aureus (strain NCTC 8325 / PS 47)						membrane [GO:0016020]		GO:0016020
	Q2FWB5	-2.9494	sao:SAOUHSC_02383;	ABD31414.1	Q2FWB5	TRUE	EVE domain-containing protein	Staphylococcus aureus (strain NCTC 8325 / PS 47)									IPR002740;IPR027417;IPR015947;
	Q2FWB7	-1.341	sao:SAOUHSC_02381;	ABD31412.1	Q2FWB7	TRUE	Ferritin/DPS protein domain-containing protein	Staphylococcus aureus (strain NCTC 8325 / PS 47)							ferric iron binding [GO:0008199]; oxidoreductase activity, acting on metal ions [GO:0016722]	GO:0008199; GO:0016722	IPR002177;IPR023188;IPR012347;IPR009078;IPR008331;	Q2FWB7
	Q2FWF0	-1.0261	sao:SAOUHSC_02341;	atpD	Q2FWF0		ATP synthase subunit beta (EC 7.1.2.2) (ATP synthase F1 sector subunit beta) (F-ATPase subunit beta)	Staphylococcus aureus (strain NCTC 8325 / PS 47)	FUNCTION: Produces ATP from ADP in the presence of a proton gradient across the membrane. The catalytic sites are hosted primarily by the beta subunits. {ECO:0000255|HAMAP-Rule:MF_01347}.	7.1.2.2		CATALYTIC ACTIVITY: Reaction=ATP + 4 H(+)(in) + H2O = ADP + 5 H(+)(out) + phosphate; Xref=Rhea:RHEA:57720, ChEBI:CHEBI:15377, ChEBI:CHEBI:15378, ChEBI:CHEBI:30616, ChEBI:CHEBI:43474, ChEBI:CHEBI:456216; EC=7.1.2.2; Evidence={ECO:0000255|HAMAP-Rule:MF_01347};		plasma membrane [GO:0005886]; proton-transporting ATP synthase complex, catalytic core F(1) [GO:0045261]	ATP binding [GO:0005524]; ATP hydrolysis activity [GO:0016887]; proton-transporting ATP synthase activity, rotational mechanism [GO:0046933]; proton-transporting ATPase activity, rotational mechanism [GO:0046961]	GO:0005524; GO:0005886; GO:0016887; GO:0045261; GO:0046933; GO:0046961	IPR003593;IPR005722;IPR020003;IPR050053;IPR004100;IPR036121;IPR000194;IPR024034;IPR027417;	Q2FWF0
	Q2FWW3	-2.6542	sao:SAOUHSC_02158;	ABD31206.1	Q2FWW3	TRUE	Aminotransferase class I/classII domain-containing protein	Staphylococcus aureus (strain NCTC 8325 / PS 47)					biosynthetic process [GO:0009058]		catalytic activity [GO:0003824]; pyridoxal phosphate binding [GO:0030170]	GO:0003824; GO:0009058; GO:0030170	IPR004839;IPR050596;IPR015424;IPR015421;IPR015422;
	Q2FWY1	-1.9167	sao:SAOUHSC_02140;	ppaC	Q2FWY1		Probable manganese-dependent inorganic pyrophosphatase (EC 3.6.1.1) (Pyrophosphate phospho-hydrolase) (PPase)	Staphylococcus aureus (strain NCTC 8325 / PS 47)		3.6.1.1		CATALYTIC ACTIVITY: Reaction=diphosphate + H2O = H(+) + 2 phosphate; Xref=Rhea:RHEA:24576, ChEBI:CHEBI:15377, ChEBI:CHEBI:15378, ChEBI:CHEBI:33019, ChEBI:CHEBI:43474; EC=3.6.1.1; Evidence={ECO:0000255|HAMAP-Rule:MF_00207};		cytoplasm [GO:0005737]	inorganic diphosphate phosphatase activity [GO:0004427]; manganese ion binding [GO:0030145]	GO:0004427; GO:0005737; GO:0030145	IPR001667;IPR038763;IPR004097;IPR038222;IPR022934;
	Q2FX28	1.0677	sao:SAOUHSC_02077;	ABD31129.1	Q2FX28	TRUE	Phi PV83 orf 12-like protein-related protein	Staphylococcus aureus (strain NCTC 8325 / PS 47)
	Q2FXE2	-2.1602	sao:SAOUHSC_01907;	ABD30970.1	Q2FXE2		NADP-dependent oxidoreductase domain-containing protein	Staphylococcus aureus (strain NCTC 8325 / PS 47)					small molecule metabolic process [GO:0044281]		aldo-keto reductase (NADPH) activity [GO:0004033]	GO:0004033; GO:0044281	IPR020471;IPR018170;IPR023210;IPR036812;
	Q2FXI8	-1.0648	sao:SAOUHSC_01858;	ABD30924.1	Q2FXI8		tRNA-binding domain-containing protein	Staphylococcus aureus (strain NCTC 8325 / PS 47)							tRNA binding [GO:0000049]	GO:0000049	IPR027855;IPR012340;IPR002547;IPR033714;IPR037154;	Q2FXI8
	Q2FXL9	-3.9715	sao:SAOUHSC_01816;	ABD30884.1	Q2FXL9	TRUE	Uncharacterized peptidase SAOUHSC_01816 (EC 3.4.-.-)	Staphylococcus aureus (strain NCTC 8325 / PS 47)		3.4.-.-					hydrolase activity [GO:0016787]; metal ion binding [GO:0046872]	GO:0016787; GO:0046872	IPR029149;IPR036005;IPR000587;IPR000994;IPR050659;IPR001131;
	Q2FXM3	-2.7372	sao:SAOUHSC_01812;	ABD30880.1	Q2FXM3	TRUE	Uncharacterized protein	Staphylococcus aureus (strain NCTC 8325 / PS 47)							nucleic acid binding [GO:0003676]	GO:0003676	IPR001667;IPR038763;IPR003156;IPR051319;
	Q2FXM5	-2.9904	sao:SAOUHSC_01810;	ABD30878.1	Q2FXM5		NADP-dependent malic enzyme, putative	Staphylococcus aureus (strain NCTC 8325 / PS 47)							malate dehydrogenase (decarboxylating) (NAD+) activity [GO:0004471]; metal ion binding [GO:0046872]; NAD binding [GO:0051287]; oxaloacetate decarboxylase activity [GO:0008948]	GO:0004471; GO:0008948; GO:0046872; GO:0051287	IPR046346;IPR051674;IPR015884;IPR012301;IPR037062;IPR012302;IPR045213;IPR001891;IPR036291;
	Q2FXQ3	-1.0525	sao:SAOUHSC_01782;	ABD30851.1	Q2FXQ3	TRUE	Nudix hydrolase domain-containing protein	Staphylococcus aureus (strain NCTC 8325 / PS 47)									IPR015797;IPR000086;
	Q2FXT8	-2.1224	sao:SAOUHSC_01746;	secD	Q2FXT8		Multifunctional fusion protein [Includes: Protein translocase subunit SecD; Protein-export membrane protein SecF]	Staphylococcus aureus (strain NCTC 8325 / PS 47)	FUNCTION: Part of the Sec protein translocase complex. Interacts with the SecYEG preprotein conducting channel. SecDF uses the proton motive force (PMF) to complete protein translocation after the ATP-dependent function of SecA. {ECO:0000256|HAMAP-Rule:MF_01463}.				intracellular protein transmembrane transport [GO:0065002]; protein targeting [GO:0006605]; protein transport [GO:0015031]; protein transport by the Sec complex [GO:0043952]	plasma membrane [GO:0005886]	protein-transporting ATPase activity [GO:0015450]	GO:0005886; GO:0006605; GO:0015031; GO:0015450; GO:0043952; GO:0065002	IPR005791;IPR022813;IPR022645;IPR022646;IPR048631;IPR048634;IPR054384;IPR005665;
	Q2FXY0	-2.818	sao:SAOUHSC_01700;	ABD30774.1	Q2FXY0		CP-type G domain-containing protein	Staphylococcus aureus (strain NCTC 8325 / PS 47)							GTP binding [GO:0005525]	GO:0005525	IPR030378;IPR006073;IPR019988;IPR050896;IPR048422;IPR027417;
	Q2FXZ9	-1.8375	sao:SAOUHSC_01676;	ABD30750.1	Q2FXZ9	TRUE	Flotillin-like protein FloA	Staphylococcus aureus (strain NCTC 8325 / PS 47)	FUNCTION: Found in functional membrane microdomains (FMM) that may be equivalent to eukaryotic membrane rafts. FMMs are highly dynamic and increase in number as cells age. Flotillins are thought to be important factors in membrane fluidity. {ECO:0000255|HAMAP-Rule:MF_01562}.					membrane raft [GO:0045121]; plasma membrane [GO:0005886]		GO:0005886; GO:0045121	IPR022853;	Q2FXZ9
	Q2FY40	-5.275	sao:SAOUHSC_01626;	ABD30704.1	Q2FY40	TRUE	Proline dipeptidase, putative (EC 3.4.13.9)	Staphylococcus aureus (strain NCTC 8325 / PS 47)		3.4.13.9					metal ion binding [GO:0046872]; proline dipeptidase activity [GO:0102009]	GO:0046872; GO:0102009	IPR029149;IPR036005;IPR000587;IPR000994;IPR050659;IPR001131;
	Q2FY84	-3.0605	sao:SAOUHSC_01580;sao:SAOUHSC_02238;	ABD30660.1	Q2FY84	TRUE	Phi PVL ORF 30-like protein	Staphylococcus aureus (strain NCTC 8325 / PS 47)						membrane [GO:0016020]		GO:0016020
	Q2FYG4	-3.3703	sao:SAOUHSC_01488;	ABD30573.1	Q2FYG4		Heptaprenyl pyrophosphate synthase subunit A	Staphylococcus aureus (strain NCTC 8325 / PS 47)					menaquinone biosynthetic process [GO:0009234]			GO:0009234	IPR009920;
	Q2FYH2	-2.8438	sao:SAOUHSC_01480;	ABD30565.1	Q2FYH2	TRUE	Uncharacterized protein	Staphylococcus aureus (strain NCTC 8325 / PS 47)									IPR051012;IPR011990;IPR019734;
	Q2FYK4	-3.4731	sao:SAOUHSC_01436;	ABD30528.1	Q2FYK4	TRUE	Bacilliredoxin SAOUHSC_01436	Staphylococcus aureus (strain NCTC 8325 / PS 47)					cell redox homeostasis [GO:0045454]			GO:0045454	IPR009474;
	Q2FYM3	-2.0446	sao:SAOUHSC_01415;	ABD30509.1	Q2FYM3	TRUE	VOC domain-containing protein	Staphylococcus aureus (strain NCTC 8325 / PS 47)									IPR052537;IPR029068;IPR037523;
	Q2FYP2	-1.5198	sao:SAOUHSC_01392;	ABD30487.1	Q2FYP2	TRUE	ABC transporter, ATP-binding protein, putative	Staphylococcus aureus (strain NCTC 8325 / PS 47)							ATP binding [GO:0005524]; ATP hydrolysis activity [GO:0016887]	GO:0005524; GO:0016887	IPR003593;IPR032781;IPR003439;IPR051309;IPR027417;
	Q2FYQ9	-2.0217	sao:SAOUHSC_01376;	ABD30471.1	Q2FYQ9	TRUE	SWIM-type domain-containing protein	Staphylococcus aureus (strain NCTC 8325 / PS 47)							zinc ion binding [GO:0008270]	GO:0008270	IPR007527;
	Q2FYT0	-3.2498	sao:SAOUHSC_01346;	ABD30442.1	Q2FYT0	TRUE	Glycine betaine transporter, putative	Staphylococcus aureus (strain NCTC 8325 / PS 47)						plasma membrane [GO:0005886]	transmembrane transporter activity [GO:0022857]	GO:0005886; GO:0022857	IPR018093;IPR000060;	Q2FYT0
	Q2FZ16	-2.0221	sao:SAOUHSC_01255;	ABD30356.1	Q2FZ16		Peptidase M16 C-terminal domain-containing protein	Staphylococcus aureus (strain NCTC 8325 / PS 47)							metal ion binding [GO:0046872]	GO:0046872	IPR011249;IPR050361;IPR007863;
[truncated: 32 more rows]
